# Supplementary material for: Multiple phosphorylation sites regulate the activity of the repressor Mig1 in Candida albicans
Source: mSphere. 2023 Nov 27;8(6):e00546-23. doi: 10.1128/msphere.00546-23 (PMC10732041; doi:10.1128/msphere.00546-23)
Supplement: Table S1 — Identified phosphopeptides. [file msphere.00546-23-s0001.xlsx]

## Sheet: Table S1
Table S1. Identified phosphopeptides.
									Found in Sample (Y=Yes, N=No, P=Peak found in MS1 w/o MS2 spectrum ID)
Sequence	Master Protein Accessions	Master Protein Descriptions	Modifications	Modifications in Master Proteins	PSMs	Positions in Master Proteins	Missed Cleavages	Theo. MH+ [Da]	ire1∆A1-P	ire1∆A1-R	ire1∆A2-P	ire1∆A2-R	ire1∆A3-P	ire1∆A3-R	ire1∆A1 +BPS-P	ire1∆A1 +BPS-R	ire1∆A2 +BPS-P	ire1∆A2 +BPS-R	ire1∆A3 +BPS-P	ire1∆A3 +BPS-R	ire1∆B1-P	ire1∆B1-R	ire1∆B2-P	ire1∆B2-R	ire1∆B3-P	ire1∆B3-R	ire1∆B1 +BPS-P	ire1∆B1 +BPS-R	ire1∆B2 +BPS-P	ire1∆B2 +BPS-R	ire1∆B3 +BPS-P	ire1∆B3 +BPS-R	mec1∆A1-P	mec1∆A1-R	mec1∆A2-P	mec1∆A2-R	mec1∆A3-P	mec1∆A3-R	mec1∆A1 +BPS-P	mec1∆A1 +BPS-R	mec1∆A2 +BPS-P	mec1∆A2 +BPS-R	mec1∆A3 +BPS-P	mec1∆A3+BPS-R	mec1∆B1-P	mec1∆B1-R	mec1∆B2-P	mec1∆B2-R	mec1∆B3-P
NGFQQQQQQQQQQQQQQQQQQQQIVAPPAAPPAPPTPVTSLSVIDK	C1_00060W_B	(orf19.6109) Transcriptional corepressor; represses filamentous growth; regulates switching; role in germ tube induction, farnesol response; in repression pathways with Nrg1, Rfg1; farnesol upregulated in biofilm; rat catheter, Spider biofilm repressed	1xPhospho [T/S]	1xPhospho [T/S]	119	[92-137]	0	5197.55	Y	N	Y	P	Y	P	Y	N	Y	P	Y	P	P	P	Y	P	Y	P	Y	P	Y	P	Y	P	Y	P	P	P	Y	P	Y	P	Y	P	Y	P	Y	P	Y	P	Y
LPQAPNSGLFK	C1_00110W_B	(orf19.6099) Chaperonin-containing T-complex subunit; role in hyphal morphogenesis, particularly starvation-induced; essential; expression in S. cerevisiae inhibits Ras2-mediated pathways; CCT8 and TRP1 overlap; Spider biofilm repressed	1xPhospho [S7(100)]	1xPhospho [S11(100)]	31	[5-15]	0	1251.61	Y	P	P	P	P	P	Y	P	N	P	P	P	P	N	P	P	P	N	N	P	P	P	N	P	N	P	P	P	N	P	Y	P	P	P	P	P	Y	P	Y	P	N
MDSPTYDPTTHLNK	C1_00130C_A	(orf19.6094) Ortholog(s) have role in Golgi to vacuole transport, cellular sphingolipid homeostasis, retrograde transport, endosome to Golgi and GARP complex, Golgi apparatus localization	1xAcetyl [N-Term]; 1xPhospho [S3(100)]	1xAcetyl [N-Term]; 1xPhospho [S3(100)]	87	[1-14]	0	1741.71	Y	N	Y	N	P	N	Y	N	Y	N	Y	N	P	N	P	N	P	N	P	N	P	P	P	N	Y	N	P	N	P	N	Y	P	P	P	P	P	Y	N	Y	N	Y
AIHNDDDISDGEVELQDDDR	C1_00140W_A	(orf19.6092) Kelch repeat domain-containing protein; localizes to sites of polarized growth; mutant colonies exhibit slightly decreased filamentation ratio; not required for buccal epithelial cell adherence or virulence in mice	1xPhospho [S9(100)]	1xPhospho [S785(100)]	2377	[777-796]	0	2350.93	Y	P	Y	P	Y	P	Y	N	Y	P	Y	P	Y	Y	Y	P	Y	P	Y	P	Y	P	Y	P	Y	P	Y	P	Y	P	Y	P	Y	P	Y	P	Y	P	Y	P	Y
SFSGGPEDFATPQASAR	C1_00140W_A	(orf19.6092) Kelch repeat domain-containing protein; localizes to sites of polarized growth; mutant colonies exhibit slightly decreased filamentation ratio; not required for buccal epithelial cell adherence or virulence in mice	1xPhospho [S3(100)]	1xPhospho [S475(100)]	1076	[473-489]	0	1804.75	Y	P	Y	P	Y	P	Y	P	Y	P	Y	P	Y	P	Y	P	Y	P	Y	P	Y	P	Y	P	Y	P	Y	P	Y	P	Y	P	Y	P	Y	P	Y	P	Y	P	Y
SFSGGPEDFATPQASAR	C1_00140W_A	(orf19.6092) Kelch repeat domain-containing protein; localizes to sites of polarized growth; mutant colonies exhibit slightly decreased filamentation ratio; not required for buccal epithelial cell adherence or virulence in mice	2xPhospho [S1(100); S3(100)]	2xPhospho [S473(100); S475(100)]	937	[473-489]	0	1884.72	Y	N	Y	N	Y	P	Y	N	Y	P	Y	P	Y	P	Y	P	Y	P	Y	N	Y	P	Y	P	Y	P	Y	P	Y	P	Y	N	Y	P	Y	P	Y	P	Y	P	Y
SFSGGPEDFATPQASAR	C1_00140W_A	(orf19.6092) Kelch repeat domain-containing protein; localizes to sites of polarized growth; mutant colonies exhibit slightly decreased filamentation ratio; not required for buccal epithelial cell adherence or virulence in mice	3xPhospho [S1(100); S3(100); T11(100)]	3xPhospho [S473(100); S475(100); T483(100)]	158	[473-489]	0	1964.69	P	P	Y	N	Y	N	Y	N	Y	N	Y	N	P	N	P	P	Y	N	Y	N	Y	N	Y	P	Y	P	Y	P	P	N	Y	N	Y	N	Y	N	Y	P	P	N	Y
AIHNDDDISDGEVELQDDDRSILSSAK	C1_00140W_A	(orf19.6092) Kelch repeat domain-containing protein; localizes to sites of polarized growth; mutant colonies exhibit slightly decreased filamentation ratio; not required for buccal epithelial cell adherence or virulence in mice	2xPhospho [S9(100); S21(100)]	2xPhospho [S785(100); S797(100)]	49	[777-803]	1	3117.29	P	N	Y	N	P	N	P	N	P	N	Y	N	P	N	P	N	Y	N	P	N	P	N	N	N	P	N	P	N	Y	N	Y	N	Y	N	P	N	P	N	Y	P	P
TQGGGDNFVEVDLPSTTISQVDDDPPYDTTSLNQPQEVTNGHVDDEPFR	C1_00140W_A	(orf19.6092) Kelch repeat domain-containing protein; localizes to sites of polarized growth; mutant colonies exhibit slightly decreased filamentation ratio; not required for buccal epithelial cell adherence or virulence in mice	1xPhospho [Y/T/S]		3	[497-545]	0	5426.38	P	N	P	N	P	N	N	N	N	N	N	N	N	N	N	N	P	N	P	N	N	N	N	N	N	N	N	N	N	N	P	N	N	N	N	N	N	N	N	N	N
SGNSTPRPNK	C1_00160C_B	(orf19.6090) Putative nucleolar protein with a predicted role in pre-rRNA processing and ribosome biogenesis; repressed by nitric oxide; required for flow model biofilm formation; Spider biofilm repressed	1xPhospho [S1(100)]	1xPhospho [S379(100)]	1141	[379-388]	0	1137.5	Y	P	Y	P	Y	P	Y	P	Y	P	Y	P	Y	P	Y	P	Y	P	Y	P	Y	P	Y	P	Y	P	Y	P	P	P	Y	P	Y	P	Y	P	Y	P	Y	P	Y
KEESSSGSDEEEK	C1_00160C_B	(orf19.6090) Putative nucleolar protein with a predicted role in pre-rRNA processing and ribosome biogenesis; repressed by nitric oxide; required for flow model biofilm formation; Spider biofilm repressed	1xPhospho [S8(100)]	1xPhospho [S94(100)]	104	[87-99]	1	1520.56	Y	P	Y	P	Y	P	P	N	P	N	P	N	Y	N	P	P	Y	N	Y	P	P	N	Y	N	Y	N	Y	P	Y	N	P	N	P	N	P	P	Y	N	Y	N	Y
SSFEKVVVIDGK	C1_00180W_A	(orf19.6085) Ribosomal protein; transposon mutation affects filamentous growth; repressed upon phagocytosis by murine macrophages; Hap43-induced; Spider biofilm repressed	1xAcetyl [N-Term]; 1xPhospho [S2(99.4)]	1xAcetyl [N-Term]; 1xPhospho [S3(99.4)]	3	[2-13]	1	1429.7	P	N	N	N	N	P	N	N	N	N	N	N	N	N	N	N	P	N	N	N	N	N	N	N	N	N	N	N	N	N	P	P	P	N	P	N	N	P	P	Y	P
ASGYESATNDYK	C1_00220W_B	(orf19.6081) Glycosidase; role in vaginal not systemic infection (low pH not neutral); low pH, high iron, fluconazole, Hap43-induced; Rim101-repressed at pH8; rat catheter biofilm induced; Bcr1-repressed in RPMI a/a biofilms	1xPhospho [S6(100)]	1xPhospho [S244(100)]	32	[239-250]	0	1385.53	Y	N	Y	N	N	N	N	N	P	N	P	N	P	N	N	N	P	N	N	N	P	N	N	N	P	N	P	N	P	N	P	N	P	N	N	N	P	N	P	N	P
VENETSTSASDDFK	C1_00320W_A	(orf19.6076) Ortholog(s) have cargo adaptor activity, role in intracellular protein transport, retrograde transport, endosome to Golgi and endosome, retromer complex, retromer, cargo-selective complex localization	1xPhospho [S10(100)]	1xPhospho [S209(100)]	238	[200-213]	0	1609.63	Y	P	Y	N	Y	N	Y	P	Y	N	Y	P	N	N	N	N	P	P	P	N	P	N	P	N	Y	N	P	N	P	N	P	P	Y	P	P	P	Y	N	Y	N	Y
EEADKSQDDDEATDKESHDTEEAEPK	C1_00320W_A	(orf19.6076) Ortholog(s) have cargo adaptor activity, role in intracellular protein transport, retrograde transport, endosome to Golgi and endosome, retromer complex, retromer, cargo-selective complex localization	1xPhospho [S6(100)]	1xPhospho [S179(100)]	42	[174-199]	2	3028.17	Y	N	P	P	P	N	P	P	N	N	P	N	P	P	P	N	P	N	P	N	Y	N	P	N	P	N	P	N	P	N	P	N	P	P	P	N	Y	N	P	N	P
EEYDEETNEEMEHTEDIAQ	C1_00340W_A	(orf19.6074) Essential protein involved in regulation of MTL gene expression; hemoglobin-regulated inhibitor of white-opaque switching, may affect survival in host; activator of MTLalpha1 and MTLalpha2; transcript activated by hemoglobin	1xPhospho [T7(100)]	1xPhospho [T236(100)]	73	[230-248]	0	2420.86	Y	N	P	N	Y	N	P	N	P	N	Y	N	P	N	P	N	P	N	P	N	P	N	Y	N	Y	N	Y	N	Y	N	Y	N	P	N	P	N	Y	N	Y	N	Y
QYNPDDSSDEGDDNSDSDEYELEEDEQEEEEER	C1_00340W_A	(orf19.6074) Essential protein involved in regulation of MTL gene expression; hemoglobin-regulated inhibitor of white-opaque switching, may affect survival in host; activator of MTLalpha1 and MTLalpha2; transcript activated by hemoglobin	4xPhospho [S7(100); S8(100); S15(97.9); S17(97.9)]	4xPhospho [S203(100); S204(100); S211(97.9); S213(97.9)]	10	[197-229]	0	4260.28	N	N	N	N	P	N	N	N	N	N	Y	N	Y	N	P	N	Y	N	N	N	P	N	P	N	P	N	P	N	P	N	N	N	N	N	N	N	P	N	P	N	P
LSQGSTNSYTSVNSEDVQSNSPK	C1_00430W_B	(orf19.6064) Ortholog(s) have phosphatidylinositol-3,5-bisphosphate binding, phosphatidylinositol-3-phosphate binding, phosphatidylinositol-4-phosphate binding, ubiquitin binding activity	1xPhospho [S21(100)]	1xPhospho [S422(100)]	244	[402-424]	0	2509.07	Y	N	Y	N	P	P	Y	N	P	P	Y	N	Y	N	Y	N	P	N	Y	N	Y	P	Y	N	Y	P	P	P	Y	N	Y	N	Y	N	Y	N	Y	N	Y	N	Y
NSEEFEDIRDDGDDSDVDDEDGDIDDESLEVIPAK	C1_00430W_B	(orf19.6064) Ortholog(s) have phosphatidylinositol-3,5-bisphosphate binding, phosphatidylinositol-3-phosphate binding, phosphatidylinositol-4-phosphate binding, ubiquitin binding activity	1xPhospho [S15(100)]	1xPhospho [S378(100)]	12	[364-398]	1	3992.57	Y	N	P	N	P	N	P	N	P	N	N	N	N	N	N	N	N	N	P	N	N	N	N	N	N	N	N	N	P	N	N	N	P	N	P	N	P	N	N	N	P
NLTPSVEDLR	C1_00530C_A	(orf19.6055) Ortholog of <i>C. dubliniensis CD36</i> : Cd36_00460, <i>C. parapsilosis CDC317</i> : CPAR2_800010, <i>Candida tenuis NRRL Y-1498</i> : CANTEDRAFT_125085 and <i>Debaryomyces hansenii CBS767</i> : DEHA2D09086g	1xPhospho [S5(100)]	1xPhospho [S60(100)]	291	[56-65]	0	1223.57	Y	P	Y	P	Y	P	Y	P	Y	P	Y	P	P	P	P	P	Y	P	Y	P	P	P	Y	P	Y	P	P	P	Y	P	Y	P	Y	P	Y	P	Y	P	Y	P	Y
AALQEGAASTHANSPLLTPTSSSAQLAK	C1_00530C_A	(orf19.6055) Ortholog of <i>C. dubliniensis CD36</i> : Cd36_00460, <i>C. parapsilosis CDC317</i> : CPAR2_800010, <i>Candida tenuis NRRL Y-1498</i> : CANTEDRAFT_125085 and <i>Debaryomyces hansenii CBS767</i> : DEHA2D09086g	2xPhospho [T18(100); S22(98.9)]	2xPhospho [T506(100); S510(98.9)]	40	[489-516]	0	2882.33	P	P	P	P	P	P	Y	N	Y	P	Y	P	P	N	P	N	P	P	P	P	P	N	P	P	Y	P	P	P	P	P	Y	P	P	P	P	P	Y	P	Y	P	P
NLTPSVEDLR	C1_00530C_A	(orf19.6055) Ortholog of <i>C. dubliniensis CD36</i> : Cd36_00460, <i>C. parapsilosis CDC317</i> : CPAR2_800010, <i>Candida tenuis NRRL Y-1498</i> : CANTEDRAFT_125085 and <i>Debaryomyces hansenii CBS767</i> : DEHA2D09086g	2xPhospho [T3(100); S5(100)]	2xPhospho [T58(100); S60(100)]	16	[56-65]	0	1303.53	P	N	P	N	P	N	Y	N	Y	N	Y	N	N	N	N	N	N	N	N	N	P	N	P	N	P	N	N	N	P	N	P	N	P	N	P	N	N	N	P	N	P
LETDNYFPQSDNDSVTYNQESEDMWK	C1_00540C_B	(orf19.6054) Protein with a Bul1 domain; binds the ubiquitin ligase Rsp5 and is involved in intracellular trafficking of a general amino acid permease Gap1; repressed in an azole-resistant strain overexpressing MDR1; Spider biofilm induced	1xPhospho [S10(99.2)]	1xPhospho [S83(99.2)]	12	[74-99]	0	3235.27	N	N	N	N	P	P	P	N	P	P	P	P	N	P	N	N	N	P	P	N	N	N	P	N	P	N	N	N	Y	P	P	N	P	N	P	P	P	N	Y	N	Y
ILQPWADSPILR	C1_00570C_A	(orf19.6049) Ortholog(s) have protein kinase activator activity and role in chromosome segregation, protein phosphorylation, regulation of cytokinesis	1xPhospho [S8(100)]	1xPhospho [S726(100)]	64	[719-730]	0	1488.76	P	P	Y	P	P	P	P	P	Y	P	Y	P	P	P	P	P	Y	P	P	P	P	P	Y	P	Y	P	P	P	P	P	Y	P	P	P	P	P	Y	P	Y	P	Y
NLPEIDSDEEGDFSK	C1_00570C_A	(orf19.6049) Ortholog(s) have protein kinase activator activity and role in chromosome segregation, protein phosphorylation, regulation of cytokinesis	1xPhospho [S7(100)]	1xPhospho [S708(100)]	32	[702-716]	0	1774.71	N	N	P	N	P	N	P	N	P	N	N	N	P	N	P	N	P	N	P	N	P	N	P	N	P	N	P	N	P	N	P	N	P	N	Y	N	P	N	N	N	N
VGNNVLPVTPTRISPR	C1_00570C_A	(orf19.6049) Ortholog(s) have protein kinase activator activity and role in chromosome segregation, protein phosphorylation, regulation of cytokinesis	2xPhospho [T9(100); S14(99.1)]	2xPhospho [T694(100); S699(99.1)]	10	[686-701]	1	1879.92	P	P	P	P	P	N	N	N	Y	N	N	N	N	P	P	P	N	N	P	P	P	P	P	P	N	P	N	P	N	P	N	P	N	P	P	P	Y	P	N	P	N
FEQMSPVKLPVDK	C1_00570C_A	(orf19.6049) Ortholog(s) have protein kinase activator activity and role in chromosome segregation, protein phosphorylation, regulation of cytokinesis	1xPhospho [S5(100)]	1xPhospho [S315(100)]	6	[311-323]	1	1597.77	N	N	N	P	P	P	P	P	P	N	P	P	P	P	N	N	N	N	N	P	P	P	P	P	P	N	P	N	N	N	P	P	P	P	N	P	P	P	P	P	P
DVTNDTVSPSGIWSAIGK	C1_00570C_A	(orf19.6049) Ortholog(s) have protein kinase activator activity and role in chromosome segregation, protein phosphorylation, regulation of cytokinesis	1xPhospho [S8(100)]	1xPhospho [S404(100)]	4	[397-414]	0	1926.88	N	N	N	N	N	N	N	N	N	N	N	N	N	N	N	N	N	N	P	N	P	P	P	N	N	N	N	P	P	N	N	N	P	P	P	N	N	N	N	N	N
GQESPAATPNMR	C1_00570C_A	(orf19.6049) Ortholog(s) have protein kinase activator activity and role in chromosome segregation, protein phosphorylation, regulation of cytokinesis	1xPhospho [S4(100)]	1xPhospho [S769(100)]	4	[766-777]	0	1338.55	N	N	N	N	N	N	N	N	N	N	N	N	N	N	N	N	N	N	N	N	N	N	P	N	N	N	N	N	N	N	N	N	N	N	N	N	N	N	P	N	Y
QDLSGSDLLPNR	C1_00570C_A	(orf19.6049) Ortholog(s) have protein kinase activator activity and role in chromosome segregation, protein phosphorylation, regulation of cytokinesis	1xPhospho [S4(99.1)]	1xPhospho [S203(99.1)]	4	[200-211]	0	1394.63	N	N	N	N	N	P	P	P	N	N	N	P	N	P	N	N	N	P	N	P	N	N	N	N	P	N	N	N	N	P	P	P	N	P	Y	P	P	N	N	N	N
LAAPTHSLNFDYNSDDETIVK	C1_00610W_A	(orf19.6045) Phosphatidylserine decarboxylase; involved in phosphatidylethanolamine synthesis; Spider biofilm repressed	1xPhospho [S14(100)]	1xPhospho [S308(100)]	24	[295-315]	0	2430.09	N	N	P	N	P	N	N	P	P	N	N	N	P	N	P	N	P	N	P	N	P	N	P	N	N	N	N	N	P	P	P	P	P	N	P	N	N	N	P	N	P
GAQGSAAYTSSPTK	C1_00620W_B	(orf19.6044) Mob1/phocein domain protein of RAM signaling network; cell wall integrity; role in cell separation, cortical actin polarization; required for hyphal growth; phosphorylated by Cdc28 on hyphal induction; activates Cbk1; mRNA binds She3	1xPhospho [S11(99.6)]	1xPhospho [S67(99.6)]	1626	[57-70]	0	1405.6	Y	P	Y	P	Y	P	Y	Y	Y	P	Y	Y	P	P	P	P	Y	P	Y	P	Y	P	Y	P	Y	P	Y	P	Y	Y	Y	Y	Y	P	Y	P	Y	Y	Y	Y	Y
GAQGSAAYTSSPTKR	C1_00620W_B	(orf19.6044) Mob1/phocein domain protein of RAM signaling network; cell wall integrity; role in cell separation, cortical actin polarization; required for hyphal growth; phosphorylated by Cdc28 on hyphal induction; activates Cbk1; mRNA binds She3	1xPhospho [S/T/Y]	1xPhospho [S/T/Y]	982	[57-71]	1	1561.7	Y	P	Y	P	Y	P	Y	P	Y	P	Y	P	P	P	P	P	P	P	Y	P	Y	P	Y	P	Y	P	P	P	Y	P	Y	P	Y	P	P	P	Y	P	Y	P	Y
TGQSLQHQDSQSSLQYQQQSGSVSPSK	C1_00620W_B	(orf19.6044) Mob1/phocein domain protein of RAM signaling network; cell wall integrity; role in cell separation, cortical actin polarization; required for hyphal growth; phosphorylated by Cdc28 on hyphal induction; activates Cbk1; mRNA binds She3	1xPhospho [S24(100)]	1xPhospho [S97(100)]	421	[74-100]	0	3000.33	Y	N	Y	N	Y	N	Y	N	Y	N	Y	N	Y	N	Y	N	Y	N	Y	P	Y	N	Y	N	Y	N	Y	N	Y	N	Y	N	Y	P	Y	P	Y	N	Y	N	Y
TQSPTKFSPSK	C1_00620W_B	(orf19.6044) Mob1/phocein domain protein of RAM signaling network; cell wall integrity; role in cell separation, cortical actin polarization; required for hyphal growth; phosphorylated by Cdc28 on hyphal induction; activates Cbk1; mRNA binds She3	2xPhospho [S3(100); S8(100)]	2xPhospho [S44(100); S49(100)]	259	[42-52]	1	1367.56	P	P	P	P	P	P	Y	N	Y	P	Y	P	P	P	N	P	P	P	P	N	Y	N	P	P	P	P	P	N	P	P	Y	P	Y	P	P	N	Y	P	Y	P	P
TGQSLQHQDSQSSLQYQQQSGSVSPSK	C1_00620W_B	(orf19.6044) Mob1/phocein domain protein of RAM signaling network; cell wall integrity; role in cell separation, cortical actin polarization; required for hyphal growth; phosphorylated by Cdc28 on hyphal induction; activates Cbk1; mRNA binds She3	2xPhospho [S22(100); S24(100)]	2xPhospho [S95(100); S97(100)]	215	[74-100]	0	3080.3	Y	P	Y	N	Y	P	Y	P	P	N	Y	P	Y	N	Y	N	Y	P	Y	P	P	N	P	P	Y	P	Y	P	Y	N	Y	P	Y	P	Y	P	Y	P	Y	P	Y
TGQSLQHQDSQSSLQYQQQSGSVSPSKR	C1_00620W_B	(orf19.6044) Mob1/phocein domain protein of RAM signaling network; cell wall integrity; role in cell separation, cortical actin polarization; required for hyphal growth; phosphorylated by Cdc28 on hyphal induction; activates Cbk1; mRNA binds She3	2xPhospho [S22(100); S24(100)]	2xPhospho [S95(100); S97(100)]	152	[74-101]	1	3236.4	P	P	Y	P	Y	P	P	P	Y	N	Y	P	P	P	Y	P	Y	N	P	N	P	P	Y	P	Y	P	Y	P	Y	P	Y	P	Y	P	Y	N	Y	P	Y	P	Y
TGQSLQHQDSQSSLQYQQQSGSVSPSKR	C1_00620W_B	(orf19.6044) Mob1/phocein domain protein of RAM signaling network; cell wall integrity; role in cell separation, cortical actin polarization; required for hyphal growth; phosphorylated by Cdc28 on hyphal induction; activates Cbk1; mRNA binds She3	1xPhospho [S24(100)]	1xPhospho [S97(100)]	55	[74-101]	1	3156.43	P	P	P	P	P	P	P	N	P	P	P	P	N	P	N	P	P	P	N	P	N	P	P	P	P	P	P	P	P	N	Y	P	Y	P	Y	P	Y	P	Y	P	P
TGQSLQHQDSQSSLQYQQQSGSVSPSK	C1_00620W_B	(orf19.6044) Mob1/phocein domain protein of RAM signaling network; cell wall integrity; role in cell separation, cortical actin polarization; required for hyphal growth; phosphorylated by Cdc28 on hyphal induction; activates Cbk1; mRNA binds She3	3xPhospho [S10(100); S22(100); S24(100)]	3xPhospho [S83(100); S95(100); S97(100)]	43	[74-100]	0	3160.27	P	N	Y	N	P	N	P	N	Y	N	Y	N	N	N	P	N	P	N	P	N	P	N	Y	N	P	N	P	N	N	N	Y	N	Y	N	Y	N	Y	N	Y	N	P
KDLEPSNNAIYSHSNLSGNGLR	C1_00620W_B	(orf19.6044) Mob1/phocein domain protein of RAM signaling network; cell wall integrity; role in cell separation, cortical actin polarization; required for hyphal growth; phosphorylated by Cdc28 on hyphal induction; activates Cbk1; mRNA binds She3	1xPhospho [S17(100)]	1xPhospho [S35(100)]	32	[19-40]	1	2466.14	Y	N	P	P	P	P	Y	P	Y	P	Y	N	P	P	P	P	P	P	P	N	Y	P	P	P	P	P	P	P	P	P	Y	N	P	P	P	P	Y	P	P	P	P
TGQSLQHQDSQSSLQYQQQSGSVSPSK	C1_00620W_B	(orf19.6044) Mob1/phocein domain protein of RAM signaling network; cell wall integrity; role in cell separation, cortical actin polarization; required for hyphal growth; phosphorylated by Cdc28 on hyphal induction; activates Cbk1; mRNA binds She3	4xPhospho [S10(100); S22(100); S24(100); S/T/Y]	4xPhospho [S83(100); S95(100); S97(100); S/T/Y]	4	[74-100]	0	3240.23	P	N	P	N	N	N	P	N	Y	N	Y	N	N	N	N	N	N	N	N	N	N	N	P	N	N	N	N	N	N	N	P	N	P	N	P	N	P	N	Y	N	N
HVNNSPALSTPK	C1_00660C_A	(orf19.6039) Ortholog(s) have SNAP receptor activity	1xPhospho [S5(100)]	1xPhospho [S33(100)]	48	[29-40]	0	1344.63	P	P	P	P	N	P	P	P	Y	P	N	P	P	P	P	P	P	P	P	P	N	P	P	P	P	P	P	P	N	P	P	P	P	P	Y	P	Y	P	N	P	P
ILEPSGDFLR	C1_00690W_A	(orf19.6036) Ortholog of S. cerevisiae Ric1 guanyl-nucleotide exchange factor; mutant is viable; rat catheter biofilm repressed	1xPhospho [S5(100)]	1xPhospho [S1001(100)]	22	[997-1006]	0	1226.58	P	P	P	P	Y	P	P	Y	P	Y	Y	P	P	P	Y	P	P	P	Y	P	P	Y	P	P	Y	P	P	Y	P	Y	P	P	P	P	P	P	P	P	Y	Y	Y
VNEALPPSPEDLQR	C1_00730C_B	(orf19.6033) Catalytic subunit of calcineurin (Ca[2+]-calmodulin-regulated S/T protein phosphatase); required for wild-type virulence, resistance to high pH, Na(+), Li(+), Mn(2+), and fluconazole tolerance; micafungin is fungicidal to null mutant	1xPhospho [S8(100)]	1xPhospho [S570(100)]	27	[563-576]	0	1644.76	P	N	Y	P	P	P	P	P	Y	P	P	P	N	P	P	P	N	P	N	P	P	P	P	P	N	P	P	P	P	P	P	P	P	P	P	P	P	P	P	P	P
ITSPHK	C1_00730C_B	(orf19.6033) Catalytic subunit of calcineurin (Ca[2+]-calmodulin-regulated S/T protein phosphatase); required for wild-type virulence, resistance to high pH, Na(+), Li(+), Mn(2+), and fluconazole tolerance; micafungin is fungicidal to null mutant	1xPhospho [S3(100)]	1xPhospho [S464(100)]	6	[462-467]	0	762.355	N	N	N	N	N	N	N	N	N	N	N	N	N	N	N	N	N	N	P	N	N	N	N	N	P	P	P	P	N	P	P	P	P	P	P	N	Y	P	N	P	P
RASSSLPPNAYEDASLK	C1_00750C_A	(orf19.6031) Putative ESCRT-0 complex protein with a role in multivesicular body (MVB) trafficking	2xPhospho [S3(100); S4(100)]	2xPhospho [S756(100); S757(100)]	1199	[754-770]	1	1965.84	Y	N	Y	N	Y	N	Y	N	Y	P	Y	N	Y	P	Y	N	Y	N	Y	N	Y	P	Y	N	Y	N	Y	N	Y	N	Y	N	Y	P	Y	N	Y	N	Y	N	Y
ASSSLPPNAYEDASLK	C1_00750C_A	(orf19.6031) Putative ESCRT-0 complex protein with a role in multivesicular body (MVB) trafficking	1xPhospho [S2(99.6)]	1xPhospho [S756(99.6)]	1163	[755-770]	0	1729.77	Y	P	Y	P	Y	P	Y	P	Y	P	Y	P	Y	P	Y	P	Y	P	Y	P	Y	P	Y	P	Y	P	Y	P	Y	P	Y	P	Y	P	Y	P	Y	P	Y	P	Y
RASSSLPPNAYEDASLK	C1_00750C_A	(orf19.6031) Putative ESCRT-0 complex protein with a role in multivesicular body (MVB) trafficking	1xPhospho [S3(100)]	1xPhospho [S756(100)]	999	[754-770]	1	1885.87	Y	P	Y	P	Y	P	Y	P	Y	P	Y	P	P	P	Y	P	Y	P	Y	P	Y	P	Y	P	Y	P	Y	P	Y	P	Y	P	Y	P	P	P	Y	P	Y	P	Y
ASSSLPPNAYEDASLK	C1_00750C_A	(orf19.6031) Putative ESCRT-0 complex protein with a role in multivesicular body (MVB) trafficking	2xPhospho [S2(100); S3(100)]	2xPhospho [S756(100); S757(100)]	470	[755-770]	0	1809.73	P	N	Y	N	Y	N	P	N	P	N	Y	N	Y	N	Y	N	Y	N	P	N	P	N	Y	P	Y	P	Y	N	Y	P	Y	N	Y	N	Y	N	Y	N	Y	N	Y
SIQNDYGGTHGSR	C1_00750C_A	(orf19.6031) Putative ESCRT-0 complex protein with a role in multivesicular body (MVB) trafficking	1xPhospho [S1(100)]	1xPhospho [S291(100)]	84	[291-303]	0	1471.6	Y	N	Y	N	P	P	Y	P	Y	P	Y	P	N	P	N	P	P	P	Y	P	Y	P	P	N	P	P	P	P	P	N	P	N	P	P	P	N	P	N	Y	P	P
TSSGSCPLYPTNDIIPDPYSANTNK	C1_00750C_A	(orf19.6031) Putative ESCRT-0 complex protein with a role in multivesicular body (MVB) trafficking	1xCarbamidomethyl [C6]; 1xPhospho [T/S/Y]	1xPhospho [T/S/Y]	30	[692-716]	0	2792.21	P	P	Y	N	P	P	Y	N	Y	P	Y	N	P	P	N	P	P	P	P	N	P	N	P	N	N	N	N	N	N	N	P	N	P	N	P	N	P	N	P	P	P
NTSSSGDYNHQSR	C1_00750C_A	(orf19.6031) Putative ESCRT-0 complex protein with a role in multivesicular body (MVB) trafficking	1xPhospho [S3(99.6)]	1xPhospho [S280(99.6)]	10	[278-290]	0	1532.58	P	N	N	N	N	N	N	N	N	N	N	N	N	N	N	N	N	N	N	N	Y	N	N	N	N	N	N	N	N	N	P	N	N	N	N	N	Y	N	P	N	N
TSSGSCPVYPTNDIIPDPYSANTNK	C1_00750C_B	(orf19.6031) Putative ESCRT-0 complex protein with a role in multivesicular body (MVB) trafficking	1xCarbamidomethyl [C6]; 1xPhospho [S/Y/T]	1xPhospho [S/Y/T]	30	[692-716]	0	2778.2	P	N	Y	N	P	N	P	N	P	N	Y	N	N	N	N	N	N	N	P	N	Y	N	P	N	N	N	P	N	P	N	P	N	Y	N	P	N	Y	N	P	N	P
RQSIASVGHDK	C1_00830W_A	(orf19.6023) Protein with a predicted multidrug transporter domain; Hap43-repressed gene	1xPhospho [S3(100)]	1xPhospho [S42(100)]	4	[40-50]	1	1277.6	P	N	N	N	P	N	N	N	N	N	N	N	N	N	N	N	N	N	N	N	N	N	N	N	N	N	N	N	N	N	P	P	N	P	N	P	N	N	N	N	N
SDENEITPLLPFTSHR	C1_00830W_A	(orf19.6023) Protein with a predicted multidrug transporter domain; Hap43-repressed gene	1xAcetyl [N-Term]; 1xPhospho [S1(100)]	1xAcetyl [N-Term]; 1xPhospho [S2(100)]	3	[2-17]	0	1977.9	N	N	N	N	N	N	N	N	N	N	N	N	N	N	N	N	N	N	N	N	N	N	N	N	N	N	N	N	N	N	N	N	N	N	N	N	N	N	N	N	N
MSDENEITPLLPFTSHR	C1_00830W_A	(orf19.6023) Protein with a predicted multidrug transporter domain; Hap43-repressed gene	1xMet-loss+Acetyl [N-Term]; 1xPhospho [S2(100)]	1xMet-loss+Acetyl [N-Term]; 1xPhospho [S2(100)]	1	[1-17]	0	1977.9	N	N	N	N	N	N	N	N	N	N	N	N	N	N	N	N	N	N	N	N	N	N	N	N	N	N	N	N	N	N	N	N	N	N	N	N	N	N	N	N	N
AVSFSDYR	C1_00840C_A	(orf19.6022) Transcriptional regulator of cell cycle gene expression; regulates expression of genes involved in DNA replication stress; interacts with Swi4 and Swi6; repressed during core stress response; Spider biofilm repressed	1xPhospho [S3(100)]	1xPhospho [S83(100)]	29	[81-88]	0	1024.41	N	N	P	N	P	N	N	N	P	N	P	N	N	P	N	N	P	P	N	N	N	P	N	N	P	N	P	N	P	P	Y	N	Y	N	P	N	Y	N	Y	N	P
NSNEEDDNEDINSPSK	C1_00840C_A	(orf19.6022) Transcriptional regulator of cell cycle gene expression; regulates expression of genes involved in DNA replication stress; interacts with Swi4 and Swi6; repressed during core stress response; Spider biofilm repressed	1xPhospho [S13(99.6)]	1xPhospho [S538(99.6)]	24	[526-541]	0	1886.69	N	N	N	N	N	N	N	N	N	N	N	N	N	N	N	N	N	N	P	N	P	N	P	N	N	N	N	N	N	N	P	N	P	N	P	N	P	N	N	N	P
LFSPSHSR	C1_00840C_A	(orf19.6022) Transcriptional regulator of cell cycle gene expression; regulates expression of genes involved in DNA replication stress; interacts with Swi4 and Swi6; repressed during core stress response; Spider biofilm repressed	1xPhospho [S3(100)]	1xPhospho [S47(100)]	14	[45-52]	0	1010.45	N	N	N	N	P	N	P	N	N	P	N	N	P	N	N	N	N	P	N	N	P	P	P	N	P	P	P	P	P	P	N	N	N	N	N	N	P	P	N	P	P
QQDILTSSPLSNQQFTTPNK	C1_00840C_A	(orf19.6022) Transcriptional regulator of cell cycle gene expression; regulates expression of genes involved in DNA replication stress; interacts with Swi4 and Swi6; repressed during core stress response; Spider biofilm repressed	1xPhospho [T6(100)]	1xPhospho [T547(100)]	4	[542-561]	0	2327.09	N	N	P	P	P	P	P	P	N	P	P	P	P	N	P	P	P	P	N	N	N	N	P	P	N	P	P	P	N	N	P	N	P	P	N	P	N	N	N	N	N
STPTTPTTTIATTTTTTTPPDLDVK	C1_00850W_A	(orf19.6021) Protein of unknown function; induced during hyphae development; induced in low iron; Spider biofilm induced	1xAcetyl [N-Term]; 2xPhospho [T5(95.7); S/T]	1xAcetyl [N-Term]; 2xPhospho [T6(95.7); S/T]	8	[2-26]	0	2764.25	P	N	N	N	N	N	Y	N	Y	N	Y	N	N	N	P	N	P	N	P	N	P	N	P	N	N	N	N	N	P	N	N	N	P	N	N	N	P	N	P	N	N
STPTTPTTTIATTTTTATPPDLDVK	C1_00850W_B	(orf19.6021) Protein of unknown function; induced during hyphae development; induced in low iron; Spider biofilm induced	1xAcetyl [N-Term]; 2xPhospho [T5(96.3); S/T]	1xAcetyl [N-Term]; 2xPhospho [T6(96.3); S/T]	13	[2-26]	0	2734.24	N	N	N	N	P	N	Y	N	P	N	Y	N	N	N	P	N	N	P	P	N	Y	P	P	N	N	N	N	P	N	P	Y	N	Y	N	P	N	N	N	P	N	P
KVTEVTSLAR	C1_00850W_B	(orf19.6021) Protein of unknown function; induced during hyphae development; induced in low iron; Spider biofilm induced	1xPhospho [T/S]	1xPhospho [T/S]	4	[174-183]	1	1183.61	N	N	P	N	N	N	N	N	Y	N	N	N	N	N	N	N	N	N	N	N	N	N	N	N	P	N	N	N	P	N	N	N	N	N	N	N	N	N	N	N	N
KSVSEPYQDNYNQESQYSNMR	C1_00930C_A	(orf19.6011) Protein similar to S. cerevisiae Sin3p (transcriptional corepressor involved in histone deacetylase recruitment); has paired amphipathic helix PAH1 domain; interacts with ScOpi1p, not CaOpi1p; transposon mutation affects filamentous growth	1xPhospho [S2(100)]	1xPhospho [S448(100)]	358	[447-467]	1	2647.08	Y	N	Y	N	Y	N	Y	N	Y	P	Y	P	P	P	Y	N	P	N	Y	N	Y	N	Y	N	Y	N	Y	N	Y	N	Y	P	Y	N	Y	P	Y	P	Y	N	Y
VTTPTGTTTRPNLSSATYNQR	C1_00930C_A	(orf19.6011) Protein similar to S. cerevisiae Sin3p (transcriptional corepressor involved in histone deacetylase recruitment); has paired amphipathic helix PAH1 domain; interacts with ScOpi1p, not CaOpi1p; transposon mutation affects filamentous growth	1xPhospho [T3(100)]	1xPhospho [T241(100)]	154	[239-259]	0	2346.11	Y	N	Y	N	P	N	Y	P	Y	P	Y	P	P	P	P	N	P	P	P	P	Y	N	Y	N	P	P	P	N	P	P	Y	N	Y	N	Y	N	Y	N	Y	N	P
SGSPGLQSAELAIQEANEELEK	C1_00930C_A	(orf19.6011) Protein similar to S. cerevisiae Sin3p (transcriptional corepressor involved in histone deacetylase recruitment); has paired amphipathic helix PAH1 domain; interacts with ScOpi1p, not CaOpi1p; transposon mutation affects filamentous growth	1xPhospho [S]	1xPhospho [S]	108	[940-961]	0	2380.09	P	P	Y	P	P	P	P	P	Y	P	Y	P	P	P	P	P	P	P	Y	P	Y	P	Y	P	P	P	P	P	P	P	Y	P	Y	P	Y	P	Y	P	Y	P	Y
KSVSEPYQDNYNQESQYSNMR	C1_00930C_A	(orf19.6011) Protein similar to S. cerevisiae Sin3p (transcriptional corepressor involved in histone deacetylase recruitment); has paired amphipathic helix PAH1 domain; interacts with ScOpi1p, not CaOpi1p; transposon mutation affects filamentous growth	1xOxidation [M20]; 1xPhospho [S2(99.5)]	1xPhospho [S448(99.5)]	58	[447-467]	1	2663.07	P	N	P	N	P	N	P	P	P	P	P	P	N	P	P	P	P	P	P	P	P	P	P	P	P	N	P	N	P	N	P	P	P	P	Y	N	Y	P	Y	P	P
FASQPDIYK	C1_00930C_A	(orf19.6011) Protein similar to S. cerevisiae Sin3p (transcriptional corepressor involved in histone deacetylase recruitment); has paired amphipathic helix PAH1 domain; interacts with ScOpi1p, not CaOpi1p; transposon mutation affects filamentous growth	1xPhospho [S3(100)]	1xPhospho [S321(100)]	12	[319-327]	0	1148.5	Y	N	P	N	P	N	Y	N	P	N	P	N	P	P	P	P	P	P	P	N	P	N	P	N	P	N	P	N	N	P	P	N	N	N	P	N	P	N	Y	N	P
SFIESVDEESVEGR	C1_00930C_A	(orf19.6011) Protein similar to S. cerevisiae Sin3p (transcriptional corepressor involved in histone deacetylase recruitment); has paired amphipathic helix PAH1 domain; interacts with ScOpi1p, not CaOpi1p; transposon mutation affects filamentous growth	1xPhospho [S1(100)]	1xPhospho [S1215(100)]	5	[1215-1228]	0	1662.69	N	N	N	N	P	N	N	N	P	N	P	N	P	P	P	N	P	N	N	N	N	P	N	P	P	P	N	N	P	N	P	P	N	P	P	P	Y	P	P	P	P
TLLPSSLSPNDTR	C1_00950C_A	(orf19.6010) Polo-like kinase; member of conserved Mcm1 regulon; depletion causes defects in spindle elongation and Cdc35-dependent filamentation; virulence-group-correlated expression; likely essential (UAU1 method); Spider biofilm repressed	1xPhospho [S8(100)]	1xPhospho [S396(100)]	42	[389-401]	0	1480.7	Y	N	Y	P	P	P	P	N	Y	P	N	P	P	P	P	P	P	P	P	P	P	N	P	P	P	N	N	P	P	P	P	P	N	P	P	P	Y	P	P	P	P
TPPSIVR	C1_00950C_A	(orf19.6010) Polo-like kinase; member of conserved Mcm1 regulon; depletion causes defects in spindle elongation and Cdc35-dependent filamentation; virulence-group-correlated expression; likely essential (UAU1 method); Spider biofilm repressed	1xPhospho [T1(100)]	1xPhospho [T57(100)]	32	[57-63]	0	849.423	P	P	P	P	N	N	P	P	P	P	P	P	P	P	P	P	P	P	P	P	P	P	P	P	P	P	P	P	P	P	P	P	P	P	P	P	P	P	P	P	P
YIPNEIGSKSPENR	C1_00960C_A	(orf19.6009) Lysine histone methyltransferase; methylates histone H3 K4; regulates of white-opaque switch, epithelial cell adhesion, agar-embedded filamentation, virulence in mice; unique N-terminus immunogenic in human; rat catheter biofilm repressed	1xPhospho [S8(99.7)]	1xPhospho [S68(99.7)]	112	[61-74]	1	1683.77	Y	P	Y	P	P	P	P	N	Y	P	P	N	P	P	P	P	P	P	N	P	Y	P	P	P	P	P	P	P	P	P	Y	P	P	P	P	P	Y	P	P	P	Y
TPSGLSTPLSSSDK	C1_00960C_A	(orf19.6009) Lysine histone methyltransferase; methylates histone H3 K4; regulates of white-opaque switch, epithelial cell adhesion, agar-embedded filamentation, virulence in mice; unique N-terminus immunogenic in human; rat catheter biofilm repressed	2xPhospho [S3(100); S6(99.5)]	2xPhospho [S87(100); S90(99.5)]	84	[85-98]	0	1536.62	P	N	P	N	P	N	P	N	Y	N	Y	N	N	N	P	N	P	N	Y	N	Y	N	P	N	P	N	P	N	P	N	Y	N	Y	N	P	N	Y	N	Y	N	Y
TPSGLSTPLSSSDK	C1_00960C_A	(orf19.6009) Lysine histone methyltransferase; methylates histone H3 K4; regulates of white-opaque switch, epithelial cell adhesion, agar-embedded filamentation, virulence in mice; unique N-terminus immunogenic in human; rat catheter biofilm repressed	1xPhospho [S3(100)]	1xPhospho [S87(100)]	76	[85-98]	0	1456.66	Y	N	Y	N	P	N	Y	P	P	P	P	P	N	N	P	N	P	P	Y	P	Y	N	P	N	N	P	Y	P	P	P	P	P	P	N	P	P	Y	N	P	N	P
VPAIEAEIAPESSPEEGEEEEKEEVEIK	C1_00960C_A	(orf19.6009) Lysine histone methyltransferase; methylates histone H3 K4; regulates of white-opaque switch, epithelial cell adhesion, agar-embedded filamentation, virulence in mice; unique N-terminus immunogenic in human; rat catheter biofilm repressed	1xPhospho [S12(99.4)]	1xPhospho [S697(99.4)]	6	[686-713]	1	3176.43	P	N	N	N	N	N	N	N	P	N	N	N	N	P	N	N	N	P	N	N	P	N	N	N	P	N	N	N	N	N	P	N	P	P	P	N	N	N	P	N	P
VPAIEAEIAPESSPEEGEEEEK	C1_00960C_A	(orf19.6009) Lysine histone methyltransferase; methylates histone H3 K4; regulates of white-opaque switch, epithelial cell adhesion, agar-embedded filamentation, virulence in mice; unique N-terminus immunogenic in human; rat catheter biofilm repressed	1xPhospho [S12(99.2)]	1xPhospho [S697(99.2)]	5	[686-707]	0	2449.05	N	N	Y	N	Y	N	N	N	N	N	N	N	N	N	P	N	N	N	N	N	N	N	N	N	P	N	N	N	P	N	P	N	N	N	N	N	N	N	P	N	N
EFEEDESEIEYVSESPHPIFDSPITSNNNK	C1_00990C_A	(orf19.3288) Putative serine protease and general molecular chaperone; macrophage-induced gene; repressed in core stress response; merged with orf19.3288.1 in Assembly 21	2xPhospho [S7(100); S15(100)]	2xPhospho [S32(100); S40(100)]	197	[26-55]	0	3642.47	Y	N	Y	N	Y	N	Y	P	Y	P	Y	N	Y	N	Y	N	Y	N	Y	N	Y	N	Y	N	Y	N	Y	N	Y	N	Y	N	Y	N	Y	N	Y	N	Y	N	Y
EFEEDESEIEYVSESPHPIFDSPITSNNNK	C1_00990C_A	(orf19.3288) Putative serine protease and general molecular chaperone; macrophage-induced gene; repressed in core stress response; merged with orf19.3288.1 in Assembly 21	1xPhospho [S15(99.3)]	1xPhospho [S40(99.3)]	194	[26-55]	0	3562.51	Y	N	Y	N	Y	N	P	P	Y	P	P	P	Y	N	Y	P	Y	P	Y	P	P	P	Y	P	Y	P	Y	P	Y	N	Y	N	P	P	Y	P	Y	P	Y	P	Y
VKPPSQSPSTPTK	C1_01000C_B	(orf19.3289) Phosphorylated protein of unknown function	2xPhospho [S7(99.5); S/T]	2xPhospho [S117(99.5); S/T]	968	[111-123]	0	1513.67	Y	P	Y	P	Y	P	Y	P	Y	P	Y	P	P	P	Y	P	Y	P	Y	P	Y	P	Y	P	Y	P	Y	P	Y	P	Y	P	Y	P	Y	P	Y	P	Y	P	Y
ELIEQISAASTPVSSPK	C1_01000C_B	(orf19.3289) Phosphorylated protein of unknown function	3xPhospho [S7(100); S14(99.3); S15(100)]	3xPhospho [S99(100); S106(99.3); S107(100)]	89	[93-109]	0	1996.83	P	N	P	N	Y	N	P	N	Y	N	Y	N	N	N	P	N	Y	N	P	N	P	N	P	N	P	N	P	N	P	N	Y	N	Y	P	Y	P	Y	N	Y	N	P
ELIEQISAASTPVSSPKK	C1_01000C_B	(orf19.3289) Phosphorylated protein of unknown function	3xPhospho [S7(100); T11(99.2); S15(100)]	3xPhospho [S99(100); T103(99.2); S107(100)]	87	[93-110]	1	2124.93	Y	P	P	N	P	P	Y	P	Y	P	P	P	P	P	P	P	P	P	P	P	P	N	Y	P	P	P	P	P	P	P	Y	P	Y	P	Y	P	Y	P	Y	P	Y
DVDSPFNPK	C1_01000C_B	(orf19.3289) Phosphorylated protein of unknown function	1xPhospho [S4(100)]	1xPhospho [S164(100)]	32	[161-169]	0	1098.45	P	P	Y	P	Y	P	Y	N	P	N	P	N	P	N	P	N	P	N	N	P	P	N	Y	N	P	N	Y	P	P	P	Y	P	Y	P	P	P	Y	P	P	N	Y
ELIEQISAASTPVSSPK	C1_01000C_B	(orf19.3289) Phosphorylated protein of unknown function	2xPhospho [S7(100); T11(100)]	2xPhospho [S99(100); T103(100)]	13	[93-109]	0	1916.87	N	N	N	N	N	N	N	N	N	N	N	N	N	N	P	N	N	N	N	N	P	N	P	N	Y	N	N	N	N	N	N	N	N	N	N	N	N	N	Y	N	Y
AEMLQEDQVNGNSPDGQLK	C1_01000C_B	(orf19.3289) Phosphorylated protein of unknown function	1xPhospho [S13(100)]	1xPhospho [S154(100)]	11	[142-160]	0	2152.92	N	P	N	P	N	P	N	P	P	P	N	P	P	P	N	P	P	P	N	P	N	P	N	P	N	P	N	P	P	P	P	P	P	P	N	P	P	P	Y	P	P
SSDWDSVTIIGQK	C1_01060W_B	(orf19.3294) Putative transcriptional coactivator; caspofungin repressed; involved in virulence	1xAcetyl [N-Term]; 1xPhospho [S/T]	1xAcetyl [N-Term]; 1xPhospho [S/T]	95	[2-14]	0	1557.68	P	N	Y	N	Y	N	Y	N	Y	N	Y	N	Y	N	P	N	Y	P	P	N	P	P	Y	P	Y	P	Y	P	Y	N	P	P	P	P	Y	P	P	N	Y	N	Y
MSSDWDSVTIIGQK	C1_01060W_B	(orf19.3294) Putative transcriptional coactivator; caspofungin repressed; involved in virulence	1xMet-loss+Acetyl [N-Term]; 1xPhospho [S/T]	1xMet-loss+Acetyl [N-Term]; 1xPhospho [S/T]	32	[1-14]	0	1557.68	P	N	Y	N	Y	N	Y	N	Y	N	Y	N	Y	N	P	N	Y	P	P	N	P	P	Y	P	Y	P	Y	P	Y	N	P	P	P	P	Y	P	P	N	Y	N	Y
LVHDTDDDEQATPQPSLLSR	C1_01070C_A	(orf19.3295) Has domain(s) with predicted role in cell division, chromosome segregation and MIS12/MIND type complex localization	1xPhospho [T5(100)]	1xPhospho [T27(100)]	133	[23-42]	0	2317.03	P	P	Y	P	P	P	P	P	Y	P	P	P	Y	P	P	P	P	P	P	P	P	P	P	P	P	P	N	P	Y	P	P	P	P	P	P	P	Y	P	Y	P	Y
SPLGNGYNSDDYIEQVSR	C1_01070C_A	(orf19.3295) Has domain(s) with predicted role in cell division, chromosome segregation and MIS12/MIND type complex localization	1xPhospho [S9(100)]	1xPhospho [S152(100)]	39	[144-161]	0	2093.88	Y	P	Y	N	P	N	P	N	P	P	Y	N	P	P	P	P	P	P	Y	P	Y	N	Y	P	P	P	Y	P	P	P	Y	P	Y	P	Y	P	Y	P	Y	P	Y
LVHDTDDDEQATPQPSLLSR	C1_01070C_A	(orf19.3295) Has domain(s) with predicted role in cell division, chromosome segregation and MIS12/MIND type complex localization	2xPhospho [T5(100); T12(100)]	2xPhospho [T27(100); T34(100)]	24	[23-42]	0	2397	P	N	P	N	P	N	Y	N	Y	N	Y	N	P	P	P	N	N	N	P	N	P	N	P	N	Y	N	P	N	P	N	P	N	P	N	P	N	P	N	P	N	P
EDINSDSSDDIFNLSR	C1_01070C_A	(orf19.3295) Has domain(s) with predicted role in cell division, chromosome segregation and MIS12/MIND type complex localization	3xPhospho [S5(100); S7(100); S8(100)]	3xPhospho [S113(100); S115(100); S116(100)]	20	[109-124]	0	2066.7	N	N	N	N	P	N	N	N	N	N	N	N	P	N	P	N	Y	N	P	N	P	P	N	N	Y	N	N	N	Y	P	N	N	N	N	P	N	P	N	P	N	P
EDINSDSSDDIFNLSR	C1_01070C_A	(orf19.3295) Has domain(s) with predicted role in cell division, chromosome segregation and MIS12/MIND type complex localization	1xPhospho [S5(100)]	1xPhospho [S113(100)]	4	[109-124]	0	1906.77	N	N	N	N	N	N	N	N	N	N	N	N	N	N	N	N	N	N	N	N	N	N	N	N	N	N	N	N	N	N	N	N	N	N	N	N	N	N	N	N	N
VSPFMDPEEVNEYESK	C1_01100W_A	(orf19.3298) Voltage-gated Ca2+ channel of the high affinity calcium uptake system; roles in thigmotropism, establishment of galvanotropism; transcript regulated by Nrg1 and Mig1; flow model biofilm repressed	1xPhospho [S2(100)]	1xPhospho [S2205(100)]	4	[2204-2219]	0	1979.8	N	N	N	N	N	N	N	N	N	N	N	N	N	N	N	N	N	N	N	N	N	N	N	N	N	N	N	N	N	N	N	N	N	N	N	N	Y	N	N	N	N
EIDLNDSRQDLLGEANR	C1_01100W_A	(orf19.3298) Voltage-gated Ca2+ channel of the high affinity calcium uptake system; roles in thigmotropism, establishment of galvanotropism; transcript regulated by Nrg1 and Mig1; flow model biofilm repressed	1xPhospho [S7(100)]	1xPhospho [S553(100)]	4	[547-563]	1	2037.92	N	N	N	N	N	N	N	N	N	N	N	P	N	P	N	N	N	N	N	N	N	N	N	P	P	N	N	N	N	N	P	P	N	P	P	P	N	P	P	P	N
TFDQNEGLGLNDIKTD	C1_01110C_A	(orf19.3300) Protein with putative zinc finger; regulated by Gcn4p; repressed in response to amino acid starvation (3-aminotriazole treatment); upregulation correlates with clinical development of fluconazole resistance	1xPhospho [T15(100)]	1xPhospho [T508(100)]	112	[494-509]	1	1859.81	Y	P	Y	P	Y	P	P	P	P	P	P	P	Y	N	Y	P	Y	P	P	P	P	N	P	P	P	P	Y	N	Y	P	P	P	P	P	P	P	Y	P	Y	P	Y
EQSQSQSQSQEEHSNPHTTGFK	C1_01110C_B	(orf19.3300) Protein with putative zinc finger; regulated by Gcn4p; repressed in response to amino acid starvation (3-aminotriazole treatment); upregulation correlates with clinical development of fluconazole resistance	1xPhospho [S9(99.3)]	1xPhospho [S285(99.3)]	1024	[277-298]	0	2581.06	Y	P	Y	P	Y	N	P	P	Y	P	Y	P	Y	P	P	P	Y	P	Y	P	Y	P	Y	P	Y	P	Y	P	Y	P	Y	P	Y	P	Y	P	Y	P	Y	P	Y
SEEGAHIDK	C1_01110C_B	(orf19.3300) Protein with putative zinc finger; regulated by Gcn4p; repressed in response to amino acid starvation (3-aminotriazole treatment); upregulation correlates with clinical development of fluconazole resistance	1xAcetyl [N-Term]; 1xPhospho [S1(100)]	1xAcetyl [N-Term]; 1xPhospho [S2(100)]	70	[2-10]	0	1107.44	Y	P	P	P	Y	P	P	N	Y	P	Y	P	P	P	P	P	P	P	P	P	P	P	P	P	P	P	P	P	P	P	P	P	P	P	Y	P	P	P	Y	P	Y
EQSQSQSQSQEEHSNPHTTGFK	C1_01110C_B	(orf19.3300) Protein with putative zinc finger; regulated by Gcn4p; repressed in response to amino acid starvation (3-aminotriazole treatment); upregulation correlates with clinical development of fluconazole resistance	2xPhospho [S3(100); S7(97.1)]	2xPhospho [S279(100); S283(97.1)]	63	[277-298]	0	2661.03	P	N	P	N	P	N	P	P	N	P	P	P	P	N	P	N	P	N	P	N	P	P	P	N	Y	N	Y	N	Y	N	Y	N	Y	N	Y	N	P	N	Y	P	Y
HHSPDIVYSSHTK	C1_01130W_B	(orf19.3301) Putative ubiquitin ligase complex component; induced by heavy metal (cadmium) stress; Hog1-induced; transcript induced by Mnl1p under weak acid stress; flow model biofilm induced; Spider biofilm induced	1xPhospho [S3(100)]	1xPhospho [S57(100)]	4	[55-67]	0	1587.7	N	N	N	N	N	N	N	N	N	N	N	N	N	N	N	N	N	N	N	N	N	N	N	N	N	N	N	N	N	N	N	N	N	N	N	N	N	N	N	N	N
KSGELVKPSLK	C1_01140C_A	(orf19.3302) Putative type-1 protein phosphatase targeting subunit; transcript repressed by yeast-hyphal switch; transcript induced by Mnl1p under weak acid stress; flow model biofilm induced	1xPhospho [S2(100)]	1xPhospho [S99(100)]	780	[98-108]	1	1265.69	Y	P	Y	P	Y	P	Y	P	Y	P	Y	P	Y	P	P	P	Y	P	Y	P	Y	P	Y	P	Y	P	Y	P	Y	P	Y	P	Y	P	Y	P	Y	P	Y	P	Y
DRPAAISASNSPK	C1_01140C_A	(orf19.3302) Putative type-1 protein phosphatase targeting subunit; transcript repressed by yeast-hyphal switch; transcript induced by Mnl1p under weak acid stress; flow model biofilm induced	1xPhospho [S11(100)]	1xPhospho [S155(100)]	386	[145-157]	0	1393.65	Y	P	Y	P	Y	P	Y	P	Y	P	N	P	P	P	P	P	P	P	Y	P	Y	P	Y	P	P	P	P	P	Y	P	Y	P	Y	P	P	P	P	P	P	P	P
FSTNSSTDSLDASSNEDDGTSTHER	C1_01140C_A	(orf19.3302) Putative type-1 protein phosphatase targeting subunit; transcript repressed by yeast-hyphal switch; transcript induced by Mnl1p under weak acid stress; flow model biofilm induced	2xPhospho [S6(98.6); S9(100)]	2xPhospho [S334(98.6); S337(100)]	194	[329-353]	0	2820.02	Y	N	Y	N	Y	N	Y	N	Y	N	Y	N	P	N	P	N	Y	N	Y	N	P	N	Y	N	Y	N	Y	N	Y	N	Y	N	Y	N	Y	N	Y	N	Y	N	Y
VASDSAIATTMNSK	C1_01140C_A	(orf19.3302) Putative type-1 protein phosphatase targeting subunit; transcript repressed by yeast-hyphal switch; transcript induced by Mnl1p under weak acid stress; flow model biofilm induced	1xPhospho [S3(100)]	1xPhospho [S426(100)]	168	[424-437]	0	1475.64	P	P	P	P	P	P	Y	P	Y	P	Y	P	P	P	P	P	P	P	Y	P	P	P	Y	P	P	P	P	P	P	P	Y	P	P	P	Y	P	Y	P	Y	P	Y
SGELVKPSLK	C1_01140C_A	(orf19.3302) Putative type-1 protein phosphatase targeting subunit; transcript repressed by yeast-hyphal switch; transcript induced by Mnl1p under weak acid stress; flow model biofilm induced	1xPhospho [S1(100)]	1xPhospho [S99(100)]	162	[99-108]	0	1137.59	P	P	P	P	P	P	Y	P	Y	P	P	P	P	P	P	P	P	P	Y	P	Y	P	P	P	Y	P	P	P	P	P	Y	P	Y	P	Y	P	Y	P	Y	P	P
SLSLPSTPTYK	C1_01140C_A	(orf19.3302) Putative type-1 protein phosphatase targeting subunit; transcript repressed by yeast-hyphal switch; transcript induced by Mnl1p under weak acid stress; flow model biofilm induced	1xPhospho [S3(100)]	1xPhospho [S120(100)]	115	[118-128]	0	1273.61	Y	P	P	P	P	P	Y	P	Y	P	Y	P	P	P	P	P	P	N	P	P	Y	P	P	P	P	P	Y	P	P	P	Y	P	Y	P	Y	P	Y	P	P	P	P
VASDSAIATTMNSK	C1_01140C_A	(orf19.3302) Putative type-1 protein phosphatase targeting subunit; transcript repressed by yeast-hyphal switch; transcript induced by Mnl1p under weak acid stress; flow model biofilm induced	1xOxidation [M11]; 1xPhospho [S3(100)]	1xPhospho [S426(100)]	53	[424-437]	0	1491.64	P	P	P	P	N	N	Y	P	Y	P	Y	P	P	P	P	P	P	P	P	N	P	N	P	N	P	P	P	P	P	P	P	P	P	P	P	P	P	P	Y	P	Y
FSTNSSTDSLDASSNEDDGTSTHER	C1_01140C_A	(orf19.3302) Putative type-1 protein phosphatase targeting subunit; transcript repressed by yeast-hyphal switch; transcript induced by Mnl1p under weak acid stress; flow model biofilm induced	1xPhospho [S6(99.5)]	1xPhospho [S334(99.5)]	50	[329-353]	0	2740.05	P	N	P	N	P	N	P	N	Y	N	Y	N	P	N	P	N	P	N	P	N	Y	P	P	N	P	N	N	N	P	N	P	N	P	N	Y	N	P	N	P	N	P
KDRPAAISASNSPK	C1_01140C_A	(orf19.3302) Putative type-1 protein phosphatase targeting subunit; transcript repressed by yeast-hyphal switch; transcript induced by Mnl1p under weak acid stress; flow model biofilm induced	1xPhospho [S12(99.2)]	1xPhospho [S155(99.2)]	30	[144-157]	1	1521.74	N	P	P	P	N	P	P	P	N	P	Y	P	N	P	N	N	N	P	Y	P	N	P	Y	P	N	P	P	P	N	P	Y	P	P	P	P	P	N	N	N	N	N
KDRPAAISASNSPK	C1_01140C_A	(orf19.3302) Putative type-1 protein phosphatase targeting subunit; transcript repressed by yeast-hyphal switch; transcript induced by Mnl1p under weak acid stress; flow model biofilm induced	2xPhospho [S10(99.5); S12(99.5)]	2xPhospho [S153(99.5); S155(99.5)]	24	[144-157]	1	1601.71	P	N	N	N	P	P	Y	N	Y	P	P	P	P	P	P	P	N	P	Y	N	N	P	P	P	P	P	P	P	P	P	P	P	Y	P	P	P	P	P	N	P	P
NNYYLSSPLLSSLHK	C1_01140C_A	(orf19.3302) Putative type-1 protein phosphatase targeting subunit; transcript repressed by yeast-hyphal switch; transcript induced by Mnl1p under weak acid stress; flow model biofilm induced	1xPhospho [S7(100)]	1xPhospho [S485(100)]	18	[479-493]	0	1815.87	P	N	P	P	N	P	P	P	P	P	P	P	P	P	P	P	P	P	N	N	P	P	P	P	P	P	N	N	N	N	Y	P	Y	P	P	P	P	P	N	N	P
SPDLSEDYFGQNSIK	C1_01140C_A	(orf19.3302) Putative type-1 protein phosphatase targeting subunit; transcript repressed by yeast-hyphal switch; transcript induced by Mnl1p under weak acid stress; flow model biofilm induced	1xPhospho [S1(100)]	1xPhospho [S494(100)]	17	[494-508]	0	1779.75	N	P	N	N	N	N	N	N	Y	N	Y	N	N	N	N	N	N	N	P	N	P	N	N	N	N	N	N	N	P	N	P	N	P	N	P	N	P	N	N	N	P
SLSLPSTPTYK	C1_01140C_A	(orf19.3302) Putative type-1 protein phosphatase targeting subunit; transcript repressed by yeast-hyphal switch; transcript induced by Mnl1p under weak acid stress; flow model biofilm induced	2xPhospho [S3(100); T7(99.2)]	2xPhospho [S120(100); T124(99.2)]	12	[118-128]	0	1353.57	N	N	N	N	N	N	P	P	Y	N	Y	P	N	N	N	N	N	N	N	P	N	N	N	N	N	N	N	N	N	N	P	N	N	N	N	N	N	N	P	N	N
NDTPPVFSPEEMSDYK	C1_01140C_A	(orf19.3302) Putative type-1 protein phosphatase targeting subunit; transcript repressed by yeast-hyphal switch; transcript induced by Mnl1p under weak acid stress; flow model biofilm induced	1xPhospho [T3(100)]	1xPhospho [T80(100)]	4	[78-93]	0	1935.77	N	N	N	N	N	N	P	N	P	N	P	N	N	N	N	N	N	N	N	N	N	N	N	N	P	N	P	N	P	N	N	N	N	N	N	N	N	N	N	N	N
DSNNETESNFSASESDEAIK	C1_01210W_A	(orf19.3309) Ortholog of <i>Candida tropicalis NEW ASSEMBLY</i> : CTRG1_04422, <i>Candida tropicalis MYA-3404</i> : CTRG_04422 and <i>Candida albicans WO-1</i> : CAWG_01254	1xPhospho [S11(100)]	1xPhospho [S53(100)]	157	[43-62]	0	2253.87	P	N	Y	N	Y	N	P	N	Y	N	Y	N	N	N	N	N	P	N	P	N	P	N	Y	N	Y	N	Y	N	P	N	Y	N	Y	N	Y	N	Y	N	Y	N	Y
SESQTETAASTPLVSSIEDIPAELVER	C1_01210W_A	(orf19.3309) Ortholog of <i>Candida tropicalis NEW ASSEMBLY</i> : CTRG1_04422, <i>Candida tropicalis MYA-3404</i> : CTRG_04422 and <i>Candida albicans WO-1</i> : CAWG_01254	1xAcetyl [N-Term]; 1xPhospho [S1(99.3)]	1xAcetyl [N-Term]; 1xPhospho [S2(99.3)]	24	[2-28]	0	2981.39	P	P	P	P	P	P	P	P	P	P	P	P	N	N	P	P	N	P	P	P	N	P	P	P	P	P	P	P	P	P	Y	P	Y	P	Y	P	Y	P	Y	P	P
MSESQTETAASTPLVSSIEDIPAELVER	C1_01210W_A	(orf19.3309) Ortholog of <i>Candida tropicalis NEW ASSEMBLY</i> : CTRG1_04422, <i>Candida tropicalis MYA-3404</i> : CTRG_04422 and <i>Candida albicans WO-1</i> : CAWG_01254	1xMet-loss+Acetyl [N-Term]; 1xPhospho [S2(99.3)]	1xMet-loss+Acetyl [N-Term]; 1xPhospho [S2(99.3)]	12	[1-28]	0	2981.39	P	P	P	P	P	P	P	P	P	P	P	P	N	N	P	P	N	P	P	P	N	P	P	P	P	P	P	P	P	P	Y	P	Y	P	Y	P	Y	P	Y	P	P
VYLRSPK	C1_01330C_A	(orf19.3322) dUTP pyrophosphatase; cell-cycle regulated if expressed in S. cerevisiae; upstream MluI and SCB elements; 17-beta-estradiol, ethynyl estradiol, macrophage induced; decreased in stationary phase yeast; rat catheter, Spider biofilm repressed	1xPhospho [S5(100)]	1xPhospho [S25(100)]	138	[21-27]	1	942.481	P	P	P	P	P	P	P	P	P	P	Y	P	Y	P	P	P	P	P	P	P	P	P	P	P	P	P	P	P	Y	P	Y	P	P	P	P	P	Y	P	Y	P	Y
EISLEELDNTER	C1_01330C_A	(orf19.3322) dUTP pyrophosphatase; cell-cycle regulated if expressed in S. cerevisiae; upstream MluI and SCB elements; 17-beta-estradiol, ethynyl estradiol, macrophage induced; decreased in stationary phase yeast; rat catheter, Spider biofilm repressed	1xPhospho [S3(100)]	1xPhospho [S139(100)]	64	[137-148]	0	1527.66	P	N	Y	N	Y	P	P	N	Y	P	P	N	P	N	P	N	Y	P	P	N	P	N	P	P	Y	N	P	N	Y	P	P	N	P	P	P	P	P	N	Y	N	P
ASEGITEIDSGLIETNYDNVVYK	C1_01350C_B	(orf19.3324) Translation initiation factor; upregulated in highly virulent strain compared to less virulent strain; antigenic in human; flucytosine induced; downregulated upon phagocytosis by macrophages; Spider biofilm repressed	1xPhospho [S2(99.5)]	1xPhospho [S3(99.5)]	83	[2-24]	0	2610.19	Y	Y	P	Y	Y	P	Y	P	Y	P	Y	Y	P	Y	Y	P	Y	Y	P	Y	P	P	P	P	Y	P	Y	Y	Y	P	Y	N	Y	P	Y	N	Y	P	P	P	P
MASEGITEIDSGLIETNYDNVVYK	C1_01350C_B	(orf19.3324) Translation initiation factor; upregulated in highly virulent strain compared to less virulent strain; antigenic in human; flucytosine induced; downregulated upon phagocytosis by macrophages; Spider biofilm repressed	1xMet-loss [N-Term]; 1xPhospho [S3(99.5)]	1xMet-loss [N-Term]; 1xPhospho [S3(99.5)]	42	[1-24]	0	2610.19	Y	Y	P	Y	Y	P	Y	P	Y	P	Y	Y	P	Y	Y	P	Y	Y	P	Y	P	P	P	P	Y	P	Y	Y	Y	P	Y	N	Y	P	Y	N	Y	P	P	P	P
ASEGITEIDSGLIETNYDNVVYK	C1_01350C_B	(orf19.3324) Translation initiation factor; upregulated in highly virulent strain compared to less virulent strain; antigenic in human; flucytosine induced; downregulated upon phagocytosis by macrophages; Spider biofilm repressed	1xAcetyl [N-Term]; 1xPhospho [S2(100)]	1xAcetyl [N-Term]; 1xPhospho [S3(100)]	38	[2-24]	0	2652.2	Y	P	P	P	P	P	Y	P	P	P	P	P	P	P	P	P	P	P	Y	P	Y	P	P	P	P	P	P	P	P	P	Y	P	Y	P	Y	P	Y	P	Y	P	Y
MASEGITEIDSGLIETNYDNVVYK	C1_01350C_B	(orf19.3324) Translation initiation factor; upregulated in highly virulent strain compared to less virulent strain; antigenic in human; flucytosine induced; downregulated upon phagocytosis by macrophages; Spider biofilm repressed	1xMet-loss+Acetyl [N-Term]; 1xPhospho [S3(100)]	1xMet-loss+Acetyl [N-Term]; 1xPhospho [S3(100)]	19	[1-24]	0	2652.2	Y	P	P	P	P	P	Y	P	P	P	P	P	P	P	P	P	P	P	Y	P	Y	P	P	P	P	P	P	P	P	P	Y	P	Y	P	Y	P	Y	P	Y	P	Y
SGVQIVVGTPGR	C1_01350C_B	(orf19.3324) Translation initiation factor; upregulated in highly virulent strain compared to less virulent strain; antigenic in human; flucytosine induced; downregulated upon phagocytosis by macrophages; Spider biofilm repressed	1xPhospho [T9(100)]	1xPhospho [T148(100)]	12	[140-151]	0	1249.63	Y	N	P	N	N	N	P	P	Y	P	N	P	N	P	P	P	N	P	P	N	P	N	P	P	N	N	P	N	N	P	N	P	P	P	N	P	P	N	N	P	P
KDELTLEGIK	C1_01350C_B	(orf19.3324) Translation initiation factor; upregulated in highly virulent strain compared to less virulent strain; antigenic in human; flucytosine induced; downregulated upon phagocytosis by macrophages; Spider biofilm repressed	1xPhospho [T5(100)]	1xPhospho [T232(100)]	4	[228-237]	1	1225.61	P	N	Y	N	P	N	N	N	N	N	N	N	N	N	N	N	N	N	P	N	N	P	P	N	P	N	N	N	P	N	P	N	P	N	Y	P	N	N	P	N	P
SPANSSPNPTSHYVFDVGPFASR	C1_01390C_A	(orf19.3328) Putative transcription factor; required for inhibition of filamentous growth by farnesoic acid and for expression of PHO81; filament induced	1xPhospho [S6(99.3)]	1xPhospho [S298(99.3)]	21	[293-315]	0	2514.11	P	N	P	N	N	N	P	N	P	N	P	N	N	N	N	N	N	N	N	P	P	N	P	N	P	N	P	N	P	N	Y	N	P	N	P	N	N	N	P	N	P
NSQEDTPANEPESTLQSQR	C1_01390C_A	(orf19.3328) Putative transcription factor; required for inhibition of filamentous growth by farnesoic acid and for expression of PHO81; filament induced	1xPhospho [S2(100)]	1xPhospho [S348(100)]	12	[347-365]	0	2210.92	N	N	P	N	N	N	N	N	N	N	P	N	N	N	N	N	P	N	N	N	P	N	N	N	N	N	N	N	P	N	P	N	P	N	P	N	P	N	P	N	P
SQHSSTMETGYNPYEAVQK	C1_01420C_B	(orf19.3330) Predicted GTPase of RHO family; CAAX motif geranylgeranylated; expression in S. cerevisiae causes dominant-negative inhibition of pheromone response	2xPhospho [S1(99.7); S/T/Y]	2xPhospho [S18(99.7); S/T/Y]	76	[18-36]	0	2316.89	P	N	Y	N	P	N	Y	N	Y	N	Y	N	N	N	P	P	P	N	P	N	P	N	Y	N	Y	N	P	N	P	N	Y	N	Y	N	Y	N	Y	N	P	N	P
NTSYDSTALLDQPLTEDTYVK	C1_01420C_B	(orf19.3330) Predicted GTPase of RHO family; CAAX motif geranylgeranylated; expression in S. cerevisiae causes dominant-negative inhibition of pheromone response	2xPhospho [S3(99.4); S/T/Y]	2xPhospho [S292(99.4); S/T/Y]	9	[290-310]	0	2534.06	N	N	P	N	N	N	Y	N	Y	N	Y	N	N	N	P	N	P	N	P	N	P	N	P	N	N	N	N	N	N	N	P	N	P	N	P	N	N	N	N	N	P
RHSAYMGSPR	C1_01420C_B	(orf19.3330) Predicted GTPase of RHO family; CAAX motif geranylgeranylated; expression in S. cerevisiae causes dominant-negative inhibition of pheromone response	1xPhospho [S3(100)]	1xPhospho [S10(100)]	8	[8-17]	1	1241.52	N	N	N	N	P	N	P	N	P	N	N	N	N	N	N	N	P	N	N	N	N	N	N	N	P	N	N	N	N	N	N	N	P	N	N	N	Y	N	N	N	N
SQHSSTMETGYNPYEAVQK	C1_01420C_B	(orf19.3330) Predicted GTPase of RHO family; CAAX motif geranylgeranylated; expression in S. cerevisiae causes dominant-negative inhibition of pheromone response	3xPhospho [S1(99.8); S/T/Y]	3xPhospho [S18(99.8); S/T/Y]	8	[18-36]	0	2396.85	P	N	N	N	N	N	Y	N	P	P	P	N	N	N	N	N	P	N	P	N	N	N	N	N	P	N	N	N	N	N	P	N	P	N	P	N	P	N	P	N	N
ELLDEANDKSKEFLK	C1_01490W_A	(orf19.3335) Plasma membrane protein of unknown function; colony morphology-related gene regulation by Ssn6; repressed by nitric oxide	1xPhospho [S10(100)]	1xPhospho [S70(100)]	58	[61-75]	2	1858.88	P	P	P	P	P	P	P	P	N	P	P	P	N	P	N	P	N	P	N	P	P	P	P	P	N	P	P	P	N	P	Y	P	P	P	P	P	P	P	N	P	P
ENDAEVSNDSSVDESFLVSHSETQSL	C1_01540W_A	(orf19.3342) Ortholog(s) have role in positive regulation of protein autoubiquitination, protein deubiquitination	1xPhospho [S25(100)]	1xPhospho [S615(100)]	6	[591-616]	0	2905.19	N	N	P	N	N	N	N	N	Y	N	N	N	N	N	N	N	N	N	N	N	N	N	P	N	P	N	N	N	P	N	P	N	N	N	N	N	P	N	P	N	N
VEDNNPTLPSQQSPQAETNNDETSNMK	C1_01560W_A	(orf19.3345) Possible SUMO/Smt3 ligase; Rim101-repressed	1xPhospho [S13(100)]	1xPhospho [S510(100)]	229	[498-524]	0	3068.28	Y	N	Y	N	Y	N	Y	N	Y	N	Y	N	P	N	Y	P	Y	P	Y	P	Y	N	Y	N	Y	P	Y	N	Y	N	Y	N	Y	N	Y	P	Y	N	Y	N	Y
LQTNSVQSHSNSPR	C1_01560W_A	(orf19.3345) Possible SUMO/Smt3 ligase; Rim101-repressed	1xPhospho [S/T]	1xPhospho [S/T]	115	[1186-1199]	0	1634.73	Y	P	Y	P	Y	P	P	P	P	P	N	P	P	P	P	P	Y	P	Y	P	P	N	P	P	P	P	P	P	Y	P	Y	P	P	P	N	P	P	P	Y	P	Y
ENSTESSISLSNLSPK	C1_01560W_A	(orf19.3345) Possible SUMO/Smt3 ligase; Rim101-repressed	1xPhospho [S14(100)]	1xPhospho [S602(100)]	109	[589-604]	0	1772.79	Y	P	P	P	P	P	P	P	P	P	P	P	P	P	P	P	P	P	P	P	P	P	P	P	P	P	P	P	P	P	P	P	P	P	Y	P	Y	P	Y	P	P
GTPSSETDTAAGQSPKK	C1_01560W_A	(orf19.3345) Possible SUMO/Smt3 ligase; Rim101-repressed	1xPhospho [S14(100)]	1xPhospho [S1406(100)]	29	[1393-1409]	1	1741.76	P	N	P	N	N	N	P	N	N	N	N	N	P	P	P	N	P	P	P	N	P	N	N	N	P	N	P	N	P	P	P	P	N	P	P	P	Y	P	P	N	P
GTPSSETDTAAGQSPK	C1_01560W_A	(orf19.3345) Possible SUMO/Smt3 ligase; Rim101-repressed	1xPhospho [S14(100)]	1xPhospho [S1406(100)]	4	[1393-1408]	0	1613.67	N	N	N	N	N	P	N	N	N	N	N	N	N	N	N	N	N	N	P	N	N	N	N	N	N	N	P	N	N	N	N	N	P	N	N	N	N	N	N	N	N
VEDNNPTLPSQQSPQAETNNDETSNMK	C1_01560W_A	(orf19.3345) Possible SUMO/Smt3 ligase; Rim101-repressed	1xOxidation [M26]; 1xPhospho [S/T]	1xPhospho [S/T]	2	[498-524]	0	3084.27	N	N	N	N	N	N	N	N	N	N	N	N	N	N	N	N	N	N	N	N	N	N	N	N	N	N	N	N	N	N	N	N	N	N	N	N	N	N	Y	N	N
YTSSPDSAASPLSLTGPNDINEENR	C1_01560W_A	(orf19.3345) Possible SUMO/Smt3 ligase; Rim101-repressed	1xPhospho [S7(95.2)]	1xPhospho [S659(95.2)]	2	[653-677]	0	2715.18	Y	N	P	N	P	N	N	N	N	N	N	N	N	N	N	N	N	N	N	N	N	N	P	N	N	N	N	N	N	N	N	N	P	N	N	N	N	N	N	N	N
LSISEER	C1_01640W_B	(orf19.3354) Predicted ribosomal protein S4, component of the small ribosomal subunit; has paralog RPS41	1xPhospho [S2(100)]	1xPhospho [S248(100)]	275	[247-253]	0	913.403	Y	P	Y	P	Y	P	P	P	P	P	Y	P	P	P	P	P	P	P	P	P	P	P	P	P	P	P	P	P	P	P	P	P	Y	P	P	P	Y	P	Y	P	Y
SSSSSSSSGGGVIGDSESSAQK	C1_01700W_B	(orf19.3359) Putative chromatin-remodeling enzyme complex protein; mutation confers hypersensitivity to toxic ergosterol analog, and to amphotericin B; rat catheter biofilm induced	1xPhospho [S]	1xPhospho [S]	16	[131-152]	0	2067.84	N	N	P	N	N	N	N	N	N	N	N	N	P	N	N	N	N	N	P	N	N	N	P	N	P	N	P	N	P	N	N	N	Y	N	N	N	N	N	Y	N	Y
STTTTTTITTSPK	C1_01710W_A	(orf19.3360) Protein of unknown function; flow model biofilm induced; Spider biofilm induced	1xPhospho [S11(99.4)]	1xPhospho [S410(99.4)]	262	[400-412]	0	1419.66	Y	P	P	P	Y	P	Y	P	Y	P	Y	P	P	P	P	P	P	P	P	P	P	P	P	P	P	P	P	P	P	P	Y	P	P	P	P	P	Y	P	P	P	P
SPSGINTPSSSSDISSK	C1_01710W_A	(orf19.3360) Protein of unknown function; flow model biofilm induced; Spider biofilm induced	1xPhospho [S1(100)]	1xPhospho [S434(100)]	224	[434-450]	0	1730.75	P	N	Y	N	P	P	Y	P	Y	N	Y	P	P	P	P	N	P	P	Y	P	Y	N	Y	P	P	P	P	N	P	N	Y	N	Y	N	Y	P	Y	P	Y	P	P
SISKSPSGINTPSSSSDISSK	C1_01710W_A	(orf19.3360) Protein of unknown function; flow model biofilm induced; Spider biofilm induced	1xPhospho [S/T]	1xPhospho [S/T]	15	[430-450]	1	2145.99	P	P	N	P	N	N	P	N	N	N	N	N	N	P	N	N	N	N	P	N	N	N	P	P	N	P	P	P	N	P	P	P	Y	P	P	P	Y	N	N	P	P
SISKSPSGINTPSSSSDISSK	C1_01710W_A	(orf19.3360) Protein of unknown function; flow model biofilm induced; Spider biofilm induced	2xPhospho [S3(99.3); S5(99.3)]	2xPhospho [S432(99.3); S434(99.3)]	9	[430-450]	1	2225.96	N	N	N	N	N	N	Y	N	P	N	Y	N	N	N	N	N	N	N	N	N	N	P	N	N	N	N	N	P	N	N	P	N	P	P	P	N	N	N	N	P	N
EANSNVITPISTPR	C1_01710W_A	(orf19.3360) Protein of unknown function; flow model biofilm induced; Spider biofilm induced	2xPhospho [T8(99.4); S/T]	2xPhospho [T151(99.4); S/T]	8	[144-157]	0	1658.72	N	P	P	N	N	N	P	P	N	N	Y	P	P	P	N	N	N	N	P	N	N	N	N	N	N	N	N	N	N	P	P	N	P	N	N	N	P	N	P	N	N
ANSSFSVR	C1_01740W_B	(orf19.4551) Carnitine acetyl transferase; required for growth on nonfermentable carbon sources, not for hyphal growth or virulence in mice; induced in macrophage; macrophage/pseudohyphal-repressed after 16 hr; rat catheter, Spider biofilm induced	1xPhospho [S3(100)]	1xPhospho [S779(100)]	591	[777-784]	0	947.398	Y	P	Y	P	Y	P	Y	P	Y	N	Y	P	P	P	P	P	P	P	P	P	P	N	Y	P	P	P	P	P	P	P	Y	P	Y	P	P	P	Y	N	Y	N	P
GQSPEPPFLNR	C1_01740W_B	(orf19.4551) Carnitine acetyl transferase; required for growth on nonfermentable carbon sources, not for hyphal growth or virulence in mice; induced in macrophage; macrophage/pseudohyphal-repressed after 16 hr; rat catheter, Spider biofilm induced	1xPhospho [S3(100)]	1xPhospho [S768(100)]	368	[766-776]	0	1321.59	P	P	Y	P	P	P	P	Y	Y	Y	Y	Y	P	P	P	P	P	P	P	P	P	P	P	P	Y	P	P	P	Y	P	P	Y	Y	P	Y	P	Y	Y	Y	Y	Y
RYSDALVR	C1_01750W_B	(orf19.4550) Predicted MFS membrane transporter, member of the drug:proton antiporter (12 spanner) (DHA1) family; flow model biofilm induced	1xPhospho [S3(100)]	1xPhospho [S367(100)]	61	[365-372]	1	1059.5	P	P	N	N	N	P	P	P	Y	P	P	P	P	P	P	P	P	P	P	P	P	P	P	P	P	P	P	P	P	P	P	P	P	P	P	P	Y	P	Y	P	P
LIVAPQPLYNSVDGNNEDVHENDRESIDDEDNK	C1_01750W_B	(orf19.4550) Predicted MFS membrane transporter, member of the drug:proton antiporter (12 spanner) (DHA1) family; flow model biofilm induced	1xPhospho [S26(100)]	1xPhospho [S350(100)]	3	[325-357]	1	3833.68	N	N	N	N	N	N	N	N	N	N	N	N	N	N	N	N	N	N	N	N	N	N	N	N	N	N	N	N	N	N	P	N	N	N	N	N	N	N	N	N	N
SSNESIDNELEAEPEQDAIR	C1_01770W_A	(orf19.4548) Putative protein involved in the structural stability of L-A double-stranded RNA-containing particles; downregulated upon adherence to polystyrene	1xPhospho [S5(100)]	1xPhospho [S122(100)]	129	[118-137]	0	2325.97	Y	N	P	P	Y	N	P	N	P	N	Y	N	P	N	P	P	P	P	P	P	P	P	Y	N	P	P	P	P	P	P	Y	N	Y	N	P	P	Y	N	Y	N	Y
SIDNESEVEPEQDAIR	C1_01770W_B	(orf19.4548) Putative protein involved in the structural stability of L-A double-stranded RNA-containing particles; downregulated upon adherence to polystyrene	1xPhospho [S1(100)]	1xPhospho [S122(100)]	53	[122-137]	0	1910.8	P	P	Y	P	P	P	P	N	P	N	P	N	N	N	P	N	N	N	P	N	P	P	P	P	P	P	P	P	P	P	Y	N	P	N	Y	N	P	P	Y	P	Y
EVTGTIIMMDDPEDNDEDNESMKK	C1_01780C_A	(orf19.4546) Putative ion transporter; alkaline induced by Rim101; Plc1-regulated; caspofungin repressed; rat catheter and Spider biofilm induced	1xPhospho [S21(100)]	1xPhospho [S42(100)]	12	[22-45]	1	2836.12	P	N	P	N	P	N	N	N	N	N	N	N	P	N	P	N	N	N	P	N	N	N	P	N	N	N	P	N	N	N	N	N	P	N	N	N	P	N	P	N	P
TRLSEEFLHSDTTTNENTITK	C1_01780C_A	(orf19.4546) Putative ion transporter; alkaline induced by Rim101; Plc1-regulated; caspofungin repressed; rat catheter and Spider biofilm induced	1xPhospho [T/S]	1xPhospho [T/S]	12	[604-624]	1	2517.15	P	N	N	N	P	P	N	N	N	N	N	N	P	P	P	P	P	P	N	N	P	N	N	N	P	N	N	P	P	P	P	P	P	P	N	N	N	N	P	P	P
EVSGDESTPHFYHPHPPK	C1_01790W_B	(orf19.4545) Putative component of the SBF transcription complex involved in G1/S cell-cycle progression; periodic mRNA expression, peak at cell-cycle G1/S phase; predicted, conserved MBF binding sites upstream of G1/S-regulated genes	1xPhospho [S3(100)]	1xPhospho [S777(100)]	822	[775-792]	0	2140.91	Y	P	P	P	Y	P	Y	P	Y	P	P	P	Y	P	P	P	P	P	Y	P	Y	P	Y	P	P	P	Y	P	Y	P	Y	P	Y	P	P	P	Y	P	P	P	Y
MQLQEPSPQADNGYAAQLLR	C1_01790W_B	(orf19.4545) Putative component of the SBF transcription complex involved in G1/S cell-cycle progression; periodic mRNA expression, peak at cell-cycle G1/S phase; predicted, conserved MBF binding sites upstream of G1/S-regulated genes	1xPhospho [S7(100)]	1xPhospho [S379(100)]	48	[373-392]	0	2310.06	Y	P	Y	P	P	P	Y	P	Y	P	P	P	P	P	P	P	P	N	P	P	Y	P	Y	N	P	P	P	P	P	P	P	P	P	N	P	P	Y	P	Y	P	P
DSDTSINSTAEEPR	C1_01790W_B	(orf19.4545) Putative component of the SBF transcription complex involved in G1/S cell-cycle progression; periodic mRNA expression, peak at cell-cycle G1/S phase; predicted, conserved MBF binding sites upstream of G1/S-regulated genes	1xPhospho [S2(100)]	1xPhospho [S359(100)]	33	[358-371]	0	1601.63	Y	N	Y	N	P	N	P	N	P	N	P	N	N	N	N	P	N	N	N	N	P	N	N	N	P	N	P	N	P	N	P	N	P	N	P	N	P	N	P	N	P
ITLSDTQNEEK	C1_01800W_A	(orf19.4544) Component of the RSC chromatin remodeling complex; only present in CTG clade	1xPhospho [S4(100)]	1xPhospho [S198(100)]	1163	[195-205]	0	1357.59	Y	P	Y	P	Y	P	Y	P	Y	P	Y	P	Y	P	Y	P	Y	P	Y	P	Y	P	Y	P	Y	P	Y	P	Y	P	Y	P	Y	P	Y	P	Y	P	Y	P	Y
ITLSDTQNEEKEETGNK	C1_01800W_A	(orf19.4544) Component of the RSC chromatin remodeling complex; only present in CTG clade	1xPhospho [S4(100)]	1xPhospho [S198(100)]	308	[195-211]	1	2015.88	Y	N	Y	N	P	P	P	N	Y	N	Y	N	P	P	P	P	P	P	P	P	P	N	P	N	P	P	P	P	P	P	P	P	Y	P	P	P	Y	P	Y	P	Y
LAIAAGTGTGTPSSSAISPSSSGSGSTTPKPSESTTPSAAR	C1_01860W_A	(orf19.4537) Ortholog(s) have RNA polymerase II complex binding, RNA polymerase II complex recruiting activity	2xPhospho [S18(100); S/T]	2xPhospho [S102(100); S/T]	44	[85-125]	0	3879.75	N	P	N	N	P	P	Y	N	Y	N	Y	N	N	P	N	N	P	P	N	N	P	N	Y	P	P	N	P	N	P	N	P	N	Y	N	Y	N	P	N	P	N	P
LAIAAGTGTGTPSSSAISPSSSGSGSTTPKPSESTTPSAAR	C1_01860W_A	(orf19.4537) Ortholog(s) have RNA polymerase II complex binding, RNA polymerase II complex recruiting activity	1xPhospho [S/T]	1xPhospho [S/T]	3	[85-125]	0	3799.79	N	N	N	N	N	N	N	N	N	N	N	N	N	N	N	N	N	N	N	N	N	N	N	N	N	N	N	N	N	N	N	N	N	N	N	N	N	N	N	N	N
TNTETDFNNSTDNNIIPSSFEK	C1_01880C_A	(orf19.4535) Protein similar to S. cerevisiae Ptr3p, which is a sensor of external amino acids; expression upregulated in an ssr1 null mutant	1xPhospho [S19(99.1)]	1xPhospho [S239(99.1)]	3	[221-242]	0	2568.08	N	N	N	N	N	N	N	N	P	N	P	N	N	N	N	N	N	N	N	N	N	N	N	N	P	N	N	N	N	N	N	N	P	N	P	N	N	N	P	N	P
LSVHSPSSR	C1_01890C_A	(orf19.4534) Putative UBX-domain (ubiquitin-regulatory domain) protein; macrophage-downregulated gene	1xPhospho [S5(99.4)]	1xPhospho [S207(99.4)]	136	[203-211]	0	1049.48	Y	P	P	P	P	P	Y	P	Y	P	Y	P	P	P	P	P	P	P	Y	P	Y	P	Y	P	P	P	P	P	P	P	Y	P	Y	P	P	P	Y	P	Y	P	P
IPGHYPSSPEHK	C1_01930W_A	(orf19.4530.1) Protein of unknown function; regulated by Nrg1, Tup1; Spider and flow model biofilm induced	1xPhospho [S8(99.7)]	1xPhospho [S326(99.7)]	687	[319-330]	0	1428.63	Y	P	Y	P	P	P	Y	P	Y	P	Y	P	P	P	P	P	P	P	Y	P	Y	P	Y	P	Y	P	Y	P	P	P	Y	P	Y	P	Y	P	Y	P	Y	P	Y
STEQHESLEAIGIEDHESFVEPVVSSK	C1_01930W_A	(orf19.4530.1) Protein of unknown function; regulated by Nrg1, Tup1; Spider and flow model biofilm induced	1xPhospho [S18(100)]	1xPhospho [S177(100)]	116	[160-186]	0	3063.38	P	P	P	P	P	P	P	P	P	P	N	P	P	P	P	P	P	N	P	N	P	P	P	N	P	P	P	P	P	P	Y	N	Y	P	Y	N	P	N	Y	P	Y
SSSTASLQSGNNAGENDSQYTGK	C1_01930W_A	(orf19.4530.1) Protein of unknown function; regulated by Nrg1, Tup1; Spider and flow model biofilm induced	1xPhospho [S18(100)]	1xPhospho [S348(100)]	96	[331-353]	0	2382.97	P	N	P	N	N	N	Y	N	P	N	P	N	N	N	N	N	P	N	P	N	P	N	P	N	P	N	P	N	P	N	Y	N	Y	N	Y	N	Y	N	Y	N	Y
SIITEDDIISDIDSHGDNVPK	C1_01930W_A	(orf19.4530.1) Protein of unknown function; regulated by Nrg1, Tup1; Spider and flow model biofilm induced	1xPhospho [S14(100)]	1xPhospho [S204(100)]	74	[191-211]	0	2363.07	P	P	N	P	N	N	P	N	P	P	P	P	P	P	P	P	N	P	Y	P	Y	N	P	N	P	P	P	P	P	P	Y	P	Y	N	Y	P	P	P	Y	P	P
SSSTASLQSGNNAGENDSQYTGK	C1_01930W_A	(orf19.4530.1) Protein of unknown function; regulated by Nrg1, Tup1; Spider and flow model biofilm induced	2xPhospho [S1(99.6); S/T/Y]	2xPhospho [S331(99.6); S/T/Y]	18	[331-353]	0	2462.93	N	N	N	N	N	N	P	N	P	N	Y	N	N	N	N	N	N	N	N	N	N	N	P	N	P	N	N	N	N	N	P	N	Y	N	P	N	P	N	P	N	P
YEKPIEPSLENTPIPESENLATK	C1_01940C_A	(orf19.4529) Ortholog of Srp21, signal recognition particle subunit, functions in protein targeting to the endoplasmic reticulum membrane; predicted adhesin-like protein; mutants are viable	2xPhospho [S8(100); T12(100)]	2xPhospho [S122(100); T126(100)]	10	[115-137]	0	2759.25	P	P	P	P	N	P	Y	N	Y	P	Y	P	P	P	P	P	P	P	N	P	P	P	N	P	N	P	N	P	P	P	P	P	P	P	N	P	N	P	P	P	N
MEVEHEEDKLMNEDSNSESRENQA	C1_01980W_A	(orf19.4527) High-affinity MFS glucose transporter; induced by progesterone, chloramphenicol, benomyl; likely essential for growth; protein newly produced during adaptation to the serum; rat catheter and Spider biofilm induced	2xPhospho [S15(100); S17(99.2)]	2xPhospho [S536(100); S538(99.2)]	104	[522-545]	2	3010.11	P	N	P	N	N	N	P	P	Y	N	P	N	N	P	N	N	N	P	N	N	N	N	N	N	N	N	N	N	N	N	N	N	Y	N	Y	P	Y	N	P	N	N
MEVEHEEDKLMNEDSNSESR	C1_01980W_A	(orf19.4527) High-affinity MFS glucose transporter; induced by progesterone, chloramphenicol, benomyl; likely essential for growth; protein newly produced during adaptation to the serum; rat catheter and Spider biofilm induced	2xPhospho [S15(100); S17(100)]	2xPhospho [S536(100); S538(100)]	74	[522-541]	1	2567.93	Y	N	P	N	N	N	Y	N	Y	N	Y	N	N	P	P	N	P	N	N	N	N	N	N	N	P	N	P	N	P	N	P	N	P	N	P	N	Y	N	P	N	P
LMNEDSNSESR	C1_01980W_A	(orf19.4527) High-affinity MFS glucose transporter; induced by progesterone, chloramphenicol, benomyl; likely essential for growth; protein newly produced during adaptation to the serum; rat catheter and Spider biofilm induced	1xPhospho [S8(100)]	1xPhospho [S538(100)]	46	[531-541]	0	1361.5	P	N	P	N	P	N	Y	N	P	N	P	N	N	N	N	N	N	N	P	N	P	N	P	N	P	N	P	N	P	N	Y	N	P	N	P	N	P	N	Y	N	Y
MEVEHEEDKLMNEDSNSESR	C1_01980W_A	(orf19.4527) High-affinity MFS glucose transporter; induced by progesterone, chloramphenicol, benomyl; likely essential for growth; protein newly produced during adaptation to the serum; rat catheter and Spider biofilm induced	1xPhospho [S17(99.5)]	1xPhospho [S538(99.5)]	24	[522-541]	1	2487.96	N	N	P	N	N	N	N	N	P	N	P	N	P	N	P	N	N	N	N	N	P	N	N	N	P	N	N	N	N	N	N	N	Y	N	P	N	P	N	P	N	P
SSSSGSSENDEGFR	C1_02040C_A	(orf19.3661) Putative deubiquitinating enzyme; induced by Mnl1 under weak acid stress	1xPhospho [S]		3	[681-694]	0	1525.54	N	N	P	N	N	N	P	N	P	N	N	N	N	N	N	N	N	N	N	N	N	N	N	N	P	N	N	N	N	N	N	N	N	N	N	N	N	N	N	N	N
GGSVPELHENEHQLR	C1_02050C_A	(orf19.3663) Putative low-affinity phosphate transporter; fungal-specific (no human or murine homolog)	1xPhospho [S3(100)]	1xPhospho [S188(100)]	1058	[186-200]	0	1781.8	Y	P	Y	P	Y	P	Y	P	Y	P	Y	P	Y	P	Y	P	Y	P	Y	P	Y	Y	Y	P	Y	P	Y	P	Y	P	Y	P	Y	P	Y	P	Y	P	Y	P	Y
SIDDYATK	C1_02050C_A	(orf19.3663) Putative low-affinity phosphate transporter; fungal-specific (no human or murine homolog)	1xPhospho [S1(100)]	1xPhospho [S204(100)]	571	[204-211]	0	992.397	Y	N	Y	N	Y	N	Y	P	Y	P	Y	N	P	N	P	N	P	N	P	N	P	N	Y	N	P	N	P	N	P	N	Y	P	P	P	P	P	Y	P	Y	N	Y
RGGSVPELHENEHQLR	C1_02050C_A	(orf19.3663) Putative low-affinity phosphate transporter; fungal-specific (no human or murine homolog)	1xPhospho [S4(100)]	1xPhospho [S188(100)]	91	[185-200]	1	1937.9	Y	P	P	P	P	P	P	P	P	P	P	P	P	P	P	P	P	P	P	P	P	P	P	P	P	P	P	P	Y	P	Y	P	Y	P	Y	P	Y	P	P	P	P
EVDESLALPGSNK	C1_02050C_A	(orf19.3663) Putative low-affinity phosphate transporter; fungal-specific (no human or murine homolog)	1xPhospho [S11(100)]	1xPhospho [S124(100)]	54	[114-126]	0	1438.65	Y	P	P	P	P	P	P	P	Y	P	P	P	N	P	P	P	N	P	Y	P	Y	P	P	P	N	P	P	P	N	P	Y	P	P	P	Y	P	P	P	Y	P	P
LMNRSDGNNDEKEDGSGNMK	C1_02050C_A	(orf19.3663) Putative low-affinity phosphate transporter; fungal-specific (no human or murine homolog)	1xPhospho [S5(100)]	1xPhospho [S370(100)]	50	[366-385]	2	2290.91	P	N	P	N	N	N	P	N	P	N	P	P	N	P	N	N	P	P	P	P	P	N	P	N	P	P	P	N	N	P	P	P	P	P	P	P	Y	P	P	P	P
RVSGSSQDNYITNTTDPDTEFTQPEDDDDDDDEEDALTSAFQETR	C1_02050C_A	(orf19.3663) Putative low-affinity phosphate transporter; fungal-specific (no human or murine homolog)	2xPhospho [S3(99.1); S/Y/T]	2xPhospho [S139(99.1); S/Y/T]	4	[137-181]	1	5245.02	N	N	P	N	Y	N	Y	N	P	N	P	N	N	N	P	N	P	N	P	N	N	N	P	N	N	N	N	N	N	P	P	N	P	N	P	N	N	N	P	N	P
SEAESIHENEK	C1_02070W_A	(orf19.3664) Putative 30 kda heat shock protein; repressed during the mating process; rat catheter biofilm induced	1xPhospho [S5(100)]	1xPhospho [S300(100)]	246	[296-306]	0	1352.54	Y	P	P	P	P	P	Y	P	Y	P	Y	P	P	P	P	N	P	P	Y	P	Y	Y	Y	P	P	P	P	P	P	P	Y	P	P	Y	P	Y	P	N	Y	P	P
AVAETPSTEAGVVDAEVDNEPQAQV	C1_02070W_A	(orf19.3664) Putative 30 kda heat shock protein; repressed during the mating process; rat catheter biofilm induced	1xPhospho [S/T]	1xPhospho [S/T]	202	[307-331]	0	2606.15	Y	P	Y	P	Y	N	Y	P	Y	N	Y	P	Y	P	Y	P	Y	P	Y	P	Y	N	Y	N	Y	P	Y	P	Y	P	Y	P	Y	P	Y	P	Y	N	Y	N	Y
LMNDDSNSESKENQV	C1_02110C_B	(orf19.3668) Putative MFS glucose transporter; 20 member C. albicans glucose transporter family; 12 probable membrane-spanning segments; expressed in rich medium with 2% glucose; rat catheter and Spider biofilm induced	1xPhospho [S8(100)]	1xPhospho [S538(100)]	172	[531-545]	1	1789.69	P	N	P	N	P	N	P	N	P	N	P	N	P	N	N	N	P	N	P	N	P	N	P	N	P	N	P	N	P	N	P	N	Y	N	P	N	Y	N	Y	N	Y
LMNDDSNSESKENQV	C1_02110C_B	(orf19.3668) Putative MFS glucose transporter; 20 member C. albicans glucose transporter family; 12 probable membrane-spanning segments; expressed in rich medium with 2% glucose; rat catheter and Spider biofilm induced	2xPhospho [S6(100); S8(100)]	2xPhospho [S536(100); S538(100)]	126	[531-545]	1	1869.66	Y	N	Y	N	Y	N	Y	N	P	N	Y	N	P	N	P	N	P	N	P	N	P	N	P	N	Y	N	P	N	Y	N	P	N	Y	N	P	N	Y	N	Y	N	Y
DSDISGSVQSGGVDDGK	C1_02230W_A	(orf19.3680) Septin, required for wild-type invasive growth in vitro but not required for virulence in a mouse model of systemic infection; localizes to hyphal septum or bud neck; Asn-rich; aberrant gel mobility; phosphorylated in vitro by Gin4p	1xPhospho [S2(100)]	1xPhospho [S592(100)]	3200	[591-607]	0	1702.68	Y	P	Y	N	Y	P	Y	P	Y	P	Y	P	Y	Y	Y	P	Y	P	Y	P	Y	P	Y	P	Y	P	Y	P	Y	P	Y	P	Y	P	Y	P	Y	P	Y	P	Y
KDSDISGSVQSGGVDDGK	C1_02230W_A	(orf19.3680) Septin, required for wild-type invasive growth in vitro but not required for virulence in a mouse model of systemic infection; localizes to hyphal septum or bud neck; Asn-rich; aberrant gel mobility; phosphorylated in vitro by Gin4p	1xPhospho [S3(100)]	1xPhospho [S592(100)]	2651	[590-607]	1	1830.78	Y	P	Y	P	Y	P	Y	P	Y	P	Y	P	Y	Y	Y	P	Y	P	Y	P	Y	P	Y	P	Y	Y	Y	P	Y	P	Y	P	Y	Y	Y	P	Y	P	Y	P	Y
STSMLIDDHPSSSPK	C1_02230W_A	(orf19.3680) Septin, required for wild-type invasive growth in vitro but not required for virulence in a mouse model of systemic infection; localizes to hyphal septum or bud neck; Asn-rich; aberrant gel mobility; phosphorylated in vitro by Gin4p	1xPhospho [S13(99.7)]	1xPhospho [S456(99.7)]	2450	[444-458]	0	1681.71	Y	P	Y	P	Y	P	Y	P	Y	Y	Y	Y	Y	P	Y	Y	Y	P	Y	Y	Y	Y	Y	Y	Y	P	Y	P	Y	Y	Y	Y	Y	Y	Y	Y	Y	P	Y	Y	Y
STSMLIDDHPSSSPK	C1_02230W_A	(orf19.3680) Septin, required for wild-type invasive growth in vitro but not required for virulence in a mouse model of systemic infection; localizes to hyphal septum or bud neck; Asn-rich; aberrant gel mobility; phosphorylated in vitro by Gin4p	1xOxidation [M4]; 1xPhospho [S13(100)]	1xPhospho [S456(100)]	2056	[444-458]	0	1697.71	Y	P	Y	P	Y	P	Y	P	Y	P	Y	P	Y	P	Y	P	Y	P	Y	P	Y	P	Y	P	Y	P	Y	P	Y	P	Y	P	Y	P	Y	P	Y	P	Y	P	Y
DETLTDLHSIVSNH	C1_02230W_A	(orf19.3680) Septin, required for wild-type invasive growth in vitro but not required for virulence in a mouse model of systemic infection; localizes to hyphal septum or bud neck; Asn-rich; aberrant gel mobility; phosphorylated in vitro by Gin4p	1xPhospho [S9(100)]	1xPhospho [S665(100)]	1720	[657-670]	0	1660.72	Y	P	Y	P	Y	P	Y	P	Y	P	Y	P	Y	P	Y	P	Y	P	Y	P	Y	P	Y	P	Y	P	Y	P	Y	P	Y	P	Y	P	Y	P	Y	P	Y	P	Y
DETLTDLHSIVSNH	C1_02230W_A	(orf19.3680) Septin, required for wild-type invasive growth in vitro but not required for virulence in a mouse model of systemic infection; localizes to hyphal septum or bud neck; Asn-rich; aberrant gel mobility; phosphorylated in vitro by Gin4p	2xPhospho [S9(100); S12(100)]	2xPhospho [S665(100); S668(100)]	755	[657-670]	0	1740.69	Y	P	Y	N	Y	N	Y	N	Y	N	Y	N	Y	N	Y	N	Y	N	Y	N	Y	N	Y	N	Y	N	Y	N	P	N	Y	N	Y	N	Y	N	Y	P	Y	N	Y
STSMLIDDHPSSSPK	C1_02230W_A	(orf19.3680) Septin, required for wild-type invasive growth in vitro but not required for virulence in a mouse model of systemic infection; localizes to hyphal septum or bud neck; Asn-rich; aberrant gel mobility; phosphorylated in vitro by Gin4p	2xPhospho [S3(98.9); S13(98.9)]	2xPhospho [S446(98.9); S456(98.9)]	709	[444-458]	0	1761.68	Y	N	Y	N	Y	N	Y	N	Y	N	Y	N	P	N	Y	N	Y	N	Y	N	Y	N	Y	N	Y	N	Y	N	Y	N	Y	N	Y	P	Y	N	Y	N	Y	N	Y
NISSFTSSTSTVSLEGGEK	C1_02230W_A	(orf19.3680) Septin, required for wild-type invasive growth in vitro but not required for virulence in a mouse model of systemic infection; localizes to hyphal septum or bud neck; Asn-rich; aberrant gel mobility; phosphorylated in vitro by Gin4p	1xPhospho [S13(100)]	1xPhospho [S473(100)]	661	[461-479]	0	2010.89	Y	P	Y	P	Y	P	Y	P	Y	P	Y	P	Y	P	P	P	Y	P	Y	P	Y	P	Y	P	Y	P	Y	P	Y	N	Y	P	Y	P	Y	P	Y	P	Y	P	Y
NISSFTSSTSTVSLEGGEK	C1_02230W_A	(orf19.3680) Septin, required for wild-type invasive growth in vitro but not required for virulence in a mouse model of systemic infection; localizes to hyphal septum or bud neck; Asn-rich; aberrant gel mobility; phosphorylated in vitro by Gin4p	2xPhospho [S10(100); S13(100)]	2xPhospho [S470(100); S473(100)]	305	[461-479]	0	2090.86	Y	P	Y	P	Y	N	Y	N	Y	N	Y	P	P	N	Y	N	Y	N	Y	N	Y	N	Y	N	P	N	Y	N	Y	N	Y	N	Y	N	Y	N	Y	N	Y	N	Y
NTSVVDPDHSSPIINYR	C1_02230W_A	(orf19.3680) Septin, required for wild-type invasive growth in vitro but not required for virulence in a mouse model of systemic infection; localizes to hyphal septum or bud neck; Asn-rich; aberrant gel mobility; phosphorylated in vitro by Gin4p	1xPhospho [S11(100)]	1xPhospho [S22(100)]	216	[12-28]	0	1993.9	Y	P	Y	P	P	P	Y	P	Y	P	Y	P	P	P	P	P	P	P	Y	P	Y	P	Y	P	P	P	P	P	P	P	P	P	P	P	P	P	Y	P	Y	P	Y
QEESATSSLHR	C1_02230W_A	(orf19.3680) Septin, required for wild-type invasive growth in vitro but not required for virulence in a mouse model of systemic infection; localizes to hyphal septum or bud neck; Asn-rich; aberrant gel mobility; phosphorylated in vitro by Gin4p	1xPhospho [S/T]	1xPhospho [S/T]	192	[579-589]	0	1324.55	Y	P	Y	P	Y	P	Y	P	P	P	P	P	P	P	P	N	P	P	P	P	P	P	P	P	P	P	P	P	P	P	P	P	P	P	P	P	Y	P	P	P	P
KDSDISGSVQSGGVDDGK	C1_02230W_A	(orf19.3680) Septin, required for wild-type invasive growth in vitro but not required for virulence in a mouse model of systemic infection; localizes to hyphal septum or bud neck; Asn-rich; aberrant gel mobility; phosphorylated in vitro by Gin4p	2xPhospho [S3(100); S6(99.3)]	2xPhospho [S592(100); S595(99.3)]	142	[590-607]	1	1910.74	P	N	P	N	Y	N	Y	N	Y	N	Y	N	P	N	N	N	P	N	N	N	Y	N	P	N	Y	N	Y	N	P	N	P	N	Y	N	P	N	Y	N	Y	N	Y
DSDISGSVQSGGVDDGK	C1_02230W_A	(orf19.3680) Septin, required for wild-type invasive growth in vitro but not required for virulence in a mouse model of systemic infection; localizes to hyphal septum or bud neck; Asn-rich; aberrant gel mobility; phosphorylated in vitro by Gin4p	2xPhospho [S2(100); S5(100)]	2xPhospho [S592(100); S595(100)]	61	[591-607]	0	1782.65	Y	N	Y	N	Y	N	P	N	Y	N	Y	N	N	N	P	N	N	N	N	N	N	N	P	N	Y	N	P	N	P	N	N	N	P	N	P	N	P	N	P	N	Y
STSMLIDDHPSSSPK	C1_02230W_A	(orf19.3680) Septin, required for wild-type invasive growth in vitro but not required for virulence in a mouse model of systemic infection; localizes to hyphal septum or bud neck; Asn-rich; aberrant gel mobility; phosphorylated in vitro by Gin4p	1xOxidation [M4]; 2xPhospho [S3(98.2); S13(100)]	2xPhospho [S446(98.2); S456(100)]	56	[444-458]	0	1777.68	P	N	P	N	P	N	P	N	Y	N	Y	N	N	N	P	N	P	P	P	N	N	N	Y	N	P	N	N	N	P	N	Y	N	Y	N	P	N	P	N	Y	N	P
NISSFTSSTSTVSLEGGEK	C1_02230W_A	(orf19.3680) Septin, required for wild-type invasive growth in vitro but not required for virulence in a mouse model of systemic infection; localizes to hyphal septum or bud neck; Asn-rich; aberrant gel mobility; phosphorylated in vitro by Gin4p	3xPhospho [S10(100); T11(100); S13(100)]	3xPhospho [S470(100); T471(100); S473(100)]	51	[461-479]	0	2170.82	P	N	P	N	Y	N	P	N	Y	N	Y	N	P	N	Y	N	P	N	N	N	N	N	P	N	Y	N	P	N	Y	N	Y	N	Y	N	P	N	P	N	P	N	Y
DETLTDLHSIVSNH	C1_02230W_A	(orf19.3680) Septin, required for wild-type invasive growth in vitro but not required for virulence in a mouse model of systemic infection; localizes to hyphal septum or bud neck; Asn-rich; aberrant gel mobility; phosphorylated in vitro by Gin4p	3xPhospho [T3(100); S9(100); S12(100)]	3xPhospho [T659(100); S665(100); S668(100)]	49	[657-670]	0	1820.65	P	P	Y	P	P	P	Y	P	Y	P	P	P	N	P	N	P	P	P	N	P	P	N	P	N	P	P	P	P	N	P	Y	P	P	P	P	P	Y	N	P	N	P
KSTSMLIDDHPSSSPK	C1_02230W_A	(orf19.3680) Septin, required for wild-type invasive growth in vitro but not required for virulence in a mouse model of systemic infection; localizes to hyphal septum or bud neck; Asn-rich; aberrant gel mobility; phosphorylated in vitro by Gin4p	2xPhospho [S2(98.6); S/T]	2xPhospho [S444(98.6); S/T]	47	[443-458]	1	1889.78	P	N	N	N	P	N	P	P	P	N	Y	P	P	N	P	N	Y	N	Y	P	N	N	Y	N	P	N	P	N	P	N	P	N	Y	P	P	P	P	N	P	N	P
NISSFTSSTSTVSLEGGEK	C1_02230W_A	(orf19.3680) Septin, required for wild-type invasive growth in vitro but not required for virulence in a mouse model of systemic infection; localizes to hyphal septum or bud neck; Asn-rich; aberrant gel mobility; phosphorylated in vitro by Gin4p	4xPhospho [S10(100); T11(100); S13(100); S/T]	4xPhospho [S470(100); T471(100); S473(100); S/T]	38	[461-479]	0	2250.79	N	N	Y	N	Y	N	N	P	Y	N	Y	P	P	P	P	P	Y	P	P	P	P	N	Y	P	Y	N	Y	P	Y	P	P	N	Y	N	P	N	P	N	Y	N	Y
KSTSMLIDDHPSSSPK	C1_02230W_A	(orf19.3680) Septin, required for wild-type invasive growth in vitro but not required for virulence in a mouse model of systemic infection; localizes to hyphal septum or bud neck; Asn-rich; aberrant gel mobility; phosphorylated in vitro by Gin4p	1xPhospho [S/T]	1xPhospho [S/T]	13	[443-458]	1	1809.81	P	P	P	N	N	N	P	N	N	N	N	N	N	P	N	N	N	N	N	N	P	N	N	N	N	N	N	N	N	N	P	N	P	N	P	P	N	N	P	N	P
STSMLIDDHPSSSPKLK	C1_02230W_A	(orf19.3680) Septin, required for wild-type invasive growth in vitro but not required for virulence in a mouse model of systemic infection; localizes to hyphal septum or bud neck; Asn-rich; aberrant gel mobility; phosphorylated in vitro by Gin4p	2xPhospho [S/T]	2xPhospho [S/T]	6	[444-460]	1	2002.86	P	N	N	N	N	N	P	P	N	P	N	P	N	N	P	N	N	N	N	N	N	P	P	P	N	N	N	P	P	N	P	P	Y	P	P	P	N	P	P	P	P
MDILQILEAALGTADPNQR	C1_02240W_B	(orf19.3681) Ortholog(s) have nuclear import signal receptor activity, protein-containing complex binding activity	1xPhospho [T13(100)]	1xPhospho [T13(100)]	75	[1-19]	0	2149.04	P	Y	P	Y	P	P	N	Y	N	Y	P	Y	N	P	N	P	N	P	P	P	N	Y	N	Y	N	Y	N	Y	N	P	N	Y	P	Y	P	Y	N	Y	P	Y	N
GRPTPVPLTNEQK	C1_02260C_B	(orf19.3683) Putative ADP-ribosylation factor GTPase activating protein, functional ortholog of S. cerevisiae GCS1; mutation affects endocytosis, hyphal growth, chemical and drug resistance, and sensitivity to cell wall inhibitors	1xPhospho [T4(100)]	1xPhospho [T154(100)]	19	[151-163]	0	1516.75	Y	P	P	P	P	P	P	P	N	P	N	P	N	N	P	P	N	P	P	P	N	P	P	P	P	P	P	P	N	P	P	P	P	P	P	N	Y	P	N	P	P
LTPTAIYTAPDIDSPK	C1_02310C_A	(orf19.3688) Ortholog(s) have chromatin DNA binding activity and role in cell wall mannoprotein biosynthetic process, positive regulation of transcription by RNA polymerase II, telomere maintenance, telomere maintenance via recombination	1xPhospho [S14(100)]	1xPhospho [S16(100)]	8	[3-18]	0	1782.86	N	P	P	P	N	P	P	P	N	P	N	P	N	N	N	P	N	P	N	P	N	P	N	N	N	N	N	N	N	N	P	P	P	P	N	N	Y	P	N	P	N
MSDITGIDAVHNQR	C1_02320C_A	(orf19.3689) Putative protein similar to 6-phosphofructo-2-kinase/fructose-2,6-bisphosphatase; expression downregulated in an ssr1 null mutant	1xPhospho [S2(100)]	1xPhospho [S79(100)]	867	[78-91]	0	1636.71	Y	P	Y	P	Y	P	Y	P	Y	P	Y	P	P	P	Y	P	Y	P	Y	P	Y	P	Y	P	Y	P	Y	P	P	P	Y	P	Y	P	Y	P	Y	P	Y	P	Y
RMSDITGIDAVHNQR	C1_02320C_A	(orf19.3689) Putative protein similar to 6-phosphofructo-2-kinase/fructose-2,6-bisphosphatase; expression downregulated in an ssr1 null mutant	1xPhospho [S3(100)]	1xPhospho [S79(100)]	584	[77-91]	1	1792.82	Y	P	Y	P	Y	P	Y	P	Y	P	Y	P	Y	P	Y	P	Y	P	Y	P	Y	P	Y	P	Y	P	Y	P	Y	P	Y	P	Y	P	Y	P	Y	P	Y	P	Y
RMSDITGIDAVHNQR	C1_02320C_A	(orf19.3689) Putative protein similar to 6-phosphofructo-2-kinase/fructose-2,6-bisphosphatase; expression downregulated in an ssr1 null mutant	1xOxidation [M2]; 1xPhospho [S3(99.6)]	1xPhospho [S79(99.6)]	87	[77-91]	1	1808.81	Y	P	Y	P	Y	P	P	N	P	N	P	N	P	N	P	P	P	N	P	P	P	N	P	N	P	P	P	P	P	N	Y	P	P	P	P	P	Y	P	Y	P	Y
AYFTASSVER	C1_02330C_B	(orf19.3690.2) Ribosomal 60S subunit protein; Spider biofilm repressed	1xPhospho [S7(99.7)]	1xPhospho [S24(99.7)]	61	[18-27]	0	1210.51	Y	N	P	P	P	N	P	P	P	P	P	P	P	P	P	P	P	P	P	P	P	P	P	P	Y	P	P	P	Y	P	Y	P	P	P	P	P	Y	P	Y	P	Y
ELIDSPTPTPLK	C1_02370C_B	(orf19.3694) Ortholog of <i>C. dubliniensis CD36</i> : Cd36_02210, <i>C. parapsilosis CDC317</i> : CPAR2_106350, <i>C. auris B8441</i> : B9J08_000959 and <i>Candida tenuis NRRL Y-1498</i> : CANTEDRAFT_116785	1xPhospho [S5(100)]	1xPhospho [S426(100)]	355	[422-433]	0	1390.69	P	P	Y	P	Y	P	P	P	Y	P	Y	P	Y	P	Y	P	Y	P	Y	P	Y	P	Y	P	Y	P	Y	P	Y	P	P	P	Y	P	Y	P	Y	P	Y	P	Y
ELIDSPTPTPLKK	C1_02370C_B	(orf19.3694) Ortholog of <i>C. dubliniensis CD36</i> : Cd36_02210, <i>C. parapsilosis CDC317</i> : CPAR2_106350, <i>C. auris B8441</i> : B9J08_000959 and <i>Candida tenuis NRRL Y-1498</i> : CANTEDRAFT_116785	1xPhospho [S5(100)]	1xPhospho [S426(100)]	75	[422-434]	1	1518.78	P	P	Y	P	P	P	P	P	Y	P	Y	P	P	P	P	P	P	P	P	P	P	P	Y	P	P	P	P	P	P	P	P	P	Y	P	P	P	Y	P	Y	P	P
LYQLSTGSAVDINNFGK	C1_02370C_B	(orf19.3694) Ortholog of <i>C. dubliniensis CD36</i> : Cd36_02210, <i>C. parapsilosis CDC317</i> : CPAR2_106350, <i>C. auris B8441</i> : B9J08_000959 and <i>Candida tenuis NRRL Y-1498</i> : CANTEDRAFT_116785	1xPhospho [S8(100)]	1xPhospho [S629(100)]	16	[622-638]	0	1906.89	P	N	N	P	N	P	Y	P	Y	P	N	P	N	P	N	P	N	P	N	P	N	P	P	P	N	N	P	N	P	P	P	N	P	P	N	P	P	P	N	P	N
SIDFLSSPTTR	C1_02370C_B	(orf19.3694) Ortholog of <i>C. dubliniensis CD36</i> : Cd36_02210, <i>C. parapsilosis CDC317</i> : CPAR2_106350, <i>C. auris B8441</i> : B9J08_000959 and <i>Candida tenuis NRRL Y-1498</i> : CANTEDRAFT_116785	1xPhospho [S7(99.6)]	1xPhospho [S306(99.6)]	8	[300-310]	0	1303.59	N	N	P	P	P	N	N	N	P	N	N	N	P	N	N	N	N	N	N	N	N	N	Y	N	N	N	N	N	N	N	N	N	N	N	N	N	N	N	N	N	N
SNNSYGSLNTSK	C1_02370C_B	(orf19.3694) Ortholog of <i>C. dubliniensis CD36</i> : Cd36_02210, <i>C. parapsilosis CDC317</i> : CPAR2_106350, <i>C. auris B8441</i> : B9J08_000959 and <i>Candida tenuis NRRL Y-1498</i> : CANTEDRAFT_116785	1xPhospho [S/Y/T]	1xPhospho [S/Y/T]	8	[975-986]	0	1351.55	P	N	N	N	N	N	N	N	P	N	N	N	N	N	N	N	N	N	P	N	Y	N	Y	N	N	N	N	N	N	N	P	N	N	N	N	N	N	N	N	N	N
TLSYNHQLDEDEDNDDEK	C1_02370C_B	(orf19.3694) Ortholog of <i>C. dubliniensis CD36</i> : Cd36_02210, <i>C. parapsilosis CDC317</i> : CPAR2_106350, <i>C. auris B8441</i> : B9J08_000959 and <i>Candida tenuis NRRL Y-1498</i> : CANTEDRAFT_116785	1xPhospho [S3(100)]	1xPhospho [S496(100)]	4	[494-511]	0	2259.86	N	N	N	N	N	N	N	N	Y	N	N	N	N	N	N	N	N	N	N	N	N	N	N	N	N	N	N	N	N	N	N	N	N	N	N	N	N	N	P	N	N
KFLIVIGTYIIGK	C1_02390W_A	(orf19.2926) Putative nuclease required for DNA single- and double-strand break repair; rat catheter biofilm induced	2xPhospho [T8(100); Y9(100)]	2xPhospho [T537(100); Y538(100)]	90	[530-542]	1	1624.85	P	Y	P	P	P	P	P	Y	P	Y	P	Y	P	Y	P	Y	P	P	N	Y	P	Y	P	Y	P	P	P	P	P	Y	P	Y	P	Y	P	Y	P	Y	N	Y	P
LSEDGLK	C1_02420C_A	(orf19.2929) Essential beta-1,3-glucan synthase subunit; gsc1 allele determines resistance/sensitivity to echinocandins; 16 predicted membrane-spanning regions; mRNA abundance declines after yeast-to-hypha transition; Spider biofilm induced	1xPhospho [S2(100)]	1xPhospho [S913(100)]	369	[912-918]	0	841.37	Y	P	Y	P	Y	P	Y	P	Y	P	P	P	P	P	P	P	P	P	P	P	P	P	P	P	P	P	P	P	P	P	P	P	P	P	P	P	Y	P	Y	P	Y
ILAEETAAYENGDDSEKLSEDGLK	C1_02420C_A	(orf19.2929) Essential beta-1,3-glucan synthase subunit; gsc1 allele determines resistance/sensitivity to echinocandins; 16 predicted membrane-spanning regions; mRNA abundance declines after yeast-to-hypha transition; Spider biofilm induced	1xPhospho [S19(100)]	1xPhospho [S913(100)]	225	[895-918]	1	2677.18	Y	P	Y	P	P	P	Y	P	Y	P	Y	P	P	P	P	P	P	P	P	P	P	P	P	P	P	P	P	P	P	P	Y	P	Y	P	Y	P	Y	P	Y	P	Y
ILAEETAAYENGDDSEKLSEDGLK	C1_02420C_A	(orf19.2929) Essential beta-1,3-glucan synthase subunit; gsc1 allele determines resistance/sensitivity to echinocandins; 16 predicted membrane-spanning regions; mRNA abundance declines after yeast-to-hypha transition; Spider biofilm induced	2xPhospho [S15(100); S19(100)]	2xPhospho [S909(100); S913(100)]	171	[895-918]	1	2757.14	Y	N	Y	N	Y	N	Y	N	Y	N	Y	N	P	N	Y	N	Y	N	Y	P	Y	N	Y	N	Y	P	Y	P	Y	P	Y	N	Y	N	Y	P	Y	N	Y	N	Y
ILAEETAAYENGDDSEK	C1_02420C_A	(orf19.2929) Essential beta-1,3-glucan synthase subunit; gsc1 allele determines resistance/sensitivity to echinocandins; 16 predicted membrane-spanning regions; mRNA abundance declines after yeast-to-hypha transition; Spider biofilm induced	1xPhospho [S15(100)]	1xPhospho [S909(100)]	24	[895-911]	0	1934.79	P	N	Y	N	N	N	P	N	N	N	P	N	N	N	N	N	N	N	N	N	N	N	P	N	Y	N	P	N	N	N	P	N	N	N	N	N	P	N	Y	N	N
GGGAGSGSGVASSLYQK	C1_02430C_A	(orf19.2930) Predicted translation initiation factor; role in translational initiation; Spider biofilm repressed	1xPhospho [S6(100)]	1xPhospho [S475(100)]	147	[470-486]	0	1562.68	Y	P	Y	P	Y	P	P	P	Y	P	Y	P	Y	P	P	N	Y	P	Y	N	Y	N	Y	P	P	N	Y	P	P	P	Y	P	P	P	P	P	Y	P	Y	P	Y
SNGSTPSPPPGLSR	C1_02430C_A	(orf19.2930) Predicted translation initiation factor; role in translational initiation; Spider biofilm repressed	2xPhospho [T5(100); S7(100)]	2xPhospho [T498(100); S500(100)]	83	[494-507]	0	1513.61	P	P	P	P	Y	P	P	P	Y	P	Y	N	P	P	P	P	P	P	P	N	Y	P	P	P	P	P	P	P	P	P	P	P	P	P	P	N	P	P	P	P	P
NNSPAPEATTSASPVPAQAQAPASTPAPTPATAGVIGGVASLEEK	C1_02430C_A	(orf19.2930) Predicted translation initiation factor; role in translational initiation; Spider biofilm repressed	1xPhospho [S3(100)]	1xPhospho [S551(100)]	73	[549-593]	0	4291.08	P	N	P	P	Y	N	Y	P	Y	N	Y	P	N	P	N	P	P	P	Y	P	Y	N	P	N	P	P	P	P	P	P	P	P	Y	P	Y	P	P	P	P	P	P
SNGSTPSPPPGLSR	C1_02430C_A	(orf19.2930) Predicted translation initiation factor; role in translational initiation; Spider biofilm repressed	1xPhospho [S7(100)]	1xPhospho [S500(100)]	27	[494-507]	0	1433.64	P	P	P	P	P	P	P	P	Y	P	Y	P	P	P	P	P	P	P	P	P	P	P	Y	P	P	P	P	P	P	P	P	P	P	P	P	P	Y	P	Y	N	P
NNSPAPEATTSASPVPAQAQAPISTPAPAPATATAGVIGGVASLEEK	C1_02430C_B	(orf19.2930) Predicted translation initiation factor; role in translational initiation; Spider biofilm repressed	1xPhospho [S3(100)]	1xPhospho [S551(100)]	58	[549-595]	0	4475.2	Y	P	Y	P	P	P	Y	P	Y	P	Y	P	P	P	P	P	N	P	Y	P	Y	P	Y	P	N	P	P	P	N	P	P	P	Y	P	Y	P	P	P	P	P	P
NNSPAPEATTSASPVPAQAQAPISTPAPAPATATAGVIGGVASLEEK	C1_02430C_B	(orf19.2930) Predicted translation initiation factor; role in translational initiation; Spider biofilm repressed	2xPhospho [S3(100); T/S]	2xPhospho [S551(100); T/S]	9	[549-595]	0	4555.16	N	P	P	P	N	N	Y	P	Y	P	P	P	N	P	N	P	N	P	N	N	N	N	P	P	N	P	N	P	N	P	N	P	N	P	N	P	N	P	P	P	P
SVSEPPLSPQPSEK	C1_02440C_A	(orf19.2933) Ortholog(s) have thiol-dependent ubiquitin-specific protease activity and role in protein deubiquitination, regulation of transcription, DNA-templated	1xPhospho [S1(100)]	1xPhospho [S88(100)]	1114	[88-101]	0	1561.71	Y	P	Y	P	Y	P	Y	P	Y	P	Y	P	Y	P	Y	P	Y	P	Y	P	Y	P	Y	P	Y	P	Y	P	Y	P	Y	P	Y	P	Y	P	Y	P	Y	P	Y
SVSEPPLSPQPSEK	C1_02440C_A	(orf19.2933) Ortholog(s) have thiol-dependent ubiquitin-specific protease activity and role in protein deubiquitination, regulation of transcription, DNA-templated	2xPhospho [S3(100); S8(100)]	2xPhospho [S90(100); S95(100)]	571	[88-101]	0	1641.68	Y	N	Y	N	Y	N	Y	N	Y	N	Y	N	P	N	Y	N	Y	P	Y	N	Y	N	Y	N	Y	N	Y	P	Y	N	Y	N	Y	N	Y	N	Y	N	Y	N	Y
RKSVSEPPLSPQPSEK	C1_02440C_A	(orf19.2933) Ortholog(s) have thiol-dependent ubiquitin-specific protease activity and role in protein deubiquitination, regulation of transcription, DNA-templated	2xPhospho [S3(99.4); S10(100)]	2xPhospho [S88(99.4); S95(100)]	183	[86-101]	2	1925.88	Y	N	Y	P	P	P	Y	P	Y	P	P	P	P	P	P	P	P	P	Y	P	Y	P	Y	P	P	P	P	P	P	P	Y	P	Y	P	Y	P	Y	P	Y	P	P
RKSVSEPPLSPQPSEK	C1_02440C_A	(orf19.2933) Ortholog(s) have thiol-dependent ubiquitin-specific protease activity and role in protein deubiquitination, regulation of transcription, DNA-templated	3xPhospho [S3(100); S5(100); S10(100)]	3xPhospho [S88(100); S90(100); S95(100)]	52	[86-101]	2	2005.84	N	P	N	P	N	P	Y	P	Y	P	Y	P	N	P	P	P	N	P	N	P	N	P	P	P	P	P	N	P	P	P	P	P	Y	P	P	P	P	N	P	P	P
DLDLIYNDLSSPESINK	C1_02450C_B	(orf19.2934) Similar to S. cerevisiae Bud20; predicted role in cellular bud site selection; rat catheter and Spider biofilm induced	1xPhospho [S11(99.6)]	1xPhospho [S27(99.6)]	4	[17-33]	0	2015.92	N	N	N	N	N	N	N	N	N	N	N	N	N	N	N	N	N	N	N	N	N	N	N	N	N	N	N	N	N	N	N	N	N	N	N	N	N	N	N	N	N
VVIGFVGGSDLSK	C1_02480W_B	(orf19.2937) Phosphomannomutase; enzyme of O- and N-linked mannosylation; interconverts mannose-6-phosphate and mannose-l-phosphate; functional homolog of S. cerevisiae Sec53; antigenic in mice; Hap43-induced; flow model and Spider biofilm repressed	1xPhospho [S9(99.3)]	1xPhospho [S51(99.3)]	4	[43-55]	0	1357.68	N	N	N	N	N	N	N	N	N	N	N	N	N	N	N	N	N	N	N	N	N	N	N	N	N	N	N	N	Y	N	N	N	N	N	N	N	N	N	N	N	N
SNPSAHNAEEGHQLR	C1_02530C_A	(orf19.2942) Dicarboxylic amino acid permease; mutation confers hypersensitivity to toxic ergosterol analog; induced upon phagocytosis by macrophage; Gcn4-regulated; upregulated by Rim101 at pH 8; rat catheter and Spider biofilm induced	2xPhospho [S1(100); S4(100)]	2xPhospho [S41(100); S44(100)]	81	[41-55]	0	1806.7	P	N	Y	N	P	N	Y	N	Y	N	Y	N	N	N	N	N	P	N	P	N	P	N	P	N	P	N	P	N	N	N	P	N	P	N	N	N	P	N	P	N	P
SNPSAHNAEEGHQLR	C1_02530C_A	(orf19.2942) Dicarboxylic amino acid permease; mutation confers hypersensitivity to toxic ergosterol analog; induced upon phagocytosis by macrophage; Gcn4-regulated; upregulated by Rim101 at pH 8; rat catheter and Spider biofilm induced	1xPhospho [S1(100)]	1xPhospho [S41(100)]	20	[41-55]	0	1726.73	P	N	P	N	P	N	N	N	Y	N	N	N	N	N	N	N	P	N	N	N	P	N	N	N	N	N	N	N	N	N	N	N	N	N	P	N	P	N	P	N	N
IISNNQNEEDTEVSVK	C1_02610W_A	(orf19.2949) Putative protein with a role in autophagy; rat catheter biofilm induced	1xPhospho [S3(100)]	1xPhospho [S87(100)]	84	[85-100]	0	1898.84	P	N	P	N	N	N	Y	N	Y	P	Y	P	P	P	N	P	P	P	N	P	P	N	P	P	P	P	N	P	P	P	Y	P	P	P	Y	P	Y	P	Y	P	P
NSEEIKSPAPSVR	C1_02610W_A	(orf19.2949) Putative protein with a role in autophagy; rat catheter biofilm induced	1xPhospho [S7(100)]	1xPhospho [S646(100)]	4	[640-652]	1	1493.7	N	P	P	N	P	N	N	N	N	N	N	N	N	N	N	N	P	N	N	N	N	N	N	N	N	N	N	N	P	N	P	N	N	N	N	N	N	N	N	P	N
VMSNPVLER	C1_02720W_A	(orf19.2961) Putative transcription factor with zinc finger DNA-binding motif	1xPhospho [S3(100)]	1xPhospho [S284(100)]	13	[282-290]	0	1124.52	P	N	Y	P	Y	P	P	N	P	P	P	P	N	P	N	P	P	P	P	N	N	N	P	P	P	P	P	P	P	P	P	N	P	P	P	P	Y	N	P	P	Y
TFGDSDGNDGVDISLSPQFNPVK	C1_02740C_A	(orf19.2963) Has domain(s) with predicted NAD+ binding activity	1xPhospho [S16(100)]	1xPhospho [S183(100)]	3	[168-190]	0	2489.09	N	N	N	N	N	N	N	N	N	N	N	N	N	N	N	N	N	N	N	N	N	N	N	N	N	N	N	N	N	N	N	N	N	N	N	N	N	N	N	N	N
DEFEMSATPQADSMVALSKPLVSTGYTR	C1_02750C_A	(orf19.2964) Component of the RSC chromatin remodeling complex	1xOxidation [M5]; 4xPhospho [Y26(98.4); T27(98.4); S/T]	4xPhospho [Y192(98.4); T193(98.4); S/T]	1	[167-194]	0	3367.3	N	N	N	N	N	N	N	N	N	N	N	N	N	N	N	N	N	N	P	N	Y	N	N	N	N	N	N	N	N	N	N	N	P	N	P	N	P	N	N	N	N
ESETTDDDEVEYLGSNQIEK	C1_02810W_B	(orf19.2969) Ortholog of S. cerevisiae Rad16; a protein that recognizes and binds damaged DNA; flucytosine induced; rat catheter and Spider biofilm induced	2xPhospho [S2(100); T4(99.4)]	2xPhospho [S126(100); T128(99.4)]	72	[125-144]	0	2460.92	P	N	P	N	P	N	Y	N	P	P	P	N	P	N	P	N	P	N	P	N	P	P	Y	P	Y	P	Y	N	Y	N	Y	N	P	N	P	N	P	P	P	P	P
ESETTDDDEVEYLGSNQIEK	C1_02810W_B	(orf19.2969) Ortholog of S. cerevisiae Rad16; a protein that recognizes and binds damaged DNA; flucytosine induced; rat catheter and Spider biofilm induced	1xPhospho [S2(98.4)]	1xPhospho [S126(98.4)]	22	[125-144]	0	2380.96	P	N	P	N	N	N	P	N	N	N	N	N	N	N	N	N	P	N	P	N	P	N	P	N	P	N	N	N	P	N	P	N	Y	N	P	N	Y	N	N	N	P
DELTDYSPTPPIEK	C1_02830W_A	(orf19.2971) Ortholog of <i>C. dubliniensis CD36</i> : Cd36_02630, <i>C. parapsilosis CDC317</i> : CPAR2_108390, <i>C. auris B8441</i> : B9J08_003270 and <i>Candida tenuis NRRL Y-1498</i> : CANTEDRAFT_115724	1xPhospho [S7(99.7)]	1xPhospho [S361(99.7)]	99	[355-368]	0	1684.74	Y	P	Y	P	P	N	P	N	P	N	Y	N	P	P	P	N	P	N	P	N	P	P	N	N	P	N	N	N	P	P	Y	N	Y	N	Y	N	P	N	Y	N	Y
SADPFVNNTK	C1_02850W_A	(orf19.2973) Ortholog(s) have RNA binding, flap-structured DNA binding activity and role in nuclear-transcribed mRNA catabolic process, nuclear-transcribed mRNA poly(A) tail shortening, positive regulation of endodeoxyribonuclease activity	1xPhospho [S1(100)]	1xPhospho [S361(100)]	1390	[361-370]	0	1172.5	Y	P	Y	P	Y	P	Y	P	Y	P	Y	P	Y	P	Y	P	Y	P	Y	P	Y	P	Y	P	Y	P	Y	P	Y	P	Y	P	Y	P	P	P	Y	P	Y	P	Y
AKSPTSHLYEK	C1_02850W_A	(orf19.2973) Ortholog(s) have RNA binding, flap-structured DNA binding activity and role in nuclear-transcribed mRNA catabolic process, nuclear-transcribed mRNA poly(A) tail shortening, positive regulation of endodeoxyribonuclease activity	1xPhospho [S3(100)]	1xPhospho [S396(100)]	322	[394-404]	1	1340.62	Y	P	Y	P	P	P	Y	P	Y	P	Y	P	P	P	P	P	P	P	P	P	Y	P	Y	P	P	P	P	P	P	P	Y	P	Y	P	P	P	Y	P	Y	P	P
SLNSSSVPASMHK	C1_02850W_A	(orf19.2973) Ortholog(s) have RNA binding, flap-structured DNA binding activity and role in nuclear-transcribed mRNA catabolic process, nuclear-transcribed mRNA poly(A) tail shortening, positive regulation of endodeoxyribonuclease activity	1xPhospho [S6(100)]	1xPhospho [S522(100)]	147	[517-529]	0	1424.62	Y	P	P	P	P	P	Y	P	Y	P	Y	P	P	P	P	P	P	P	Y	P	Y	P	P	P	P	P	P	P	P	P	Y	P	Y	P	P	P	Y	P	Y	P	Y
STSSLLGDNNPVSPIQK	C1_02850W_A	(orf19.2973) Ortholog(s) have RNA binding, flap-structured DNA binding activity and role in nuclear-transcribed mRNA catabolic process, nuclear-transcribed mRNA poly(A) tail shortening, positive regulation of endodeoxyribonuclease activity	1xPhospho [S13(100)]	1xPhospho [S156(100)]	76	[144-160]	0	1836.87	Y	P	P	P	Y	P	Y	N	Y	N	P	P	P	P	P	P	P	P	N	P	Y	P	Y	N	P	P	P	N	P	P	Y	P	P	P	P	P	Y	P	Y	P	Y
SPTSHLYEK	C1_02850W_A	(orf19.2973) Ortholog(s) have RNA binding, flap-structured DNA binding activity and role in nuclear-transcribed mRNA catabolic process, nuclear-transcribed mRNA poly(A) tail shortening, positive regulation of endodeoxyribonuclease activity	1xPhospho [S1(100)]	1xPhospho [S396(100)]	20	[396-404]	0	1141.49	P	P	P	P	P	P	Y	P	P	P	P	P	P	P	N	P	N	P	N	P	N	P	N	N	N	P	N	P	N	P	N	N	N	N	N	N	Y	P	N	P	P
MEQSQGNIANSPPTSEIPQRPIILSPPPLDQNSLNQSFNNLPTSVPQGHANR	C1_02850W_A	(orf19.2973) Ortholog(s) have RNA binding, flap-structured DNA binding activity and role in nuclear-transcribed mRNA catabolic process, nuclear-transcribed mRNA poly(A) tail shortening, positive regulation of endodeoxyribonuclease activity	1xAcetyl [N-Term]; 1xPhospho [S11(98)]	1xAcetyl [N-Term]; 1xPhospho [S11(98)]	6	[1-52]	0	5752.78	N	N	N	N	N	N	N	N	N	N	N	N	N	N	N	N	N	N	N	N	N	N	N	N	N	N	N	N	N	N	N	N	N	N	N	N	N	N	N	N	N
ADNNYSDSDKDDLAIDFENK	C1_02900C_A	(orf19.2980) Ortholog(s) have RNA helicase activity and role in generation of catalytic spliceosome for first transesterification step, spliceosomal complex disassembly	2xPhospho [S6(100); S8(100)]	2xPhospho [S136(100); S138(100)]	68	[131-150]	1	2448.91	P	P	P	P	P	P	Y	N	P	N	Y	N	P	P	Y	P	P	N	P	N	P	P	P	N	Y	P	Y	P	P	P	Y	P	Y	P	P	N	P	N	P	P	Y
ADNNYSDSDKDDLAIDFENK	C1_02900C_A	(orf19.2980) Ortholog(s) have RNA helicase activity and role in generation of catalytic spliceosome for first transesterification step, spliceosomal complex disassembly	1xPhospho [S/Y]	1xPhospho [S/Y]	55	[131-150]	1	2368.95	Y	N	N	N	P	N	P	P	P	N	P	N	P	N	P	N	N	N	N	N	N	N	P	N	P	N	P	N	P	N	P	N	P	P	P	N	Y	N	P	N	P
SSPAPEGGASATGPTISNYK	C1_02940C_A	(orf19.2985) Protein of unknown function; Hap43-repressed gene	1xPhospho [S/T/Y]	1xPhospho [S/T/Y]	313	[54-73]	0	1971.87	Y	P	Y	P	P	P	Y	P	Y	P	Y	P	P	P	P	P	P	P	Y	P	Y	P	Y	P	P	P	P	P	N	P	Y	P	Y	P	Y	P	P	P	P	P	P
SGTTSMTTSQRSSPAPEGGASATGPTISNYK	C1_02940C_A	(orf19.2985) Protein of unknown function; Hap43-repressed gene	2xPhospho [T4(98); S/T/Y]	2xPhospho [T46(98); S/T/Y]	3	[43-73]	1	3189.34	N	N	N	N	N	N	P	N	N	N	N	N	N	N	N	N	N	N	N	N	N	N	N	N	N	N	N	N	N	N	N	N	N	N	Y	N	N	N	N	N	N
EEEAKEESDDDMGFGLFD	C1_03010W_B	(orf19.5928) Conserved acidic ribosomal protein; possibly involved in regulation of translation elongation; interacts with Rpp1A; 1 of 4 similar C. albicans proteins (Rpp1A, Rpp1B, Rpp2A, Rpp2B); macrophage/pseudohyphal-induced; Spider biofilm repressed	1xOxidation [M12]; 1xPhospho [S8(100)]	1xPhospho [S101(100)]	5242	[94-111]	1	2158.77	Y	P	Y	N	Y	Y	Y	N	Y	P	Y	P	Y	Y	Y	P	Y	Y	Y	P	Y	P	Y	P	Y	P	Y	P	Y	Y	Y	N	Y	P	Y	N	Y	P	Y	N	Y
EESDDDMGFGLFD	C1_03010W_B	(orf19.5928) Conserved acidic ribosomal protein; possibly involved in regulation of translation elongation; interacts with Rpp1A; 1 of 4 similar C. albicans proteins (Rpp1A, Rpp1B, Rpp2A, Rpp2B); macrophage/pseudohyphal-induced; Spider biofilm repressed	1xOxidation [M7]; 1xPhospho [S3(100)]	1xPhospho [S101(100)]	3619	[99-111]	0	1572.51	Y	P	Y	P	Y	P	Y	P	Y	P	Y	P	Y	Y	Y	P	Y	P	Y	P	Y	P	Y	P	Y	Y	Y	P	Y	Y	Y	P	Y	P	Y	P	Y	P	Y	P	Y
EEEAKEESDDDMGFGLFD	C1_03010W_B	(orf19.5928) Conserved acidic ribosomal protein; possibly involved in regulation of translation elongation; interacts with Rpp1A; 1 of 4 similar C. albicans proteins (Rpp1A, Rpp1B, Rpp2A, Rpp2B); macrophage/pseudohyphal-induced; Spider biofilm repressed	1xPhospho [S8(100)]	1xPhospho [S101(100)]	2920	[94-111]	1	2142.77	Y	Y	Y	P	Y	Y	Y	P	Y	P	Y	P	Y	Y	Y	Y	Y	Y	Y	Y	Y	P	P	P	Y	Y	Y	Y	Y	Y	Y	P	Y	P	Y	P	Y	Y	Y	P	Y
EESDDDMGFGLFD	C1_03010W_B	(orf19.5928) Conserved acidic ribosomal protein; possibly involved in regulation of translation elongation; interacts with Rpp1A; 1 of 4 similar C. albicans proteins (Rpp1A, Rpp1B, Rpp2A, Rpp2B); macrophage/pseudohyphal-induced; Spider biofilm repressed	1xPhospho [S3(100)]	1xPhospho [S101(100)]	1252	[99-111]	0	1556.51	Y	Y	Y	P	Y	Y	Y	P	Y	P	Y	Y	Y	Y	Y	Y	Y	Y	Y	Y	Y	Y	Y	Y	Y	Y	Y	Y	Y	Y	Y	P	Y	P	Y	Y	Y	Y	Y	Y	Y
STESALSYAALILADAEVEITSEK	C1_03010W_B	(orf19.2992) Conserved acidic ribosomal protein; likely role in regulation of translation elongation; interacts with Rpp2B; 1 of 4 similar C. albicans ribosomal proteins (Rpp1A, Rpp1Bp, Rpp2A, Rpp2B); Hap43-induced; Spider biofilm repressed	1xPhospho [Y8(97.9)]	1xPhospho [Y9(97.9)]	621	[2-25]	0	2591.24	P	Y	P	Y	P	Y	P	Y	P	Y	P	Y	P	Y	P	Y	P	Y	P	Y	P	Y	P	Y	P	Y	P	Y	P	Y	Y	Y	P	Y	P	Y	P	Y	P	Y	P
EFFFNFSAAPAAAAAGGAAGGGAAAEEAAEEEKEEEAKEESDDDMGFGLFD	C1_03010W_B	(orf19.2992) Conserved acidic ribosomal protein; likely role in regulation of translation elongation; interacts with Rpp2B; 1 of 4 similar C. albicans ribosomal proteins (Rpp1A, Rpp1Bp, Rpp2A, Rpp2B); Hap43-induced; Spider biofilm repressed	1xPhospho [S41(100)]	1xPhospho [S96(100)]	470	[56-106]	2	5211.15	Y	Y	Y	Y	Y	Y	Y	Y	Y	Y	Y	Y	P	Y	N	Y	P	P	N	Y	P	Y	P	Y	P	P	P	P	P	P	P	Y	Y	Y	Y	P	Y	Y	Y	Y	Y
MSTESALSYAALILADAEVEITSEK	C1_03010W_B	(orf19.2992) Conserved acidic ribosomal protein; likely role in regulation of translation elongation; interacts with Rpp2B; 1 of 4 similar C. albicans ribosomal proteins (Rpp1A, Rpp1Bp, Rpp2A, Rpp2B); Hap43-induced; Spider biofilm repressed	1xMet-loss [N-Term]; 1xPhospho [S/T/Y]	1xMet-loss [N-Term]; 1xPhospho [S/T/Y]	322	[1-25]	0	2591.24	P	Y	P	Y	P	Y	P	Y	P	Y	P	P	N	Y	P	Y	P	Y	P	Y	P	Y	P	Y	P	Y	P	Y	Y	Y	Y	Y	P	Y	P	Y	P	Y	P	Y	P
EFFFNFSAAPAAAAAGGAAGGGAAAEEAAEEEKEEEAKEESDDDMGFGLFD	C1_03010W_B	(orf19.2992) Conserved acidic ribosomal protein; likely role in regulation of translation elongation; interacts with Rpp2B; 1 of 4 similar C. albicans ribosomal proteins (Rpp1A, Rpp1Bp, Rpp2A, Rpp2B); Hap43-induced; Spider biofilm repressed	1xOxidation [M45]; 1xPhospho [S41(100)]	1xPhospho [S96(100)]	95	[56-106]	2	5227.15	Y	Y	Y	P	P	N	N	N	Y	P	Y	N	N	P	P	P	P	N	N	N	N	N	P	N	P	N	N	N	P	N	N	P	P	P	Y	P	Y	P	Y	Y	P
ASEVASFEQVDVSATFPVEQPAPESGLR	C1_03020C_B	(orf19.2994) Putative ribosomal subunit; antigenic during murine infection; downregulated upon phagocytosis by murine macrophage; Spider biofilm repressed	1xPhospho [S6(100)]	1xPhospho [S137(100)]	90	[132-159]	0	3027.4	Y	N	P	N	N	P	P	N	P	P	P	N	N	N	P	N	N	N	N	N	P	N	P	N	P	P	N	N	P	N	Y	N	Y	N	Y	N	Y	P	Y	N	P
SQETFDANVAR	C1_03020C_B	(orf19.2994) Putative ribosomal subunit; antigenic during murine infection; downregulated upon phagocytosis by murine macrophage; Spider biofilm repressed	1xPhospho [S1(100)]	1xPhospho [S105(100)]	5	[105-115]	0	1317.55	P	N	Y	N	P	N	P	P	N	P	N	P	N	N	N	N	N	N	N	N	N	N	P	N	P	N	P	N	N	N	P	N	P	N	P	P	P	N	N	N	P
STQSVQTFGK	C1_03030W_B	(orf19.2994.1) Putative 40S ribosomal subunit; macrophage/pseudohyphal-induced after 16 h; Spider biofilm repressed	1xPhospho [S1(99.2)]	1xPhospho [S2(99.2)]	107	[2-11]	0	1162.51	P	P	Y	P	Y	P	P	Y	Y	Y	Y	P	P	Y	P	Y	P	Y	P	Y	Y	P	Y	Y	Y	Y	Y	Y	P	Y	P	Y	Y	Y	Y	Y	Y	Y	Y	Y	Y
STQSVQTFGK	C1_03030W_B	(orf19.2994.1) Putative 40S ribosomal subunit; macrophage/pseudohyphal-induced after 16 h; Spider biofilm repressed	1xAcetyl [N-Term]; 1xPhospho [S/T]	1xAcetyl [N-Term]; 1xPhospho [S/T]	12	[2-11]	0	1204.52	P	P	P	N	P	N	P	N	P	N	Y	N	P	N	P	N	N	N	P	P	P	N	P	N	P	N	P	N	P	N	N	N	P	N	P	N	P	N	P	P	Y
FKVYEPLTLVGLDK	C1_03030W_B	(orf19.2994.1) Putative 40S ribosomal subunit; macrophage/pseudohyphal-induced after 16 h; Spider biofilm repressed	1xPhospho [Y4(100)]	1xPhospho [Y48(100)]	2	[45-58]	1	1701.89	N	Y	N	P	N	N	N	P	N	P	N	P	N	P	N	P	N	Y	N	P	P	P	N	P	N	P	N	P	N	P	N	P	N	P	N	P	N	P	N	P	N
LIHEQPNVENTIPHTLYQASSPK	C1_03040W_A	(orf19.2995) Protein of unknown function; induced by nitric oxide; rat catheter and Spider biofilm induced	1xPhospho [T/S/Y]	1xPhospho [T/S/Y]	9	[7-29]	0	2696.31	N	P	N	P	N	N	N	P	N	P	N	P	N	P	N	P	N	P	N	N	N	N	N	N	N	P	N	P	N	P	Y	P	N	P	N	N	N	N	N	N	N
INNGSNPSIRSIGNSPAPSALSTPVEEK	C1_03050W_A	(orf19.2996) Ortholog of <i>S. cerevisiae</i> : ECM30, <i>C. glabrata CBS138</i> : CAGL0M00924g, <i>C. dubliniensis CD36</i> : Cd36_02850, <i>C. parapsilosis CDC317</i> : CPAR2_110240 and <i>C. auris B8441</i> : B9J08_004952	6xPhospho [S5(94.9); S8(94.9); S15(94.9); S19(94.9); S22(94.9); T23(94.9)]	6xPhospho [S992(94.9); S995(94.9); S1002(94.9); S1006(94.9); S1009(94.9); T1010(94.9)]	4	[988-1015]	1	3316.24	P	N	P	N	Y	N	P	N	P	N	P	N	P	N	P	N	Y	N	P	N	P	N	P	N	N	N	N	N	P	N	N	N	P	N	P	N	N	N	N	N	P
VHVEDDPNNPDVSSDEK	C1_03060C_A	(orf19.2998) Protein with a predicted role in pre-rRNA processing; repressed by prostaglandins	2xPhospho [S13(100); S14(100)]	2xPhospho [S156(100); S157(100)]	1156	[144-160]	0	2055.76	Y	P	Y	P	Y	N	Y	P	Y	P	Y	N	Y	N	Y	P	Y	N	Y	P	Y	P	Y	N	Y	P	Y	P	Y	P	Y	N	Y	P	Y	N	Y	P	Y	P	Y
VHVEDDPNNPDVSSDEK	C1_03060C_A	(orf19.2998) Protein with a predicted role in pre-rRNA processing; repressed by prostaglandins	1xPhospho [S13(99.7)]	1xPhospho [S156(99.7)]	393	[144-160]	0	1975.79	Y	P	Y	P	Y	P	P	N	P	P	P	N	Y	P	P	P	Y	P	Y	P	Y	P	Y	P	Y	P	Y	P	Y	P	Y	N	P	P	P	N	Y	N	Y	N	Y
VHVEDDPNNPDVSSDEKEEEDDDGEEEEIQDDNMMEIDEPEQPR	C1_03060C_A	(orf19.2998) Protein with a predicted role in pre-rRNA processing; repressed by prostaglandins	2xPhospho [S13(100); S14(100)]	2xPhospho [S156(100); S157(100)]	144	[144-187]	1	5301.98	Y	N	Y	N	Y	N	P	N	Y	N	Y	N	Y	N	Y	N	Y	N	Y	N	P	N	P	N	P	N	P	N	Y	N	Y	N	Y	N	Y	N	Y	N	Y	N	Y
VHVEDDPNNPDVSSDEKEEEDDDGEEEEIQDDNMMEIDEPEQPR	C1_03060C_A	(orf19.2998) Protein with a predicted role in pre-rRNA processing; repressed by prostaglandins	1xOxidation [M]; 2xPhospho [S13(100); S14(100)]	2xPhospho [S156(100); S157(100)]	7	[144-187]	1	5317.98	N	N	Y	N	Y	N	N	N	N	N	N	N	P	N	P	N	P	N	N	N	N	N	N	N	N	N	N	N	P	N	N	N	P	N	N	N	N	N	N	N	Y
VHIENDPNNPDVSSDEK	C1_03060C_B	(orf19.2998) Protein with a predicted role in pre-rRNA processing; repressed by prostaglandins	2xPhospho [S13(100); S14(100)]	2xPhospho [S156(100); S157(100)]	1062	[144-160]	0	2068.79	Y	N	Y	N	Y	N	Y	N	Y	N	Y	N	Y	N	Y	N	Y	P	Y	N	Y	N	Y	N	Y	N	Y	N	Y	N	Y	N	P	N	P	N	Y	N	Y	N	Y
VHIENDPNNPDVSSDEK	C1_03060C_B	(orf19.2998) Protein with a predicted role in pre-rRNA processing; repressed by prostaglandins	1xPhospho [S14(99.7)]	1xPhospho [S157(99.7)]	260	[144-160]	0	1988.82	Y	N	Y	N	Y	N	P	N	N	P	P	P	Y	N	Y	N	Y	N	P	P	P	P	Y	P	Y	N	Y	N	Y	N	Y	N	P	P	P	P	Y	N	P	N	P
VHIENDPNNPDVSSDEKEEDDDDGEEEEIQDDNMTEIDEPEQPR	C1_03060C_B	(orf19.2998) Protein with a predicted role in pre-rRNA processing; repressed by prostaglandins	2xPhospho [S13(100); S14(100)]	2xPhospho [S156(100); S157(100)]	149	[144-187]	1	5271.01	Y	P	Y	N	Y	N	Y	N	Y	P	Y	N	P	P	Y	N	Y	N	P	N	Y	N	N	N	Y	N	P	N	Y	P	Y	N	Y	N	Y	N	Y	N	Y	P	Y
EEDDDDGEEEEIQDDNMTEIDEPEQPR	C1_03060C_B	(orf19.2998) Protein with a predicted role in pre-rRNA processing; repressed by prostaglandins	1xPhospho [T18(100)]	1xPhospho [T178(100)]	1	[161-187]	0	3301.2	N	N	N	N	N	N	N	N	N	N	N	N	P	N	N	N	N	N	N	N	N	N	Y	N	N	N	P	N	N	N	N	N	N	N	N	N	N	N	N	N	N
VHIENDPNNPDVSSDEKEEDDDDGEEEEIQDDNMTEIDEPEQPR	C1_03060C_B	(orf19.2998) Protein with a predicted role in pre-rRNA processing; repressed by prostaglandins	1xOxidation [M34]; 2xPhospho [S13(97.2); S14(97.2)]	2xPhospho [S156(97.2); S157(97.2)]	1	[144-187]	1	5287	N	N	N	N	N	N	N	N	N	N	N	N	N	N	N	N	N	N	N	N	N	N	N	N	N	N	N	N	N	N	N	N	N	N	N	N	N	N	N	N	N
DDRDSLPVFLSPTK	C1_03070C_A	(orf19.3000) Putative origin recognition complex large subunit; essential for viability; similar to S. cerevisiae Orc1p origin recognition complex subunit	1xPhospho [S11(100)]	1xPhospho [S365(100)]	345	[355-368]	1	1669.78	Y	P	Y	P	P	P	Y	P	Y	P	Y	P	P	P	P	P	P	P	P	P	Y	P	Y	P	P	P	Y	P	P	P	Y	P	Y	P	Y	P	Y	P	Y	P	Y
IEIDNDVLSDQSEEK	C1_03070C_A	(orf19.3000) Putative origin recognition complex large subunit; essential for viability; similar to S. cerevisiae Orc1p origin recognition complex subunit	1xPhospho [S12(100)]	1xPhospho [S268(100)]	309	[257-271]	0	1813.77	Y	P	Y	P	Y	P	Y	P	Y	P	Y	P	Y	P	Y	P	Y	P	Y	P	Y	N	Y	P	Y	P	Y	P	Y	P	Y	P	P	P	P	P	Y	P	Y	P	Y
SDGASPIIR	C1_03070C_A	(orf19.3000) Putative origin recognition complex large subunit; essential for viability; similar to S. cerevisiae Orc1p origin recognition complex subunit	1xPhospho [S1(100)]	1xPhospho [S40(100)]	143	[40-48]	0	995.456	Y	P	Y	P	P	P	P	P	Y	P	P	P	P	P	P	P	P	P	P	P	P	P	Y	P	P	P	Y	P	P	P	P	P	P	P	P	P	Y	P	Y	P	Y
DSLPVFLSPTK	C1_03070C_A	(orf19.3000) Putative origin recognition complex large subunit; essential for viability; similar to S. cerevisiae Orc1p origin recognition complex subunit	1xPhospho [S8(99.6)]	1xPhospho [S365(99.6)]	31	[358-368]	0	1283.63	P	P	P	P	P	P	P	P	P	N	P	P	P	P	P	P	P	P	P	N	P	P	N	P	P	P	P	P	P	P	P	P	P	P	P	P	Y	P	P	P	N
IEIDNDVLSDQSEEK	C1_03070C_A	(orf19.3000) Putative origin recognition complex large subunit; essential for viability; similar to S. cerevisiae Orc1p origin recognition complex subunit	2xPhospho [S9(100); S12(100)]	2xPhospho [S265(100); S268(100)]	20	[257-271]	0	1893.74	P	N	P	N	Y	N	P	N	P	N	P	N	P	N	P	N	P	N	P	N	P	N	Y	N	Y	N	P	N	P	N	Y	N	N	N	P	N	P	N	P	N	P
DIEDIYSVVTPTK	C1_03070C_A	(orf19.3000) Putative origin recognition complex large subunit; essential for viability; similar to S. cerevisiae Orc1p origin recognition complex subunit	1xPhospho [T10(100)]	1xPhospho [T345(100)]	16	[336-348]	0	1559.72	P	P	P	P	P	P	P	N	N	N	P	N	N	P	P	P	N	P	P	P	P	N	P	N	P	N	N	P	N	N	P	N	N	P	N	P	N	N	Y	P	P
FDLGSLLALHGEGSTEEK	C1_03090W_B	(orf19.3002) Putative ribosomal protein 10 of the 40S subunit; elicits host antibody response during infection; transcript induced during active growth; Spider biofilm repressed	1xPhospho [S14(99.5)]	1xPhospho [S236(99.5)]	4	[223-240]	0	1982.91	P	N	N	N	N	P	P	N	N	N	N	N	N	N	N	N	N	N	N	N	N	N	N	N	P	N	P	N	N	N	N	N	P	N	P	N	N	N	N	N	N
SSVSDDGGHNLKPDIPEEEK	C1_03100W_A	(orf19.3003) Putative lipid-binding protein with a predicted role in calcium-dependent phospholipid-binding	1xPhospho [S]	1xPhospho [S]	1272	[1221-1240]	0	2232.97	Y	P	Y	P	Y	P	Y	N	Y	P	Y	P	Y	P	Y	P	Y	P	Y	P	Y	P	Y	P	Y	P	Y	P	Y	P	Y	P	Y	P	Y	P	Y	P	Y	P	Y
EEQGEEIESIQAAPNIR	C1_03100W_A	(orf19.3003) Putative lipid-binding protein with a predicted role in calcium-dependent phospholipid-binding	1xPhospho [S9(100)]	1xPhospho [S1252(100)]	862	[1244-1260]	0	1992.89	Y	P	Y	P	Y	P	Y	P	Y	P	Y	P	P	P	P	P	Y	P	Y	P	Y	P	Y	P	Y	P	Y	P	Y	P	Y	P	Y	P	Y	P	Y	P	Y	P	Y
SSVSDDGGHNLKPDIPEEEK	C1_03100W_A	(orf19.3003) Putative lipid-binding protein with a predicted role in calcium-dependent phospholipid-binding	2xPhospho [S4(100); S]	2xPhospho [S1224(100); S]	516	[1221-1240]	0	2312.93	Y	P	Y	P	Y	N	Y	N	Y	N	Y	P	Y	P	Y	P	Y	P	Y	P	Y	N	Y	N	Y	P	Y	P	Y	P	Y	N	Y	N	Y	N	P	P	Y	P	Y
ELREEQGEEIESIQAAPNIR	C1_03100W_A	(orf19.3003) Putative lipid-binding protein with a predicted role in calcium-dependent phospholipid-binding	1xPhospho [S12(100)]	1xPhospho [S1252(100)]	306	[1241-1260]	1	2391.12	Y	P	Y	N	P	P	Y	P	Y	P	Y	P	P	P	P	P	P	P	P	P	Y	P	P	P	Y	P	P	P	P	P	Y	P	Y	P	Y	P	Y	P	Y	P	Y
NVSNATDVSSFAASIHGADALPGR	C1_03100W_A	(orf19.3003) Putative lipid-binding protein with a predicted role in calcium-dependent phospholipid-binding	2xPhospho [S10(100); S14(100)]	2xPhospho [S1292(100); S1296(100)]	235	[1283-1306]	0	2517.08	Y	N	Y	N	Y	N	Y	N	Y	P	Y	N	P	P	Y	P	Y	P	Y	N	Y	N	Y	P	Y	P	Y	P	P	P	Y	N	Y	N	Y	P	Y	N	Y	P	Y
NNNDDSSSLAPSAISQSK	C1_03100W_A	(orf19.3003) Putative lipid-binding protein with a predicted role in calcium-dependent phospholipid-binding	1xPhospho [S15(99.8)]	1xPhospho [S1217(99.8)]	232	[1203-1220]	0	1914.81	Y	N	Y	N	P	N	Y	N	Y	N	Y	N	N	N	P	N	N	N	Y	N	Y	N	Y	N	Y	N	P	N	P	N	Y	N	Y	N	Y	N	Y	N	Y	N	Y
DKNNNDDSSSLAPSAISQSK	C1_03100W_A	(orf19.3003) Putative lipid-binding protein with a predicted role in calcium-dependent phospholipid-binding	3xPhospho [S9(99.2); S10(99.2); S17(99.2)]	3xPhospho [S1209(99.2); S1210(99.2); S1217(99.2)]	117	[1201-1220]	1	2317.86	P	N	Y	P	Y	P	Y	N	Y	N	Y	N	P	N	P	N	P	P	P	P	P	N	Y	N	Y	N	Y	N	Y	N	Y	N	Y	N	P	N	Y	N	Y	N	Y
DKNNNDDSSSLAPSAISQSK	C1_03100W_A	(orf19.3003) Putative lipid-binding protein with a predicted role in calcium-dependent phospholipid-binding	1xPhospho [S17(99.3)]	1xPhospho [S1217(99.3)]	94	[1201-1220]	1	2157.93	P	P	P	P	N	P	Y	P	Y	P	Y	P	P	P	N	P	P	P	P	P	P	P	P	P	P	P	P	P	P	P	Y	P	Y	P	Y	P	Y	P	P	P	P
DKNNNDDSSSLAPSAISQSK	C1_03100W_A	(orf19.3003) Putative lipid-binding protein with a predicted role in calcium-dependent phospholipid-binding	2xPhospho [S19(99.3); S]	2xPhospho [S1219(99.3); S]	70	[1201-1220]	1	2237.9	P	N	P	N	P	N	Y	N	Y	N	Y	N	P	N	P	N	P	N	P	N	Y	N	P	N	P	N	Y	N	P	N	Y	N	Y	N	P	N	P	N	P	N	P
NVSNATDVSSFAASIHGADALPGR	C1_03100W_A	(orf19.3003) Putative lipid-binding protein with a predicted role in calcium-dependent phospholipid-binding	3xPhospho [S9(100); S10(100); S14(100)]	3xPhospho [S1291(100); S1292(100); S1296(100)]	61	[1283-1306]	0	2597.05	P	N	Y	N	Y	N	Y	N	Y	N	Y	N	P	P	Y	N	Y	P	P	N	P	N	Y	N	P	P	P	P	Y	P	P	N	P	N	P	P	Y	N	Y	P	Y
NVSNATDVSSFAASIHGADALPGR	C1_03100W_A	(orf19.3003) Putative lipid-binding protein with a predicted role in calcium-dependent phospholipid-binding	1xPhospho [S14(100)]	1xPhospho [S1296(100)]	45	[1283-1306]	0	2437.11	P	P	P	N	P	P	Y	P	P	P	P	P	P	P	P	P	P	P	Y	N	Y	P	Y	P	P	P	N	P	P	P	Y	P	Y	P	Y	P	Y	P	P	P	P
SSVSDDGGHNLKPDIPEEEKELR	C1_03100W_A	(orf19.3003) Putative lipid-binding protein with a predicted role in calcium-dependent phospholipid-binding	1xPhospho [S]	1xPhospho [S]	14	[1221-1243]	1	2631.19	N	N	N	P	N	N	P	N	N	N	Y	N	N	N	N	N	N	N	N	N	N	N	N	N	N	N	N	N	N	N	P	N	Y	N	P	N	P	N	N	N	N
NNNDDSSSLAPSAISQSK	C1_03100W_A	(orf19.3003) Putative lipid-binding protein with a predicted role in calcium-dependent phospholipid-binding	2xPhospho [S8(98.1); S]	2xPhospho [S1210(98.1); S]	12	[1203-1220]	0	1994.77	N	N	N	N	N	N	Y	N	P	N	Y	N	N	N	N	N	P	N	Y	N	P	N	Y	N	P	N	N	N	N	N	Y	N	Y	N	P	N	Y	N	P	N	P
NVSNATDVSSFAASIHGADALPGR	C1_03100W_A	(orf19.3003) Putative lipid-binding protein with a predicted role in calcium-dependent phospholipid-binding	4xPhospho [S3(100); S9(100); S10(100); S14(100)]	4xPhospho [S1285(100); S1291(100); S1292(100); S1296(100)]	12	[1283-1306]	0	2677.01	P	P	P	N	P	N	Y	N	Y	P	Y	N	N	N	N	P	P	N	P	P	P	P	P	P	P	P	P	P	P	P	P	P	P	P	P	N	Y	P	P	P	P
AVGGAASLATGAVGGGIGAASDQLNK	C1_03100W_A	(orf19.3003) Putative lipid-binding protein with a predicted role in calcium-dependent phospholipid-binding	1xPhospho [S21(100)]	1xPhospho [S1178(100)]	3	[1158-1183]	0	2293.12	N	N	P	N	P	P	N	N	N	N	N	N	N	N	N	N	N	N	P	N	N	N	P	N	N	N	N	N	N	N	N	N	N	N	N	N	Y	N	N	N	N
SEAEFFNESQPK	C1_03110W_A	(orf19.3003.1) Ortholog of S. cerevisiae ribosomal subunit, Rpl6B; transposon mutation affects filamentous growth; translation-related genes are downregulated upon phagocytosis by murine macrophage; Hap43-induced; Spider biofilm repressed	1xPhospho [S9(100)]	1xPhospho [S124(100)]	358	[116-127]	0	1492.6	Y	P	Y	P	Y	P	Y	N	Y	N	Y	N	Y	P	P	N	Y	P	Y	N	Y	N	Y	N	P	N	Y	N	P	N	Y	P	Y	P	Y	P	Y	N	Y	N	Y
WYQSEDVPAPK	C1_03110W_A	(orf19.3003.1) Ortholog of S. cerevisiae ribosomal subunit, Rpl6B; transposon mutation affects filamentous growth; translation-related genes are downregulated upon phagocytosis by murine macrophage; Hap43-induced; Spider biofilm repressed	1xPhospho [S4(100)]	1xPhospho [S11(100)]	67	[8-18]	0	1399.59	Y	P	Y	P	P	P	Y	P	P	P	P	P	P	P	P	P	P	P	P	P	P	P	P	P	P	P	P	P	P	P	Y	P	Y	P	P	P	Y	P	P	P	Y
SVDAALLSEIK	C1_03110W_A	(orf19.3003.1) Ortholog of S. cerevisiae ribosomal subunit, Rpl6B; transposon mutation affects filamentous growth; translation-related genes are downregulated upon phagocytosis by murine macrophage; Hap43-induced; Spider biofilm repressed	1xPhospho [S1(100)]	1xPhospho [S140(100)]	21	[140-150]	0	1225.61	N	P	Y	P	Y	N	P	P	N	P	P	P	P	P	P	P	Y	P	P	P	P	P	P	P	P	P	Y	P	P	P	P	P	N	P	P	P	P	P	Y	P	N
KSEAEFFNESQPK	C1_03110W_A	(orf19.3003.1) Ortholog of S. cerevisiae ribosomal subunit, Rpl6B; transposon mutation affects filamentous growth; translation-related genes are downregulated upon phagocytosis by murine macrophage; Hap43-induced; Spider biofilm repressed	1xPhospho [S2(100)]	1xPhospho [S116(100)]	12	[115-127]	1	1620.69	P	N	N	N	N	N	N	N	N	N	N	N	N	P	N	N	N	P	N	N	N	N	N	N	N	N	N	P	N	P	N	N	N	N	N	N	P	N	N	N	N
MGVSDEAKGNAKSK	C1_03120W_B	(orf19.3004) Ortholog of <i>S. cerevisiae</i> : YDR262W, <i>C. glabrata CBS138</i> : CAGL0M08734g, <i>C. dubliniensis CD36</i> : Cd36_02920, <i>C. parapsilosis CDC317</i> : CPAR2_108490 and <i>C. auris B8441</i> : B9J08_000615	1xOxidation [M1]; 1xPhospho [S13(100)]	1xPhospho [S67(100)]	8	[55-68]	2	1517.67	N	N	N	N	N	P	Y	P	N	N	N	P	P	N	P	P	N	N	P	N	N	N	P	N	N	N	N	N	N	N	P	N	N	N	P	N	P	N	N	N	N
TGSASQELNLIDFDDAPEDVSASK	C1_03130C_A	(orf19.3006) Protein involved in Golgi trafficking; rat catheter and Spider biofilm repressed	1xPhospho [T/S]	1xPhospho [T/S]	18	[328-351]	0	2589.12	P	N	Y	N	N	N	P	N	P	N	P	N	P	N	P	N	P	N	P	N	N	N	P	N	Y	N	P	N	P	N	P	N	P	N	P	N	P	N	Y	N	P
NNSLDQVVSQDNTK	C1_03140W_A	(orf19.3007) Ortholog(s) have role in endosome organization, regulation of protein localization and BLOC-1 complex localization	1xPhospho [S3(100)]	1xPhospho [S10(100)]	114	[8-21]	0	1641.71	Y	P	Y	P	P	P	Y	P	P	P	Y	P	P	P	P	P	P	P	P	P	Y	P	Y	N	P	P	P	P	Y	P	P	P	Y	P	P	P	P	N	Y	P	Y
DNTPPSPTPSNDDPDPLELKK	C1_03140W_A	(orf19.3007) Ortholog(s) have role in endosome organization, regulation of protein localization and BLOC-1 complex localization	2xPhospho [S6(100); S10(100)]	2xPhospho [S50(100); S54(100)]	31	[45-65]	1	2437.02	Y	N	Y	N	P	N	P	N	N	N	Y	N	P	N	P	N	P	N	P	N	P	N	P	N	P	N	P	N	P	N	Y	N	P	N	P	N	P	N	Y	N	P
DNTPPSPTPSNDDPDPLELK	C1_03140W_A	(orf19.3007) Ortholog(s) have role in endosome organization, regulation of protein localization and BLOC-1 complex localization	2xPhospho [S10(100); S/T]	2xPhospho [S54(100); S/T]	24	[45-64]	0	2308.93	P	N	Y	N	Y	N	P	N	P	N	Y	N	P	N	P	N	Y	N	P	N	N	N	N	N	P	N	P	N	P	N	P	N	P	N	N	N	P	N	P	N	P
DNTPPSPTPSNDDPDPLELK	C1_03140W_A	(orf19.3007) Ortholog(s) have role in endosome organization, regulation of protein localization and BLOC-1 complex localization	1xPhospho [T/S]	1xPhospho [T/S]	2	[45-64]	0	2228.96	N	N	N	N	N	N	N	P	P	P	N	P	P	N	N	N	N	N	P	P	P	P	N	P	N	N	N	N	N	N	N	N	N	N	N	N	P	N	N	N	P
TPTANISNRPPNPPPR	C1_03150C_B	(orf19.3007.2) Ortholog of <i>C. dubliniensis CD36</i> : Cd36_02950, <i>C. parapsilosis CDC317</i> : CPAR2_108520, <i>C. auris B8441</i> : B9J08_002035 and <i>Candida tenuis NRRL Y-1498</i> : CANTEDRAFT_100285	1xPhospho [T1(99.3)]	1xPhospho [T204(99.3)]	12	[204-219]	0	1808.88	N	N	N	N	N	N	Y	P	P	P	Y	N	N	N	N	P	N	N	N	P	N	N	N	N	N	N	N	N	N	P	N	N	N	N	N	N	N	N	N	N	N
KTPTANISNRPPNPPPR	C1_03150C_B	(orf19.3007.2) Ortholog of <i>C. dubliniensis CD36</i> : Cd36_02950, <i>C. parapsilosis CDC317</i> : CPAR2_108520, <i>C. auris B8441</i> : B9J08_002035 and <i>Candida tenuis NRRL Y-1498</i> : CANTEDRAFT_100285	1xPhospho [T2(100)]	1xPhospho [T204(100)]	8	[203-219]	1	1936.98	N	N	N	N	N	N	N	N	Y	N	N	N	N	N	N	N	N	N	N	N	Y	N	N	N	N	N	N	N	N	N	N	N	N	N	N	N	N	N	N	N	N
VELAELTSIGNSLTINK	C1_03190C_B	(orf19.3010.1) GPI-anchored cell wall protein; mutants show cell-wall defects and reduced adhesion, host cell damage, and endocytosis; mutant infection is immunoprotective in murine model; fluconazole-induced; caspofungin repressed	1xPhospho [S/T]	1xPhospho [S/T]	331	[246-262]	0	1881.96	P	Y	P	Y	Y	Y	P	Y	P	Y	P	Y	Y	Y	Y	Y	Y	Y	P	Y	P	Y	P	P	Y	Y	Y	Y	Y	Y	P	Y	P	Y	Y	Y	P	Y	P	Y	P
DNLTLWTDLSEAPAATEEQQQSSQAPAAQPTEGK	C1_03220C_B	(orf19.3014) Sole 14-3-3 protein in C. albicans; role in hyphal growth; possibly regulated by host interaction; localizes to yeast-form cell surface, not hyphae; alternatively spliced 5' UTR intron; Spider biofilm repressed	1xPhospho [T4(98.4)]	1xPhospho [T230(98.4)]	346	[227-260]	0	3692.66	Y	P	Y	P	Y	P	Y	N	Y	N	Y	N	Y	P	Y	P	Y	P	P	N	Y	P	Y	P	Y	P	Y	P	Y	N	Y	N	Y	P	Y	N	Y	P	Y	P	Y
QAFDDAVADLETLSEDSYK	C1_03220C_B	(orf19.3014) Sole 14-3-3 protein in C. albicans; role in hyphal growth; possibly regulated by host interaction; localizes to yeast-form cell surface, not hyphae; alternatively spliced 5' UTR intron; Spider biofilm repressed	1xPhospho [S14(100)]	1xPhospho [S211(100)]	73	[198-216]	0	2196.92	Y	N	Y	N	P	N	Y	N	Y	N	P	N	P	N	P	N	P	N	P	N	P	N	Y	N	P	N	P	N	P	N	Y	N	P	N	Y	N	Y	N	Y	N	P
DNLTLWTDLSEAPAATEEQQQSSQAPAAQPTEGK	C1_03220C_B	(orf19.3014) Sole 14-3-3 protein in C. albicans; role in hyphal growth; possibly regulated by host interaction; localizes to yeast-form cell surface, not hyphae; alternatively spliced 5' UTR intron; Spider biofilm repressed	2xPhospho [S22(100); S23(100)]	2xPhospho [S248(100); S249(100)]	12	[227-260]	0	3772.63	P	N	N	N	N	N	N	N	P	N	P	N	N	N	P	N	N	N	P	N	N	N	N	N	P	N	N	N	Y	N	P	N	P	N	Y	N	N	N	P	N	P
AVASSGQELSVEER	C1_03220C_B	(orf19.3014) Sole 14-3-3 protein in C. albicans; role in hyphal growth; possibly regulated by host interaction; localizes to yeast-form cell surface, not hyphae; alternatively spliced 5' UTR intron; Spider biofilm repressed	1xPhospho [S]	1xPhospho [S]	12	[30-43]	0	1541.68	Y	N	N	N	N	N	P	N	N	P	N	N	N	N	N	P	N	P	P	N	P	N	P	N	N	N	P	P	P	N	P	N	P	N	P	N	P	P	N	P	P
FTLSPK	C1_03240W_B	(orf19.3016) Ortholog of <i>C. dubliniensis CD36</i> : Cd36_03040, <i>C. parapsilosis CDC317</i> : CPAR2_108610, <i>C. auris B8441</i> : B9J08_000283, <i>Debaryomyces hansenii CBS767</i> : DEHA2G16500g and <i>Pichia stipitis Pignal</i> : PICST_32835	1xPhospho [S4(100)]	1xPhospho [S11(100)]	154	[8-13]	0	772.364	Y	P	Y	P	Y	P	P	P	P	P	P	P	Y	P	P	P	Y	P	P	P	Y	P	P	P	Y	P	P	P	Y	P	P	P	P	P	P	P	Y	P	Y	P	P
TDLDKSLDR	C1_03240W_B	(orf19.3016) Ortholog of <i>C. dubliniensis CD36</i> : Cd36_03040, <i>C. parapsilosis CDC317</i> : CPAR2_108610, <i>C. auris B8441</i> : B9J08_000283, <i>Debaryomyces hansenii CBS767</i> : DEHA2G16500g and <i>Pichia stipitis Pignal</i> : PICST_32835	1xPhospho [S6(100)]	1xPhospho [S67(100)]	146	[62-70]	1	1142.51	Y	P	Y	P	Y	P	P	P	P	N	P	P	P	P	P	N	P	P	N	N	P	N	P	N	Y	P	Y	P	Y	P	P	P	Y	P	P	P	Y	P	Y	P	Y
HDVDSSPLVEESNEEIAR	C1_03250C_A	(orf19.3018) Putative histone methyltransferase; induced by nitric oxide independent of Yhb1p; cell-cycle regulated periodic mRNA expression	2xPhospho [S5(100); S6(100)]	2xPhospho [S46(100); S47(100)]	13	[42-59]	0	2185.87	P	P	P	N	P	N	N	N	Y	N	Y	N	P	N	P	N	N	N	N	N	P	N	P	N	Y	P	P	P	P	P	P	N	N	N	P	N	P	N	P	N	N
EGGLSDEEDAPANDSK	C1_03290W_B	(orf19.3023) Ortholog(s) have histone acetyltransferase activity and role in chromatin organization, histone acetylation, regulation of transcription by RNA polymerase II	1xPhospho [S5(100)]	1xPhospho [S377(100)]	1760	[373-388]	0	1713.65	Y	P	Y	P	Y	P	Y	N	Y	N	Y	P	Y	P	Y	N	Y	P	Y	N	Y	N	Y	N	Y	N	Y	N	Y	N	Y	N	Y	P	Y	N	Y	N	Y	N	Y
VPSESILIR	C1_03290W_B	(orf19.3023) Ortholog(s) have histone acetyltransferase activity and role in chromatin organization, histone acetylation, regulation of transcription by RNA polymerase II	1xPhospho [S3(100)]	1xPhospho [S592(100)]	157	[590-598]	0	1093.57	P	P	P	P	Y	P	P	P	Y	P	Y	P	P	P	P	P	P	P	P	P	Y	P	Y	P	Y	P	P	P	Y	P	P	P	P	P	P	P	Y	P	Y	P	Y
NEELTPEHQDDEDEVPMSATK	C1_03290W_B	(orf19.3023) Ortholog(s) have histone acetyltransferase activity and role in chromatin organization, histone acetylation, regulation of transcription by RNA polymerase II	2xPhospho [T5(100); S18(100)]	2xPhospho [T98(100); S111(100)]	126	[94-114]	0	2573.96	Y	N	Y	N	Y	N	Y	N	N	N	N	N	P	N	Y	N	P	N	Y	N	Y	N	Y	N	Y	N	Y	N	Y	N	Y	N	Y	N	Y	N	Y	N	P	N	Y
RVPSESILIR	C1_03290W_B	(orf19.3023) Ortholog(s) have histone acetyltransferase activity and role in chromatin organization, histone acetylation, regulation of transcription by RNA polymerase II	1xPhospho [S4(100)]	1xPhospho [S592(100)]	55	[589-598]	1	1249.67	P	P	P	P	P	P	P	P	Y	P	Y	P	P	P	P	P	P	P	P	P	P	P	Y	P	P	P	P	P	N	P	N	P	P	P	P	P	Y	P	Y	P	Y
NEELTPEHQDDEDEVPMSATK	C1_03290W_B	(orf19.3023) Ortholog(s) have histone acetyltransferase activity and role in chromatin organization, histone acetylation, regulation of transcription by RNA polymerase II	1xPhospho [T5(100)]	1xPhospho [T98(100)]	9	[94-114]	0	2494	Y	N	P	N	P	N	P	N	P	N	P	N	P	N	Y	N	P	N	N	N	N	P	P	P	Y	P	N	P	Y	N	N	N	P	N	P	N	P	N	Y	N	P
GPAIVESDSEEDVAPSR	C1_03360W_A	(orf19.3035) Ortholog(s) have DNA binding, DNA-dependent ATPase activity, chromatin DNA binding, methylated histone binding, nucleosome-dependent ATPase activity, rDNA binding activity	2xPhospho [S7(100); S9(100)]	2xPhospho [S34(100); S36(100)]	1029	[28-44]	0	1917.75	Y	P	Y	P	Y	Y	Y	P	Y	P	Y	Y	Y	P	Y	Y	Y	Y	Y	P	Y	P	Y	P	Y	P	Y	P	Y	P	Y	N	Y	N	Y	N	Y	P	Y	P	Y
RGPAIVESDSEEDVAPSR	C1_03360W_A	(orf19.3035) Ortholog(s) have DNA binding, DNA-dependent ATPase activity, chromatin DNA binding, methylated histone binding, nucleosome-dependent ATPase activity, rDNA binding activity	2xPhospho [S8(100); S10(100)]	2xPhospho [S34(100); S36(100)]	1015	[27-44]	1	2073.85	Y	P	Y	P	Y	P	Y	N	Y	P	Y	N	Y	N	Y	P	Y	P	Y	N	Y	P	Y	P	Y	N	Y	P	Y	N	Y	N	Y	N	Y	N	Y	P	Y	P	Y
QSPSPPQELR	C1_03360W_A	(orf19.3035) Ortholog(s) have DNA binding, DNA-dependent ATPase activity, chromatin DNA binding, methylated histone binding, nucleosome-dependent ATPase activity, rDNA binding activity	1xPhospho [S2(100)]	1xPhospho [S112(100)]	966	[111-120]	0	1218.55	Y	P	Y	P	Y	P	Y	P	Y	P	Y	P	Y	P	Y	P	Y	P	Y	P	Y	P	Y	P	Y	P	Y	P	Y	P	Y	P	Y	P	Y	P	Y	P	Y	P	Y
TKQSPSPPQELR	C1_03360W_A	(orf19.3035) Ortholog(s) have DNA binding, DNA-dependent ATPase activity, chromatin DNA binding, methylated histone binding, nucleosome-dependent ATPase activity, rDNA binding activity	2xPhospho [S4(100); S6(100)]	2xPhospho [S112(100); S114(100)]	797	[109-120]	1	1527.66	Y	P	Y	P	Y	P	Y	P	Y	P	Y	P	P	P	P	P	Y	P	Y	P	Y	P	Y	P	Y	P	Y	P	Y	P	Y	P	Y	P	Y	P	Y	P	Y	P	Y
DEESDSSVGGSTPVGSVR	C1_03360W_A	(orf19.3035) Ortholog(s) have DNA binding, DNA-dependent ATPase activity, chromatin DNA binding, methylated histone binding, nucleosome-dependent ATPase activity, rDNA binding activity	1xPhospho [T12(100)]	1xPhospho [T1227(100)]	665	[1216-1233]	0	1844.75	Y	N	Y	N	Y	N	Y	N	Y	P	Y	N	N	N	P	N	Y	P	Y	P	Y	P	Y	N	Y	N	Y	N	Y	N	Y	N	P	P	Y	N	Y	N	Y	N	Y
GPAIVESDSEEDVAPSR	C1_03360W_A	(orf19.3035) Ortholog(s) have DNA binding, DNA-dependent ATPase activity, chromatin DNA binding, methylated histone binding, nucleosome-dependent ATPase activity, rDNA binding activity	1xPhospho [S7(100)]	1xPhospho [S34(100)]	479	[28-44]	0	1837.79	Y	N	Y	P	Y	P	Y	N	Y	N	P	P	Y	N	Y	N	Y	N	Y	N	Y	P	Y	N	Y	P	Y	P	Y	N	Y	N	Y	P	Y	P	Y	P	Y	P	Y
GPAIVESDSEEDVAPSRK	C1_03360W_A	(orf19.3035) Ortholog(s) have DNA binding, DNA-dependent ATPase activity, chromatin DNA binding, methylated histone binding, nucleosome-dependent ATPase activity, rDNA binding activity	2xPhospho [S7(100); S9(100)]	2xPhospho [S34(100); S36(100)]	311	[28-45]	1	2045.85	P	P	P	N	Y	P	Y	N	Y	N	Y	P	Y	P	Y	P	Y	P	Y	P	Y	N	P	N	Y	P	Y	P	Y	P	Y	N	Y	P	Y	N	Y	P	Y	P	Y
SSASASPALGHAK	C1_03360W_A	(orf19.3035) Ortholog(s) have DNA binding, DNA-dependent ATPase activity, chromatin DNA binding, methylated histone binding, nucleosome-dependent ATPase activity, rDNA binding activity	1xPhospho [S6(100)]	1xPhospho [S1299(100)]	235	[1294-1306]	0	1263.57	Y	P	Y	P	Y	P	Y	P	Y	P	P	P	P	P	P	P	P	P	Y	P	Y	P	Y	P	Y	P	Y	P	Y	P	Y	P	Y	P	P	P	Y	P	Y	P	Y
FENGSSVPSDVEDSGEDSRPLR	C1_03360W_A	(orf19.3035) Ortholog(s) have DNA binding, DNA-dependent ATPase activity, chromatin DNA binding, methylated histone binding, nucleosome-dependent ATPase activity, rDNA binding activity	1xPhospho [S9(100)]	1xPhospho [S962(100)]	101	[954-975]	0	2459.04	Y	N	Y	N	P	N	Y	N	Y	P	Y	N	P	P	P	P	P	P	P	P	P	P	Y	P	P	P	P	P	P	P	Y	P	Y	P	P	P	Y	P	Y	P	Y
QSPSPPQELR	C1_03360W_A	(orf19.3035) Ortholog(s) have DNA binding, DNA-dependent ATPase activity, chromatin DNA binding, methylated histone binding, nucleosome-dependent ATPase activity, rDNA binding activity	2xPhospho [S2(100); S4(100)]	2xPhospho [S112(100); S114(100)]	70	[111-120]	0	1298.52	P	N	P	N	P	N	P	N	Y	N	Y	N	P	N	P	N	P	N	P	N	Y	N	P	N	P	N	P	N	P	N	P	N	Y	N	P	N	P	N	P	N	N
RGPAIVESDSEEDVAPSR	C1_03360W_A	(orf19.3035) Ortholog(s) have DNA binding, DNA-dependent ATPase activity, chromatin DNA binding, methylated histone binding, nucleosome-dependent ATPase activity, rDNA binding activity	1xPhospho [S8(100)]	1xPhospho [S34(100)]	58	[27-44]	1	1993.89	Y	P	Y	P	P	P	P	P	P	P	P	P	P	P	P	P	P	P	Y	P	P	P	P	P	P	P	P	P	P	N	P	P	P	N	P	N	Y	P	P	P	P
DLEYESMDEGSCK	C1_03360W_A	(orf19.3035) Ortholog(s) have DNA binding, DNA-dependent ATPase activity, chromatin DNA binding, methylated histone binding, nucleosome-dependent ATPase activity, rDNA binding activity	1xCarbamidomethyl [C12]; 1xPhospho [S6(100)]	1xPhospho [S1318(100)]	32	[1313-1325]	0	1642.56	N	N	Y	N	P	N	P	N	P	N	P	N	N	N	N	N	N	N	N	N	P	N	P	N	N	N	P	N	P	N	P	N	P	N	N	N	Y	N	P	N	P
RGPAIVESDSEEDVAPSRK	C1_03360W_A	(orf19.3035) Ortholog(s) have DNA binding, DNA-dependent ATPase activity, chromatin DNA binding, methylated histone binding, nucleosome-dependent ATPase activity, rDNA binding activity	2xPhospho [S8(100); S10(100)]	2xPhospho [S34(100); S36(100)]	20	[27-45]	2	2201.95	P	N	P	N	N	P	Y	N	N	N	P	N	N	N	P	N	P	N	N	N	N	P	Y	N	P	N	P	N	P	N	Y	N	Y	N	P	N	P	N	P	P	P
FENGSSVPSDVEDSGEDSRPLR	C1_03360W_A	(orf19.3035) Ortholog(s) have DNA binding, DNA-dependent ATPase activity, chromatin DNA binding, methylated histone binding, nucleosome-dependent ATPase activity, rDNA binding activity	2xPhospho [S9(100); S14(100)]	2xPhospho [S962(100); S967(100)]	12	[954-975]	0	2539	P	N	P	N	P	N	Y	N	Y	N	Y	N	N	N	P	N	N	N	Y	N	P	N	P	N	P	N	P	N	P	N	N	N	P	N	N	N	P	N	P	N	P
RDLEYESMDEGSCK	C1_03360W_A	(orf19.3035) Ortholog(s) have DNA binding, DNA-dependent ATPase activity, chromatin DNA binding, methylated histone binding, nucleosome-dependent ATPase activity, rDNA binding activity	1xCarbamidomethyl [C13]; 1xPhospho [S7(100)]	1xPhospho [S1318(100)]	12	[1312-1325]	1	1798.67	N	N	N	N	N	N	P	N	N	N	N	N	N	N	N	N	N	N	P	N	P	N	P	N	N	N	N	N	N	N	P	N	N	N	P	N	N	N	N	N	N
KFENGSSVPSDVEDSGEDSRPLR	C1_03360W_A	(orf19.3035) Ortholog(s) have DNA binding, DNA-dependent ATPase activity, chromatin DNA binding, methylated histone binding, nucleosome-dependent ATPase activity, rDNA binding activity	1xPhospho [S]	1xPhospho [S]	6	[953-975]	1	2587.13	N	P	P	N	P	N	N	N	N	P	Y	N	P	N	N	P	N	P	N	P	P	N	P	N	N	N	P	N	P	P	P	N	P	N	P	P	P	N	P	N	P
SSASASPALGHAK	C1_03360W_A	(orf19.3035) Ortholog(s) have DNA binding, DNA-dependent ATPase activity, chromatin DNA binding, methylated histone binding, nucleosome-dependent ATPase activity, rDNA binding activity	2xPhospho [S6(100); S]	2xPhospho [S1299(100); S]	5	[1294-1306]	0	1343.54	N	N	N	N	N	N	Y	N	P	N	P	N	N	N	N	N	N	N	N	N	N	N	N	N	N	N	P	N	N	N	N	N	N	N	N	N	P	N	P	N	P
SAAETNQLQESMEK	C1_03370W_B	(orf19.3037) Putative poly(A)-binding protein; regulated by Gcn4p; induced in response to amino acid starvation (3-AT treatment); protein present in exponential and stationary growth phase yeast cultures	1xAcetyl [N-Term]; 1xPhospho [S11(100)]	1xAcetyl [N-Term]; 1xPhospho [S12(100)]	734	[2-15]	0	1687.69	Y	N	Y	N	Y	N	Y	N	Y	N	Y	N	Y	N	Y	P	Y	P	Y	N	Y	N	Y	N	Y	N	Y	N	Y	N	Y	N	Y	N	Y	N	Y	N	Y	N	Y
SAAETNQLQESMEK	C1_03370W_B	(orf19.3037) Putative poly(A)-binding protein; regulated by Gcn4p; induced in response to amino acid starvation (3-AT treatment); protein present in exponential and stationary growth phase yeast cultures	1xAcetyl [N-Term]; 1xOxidation [M12]; 1xPhospho [S11(100)]	1xAcetyl [N-Term]; 1xPhospho [S12(100)]	331	[2-15]	0	1703.68	Y	P	Y	P	Y	N	P	P	Y	P	Y	P	Y	P	Y	P	Y	P	P	P	P	P	Y	P	Y	P	Y	P	Y	P	Y	P	Y	P	Y	P	Y	P	Y	P	Y
MSAAETNQLQESMEK	C1_03370W_B	(orf19.3037) Putative poly(A)-binding protein; regulated by Gcn4p; induced in response to amino acid starvation (3-AT treatment); protein present in exponential and stationary growth phase yeast cultures	1xMet-loss+Acetyl [N-Term]; 1xPhospho [S12(100)]	1xMet-loss+Acetyl [N-Term]; 1xPhospho [S12(100)]	245	[1-15]	0	1687.69	Y	N	Y	N	Y	N	Y	N	Y	N	Y	N	Y	N	Y	P	Y	P	Y	N	Y	N	Y	N	Y	N	Y	N	Y	N	Y	N	Y	N	Y	N	Y	N	Y	N	Y
SAAETNQLQESMEK	C1_03370W_B	(orf19.3037) Putative poly(A)-binding protein; regulated by Gcn4p; induced in response to amino acid starvation (3-AT treatment); protein present in exponential and stationary growth phase yeast cultures	1xPhospho [S1(100)]	1xPhospho [S2(100)]	107	[2-15]	0	1645.68	P	P	P	P	P	Y	P	P	P	P	P	Y	P	P	P	Y	P	P	P	P	P	Y	P	Y	P	Y	P	Y	P	Y	P	Y	P	Y	P	Y	P	Y	P	Y	P
NIDLNYSEESFEK	C1_03370W_B	(orf19.3037) Putative poly(A)-binding protein; regulated by Gcn4p; induced in response to amino acid starvation (3-AT treatment); protein present in exponential and stationary growth phase yeast cultures	1xPhospho [S7(100)]	1xPhospho [S245(100)]	56	[239-251]	0	1667.68	P	N	Y	N	Y	N	P	N	P	N	P	P	P	N	P	N	P	N	P	N	P	P	P	N	P	N	P	N	P	N	P	N	P	P	P	N	P	P	Y	N	Y
SQLEQQIQAR	C1_03370W_B	(orf19.3037) Putative poly(A)-binding protein; regulated by Gcn4p; induced in response to amino acid starvation (3-AT treatment); protein present in exponential and stationary growth phase yeast cultures	1xPhospho [S1(100)]	1xPhospho [S419(100)]	52	[419-428]	0	1280.6	Y	P	Y	P	Y	P	N	P	P	P	Y	P	N	P	N	P	P	P	P	P	P	P	P	P	P	P	P	P	N	P	P	P	N	P	P	P	P	P	P	P	P
MSAAETNQLQESMEK	C1_03370W_B	(orf19.3037) Putative poly(A)-binding protein; regulated by Gcn4p; induced in response to amino acid starvation (3-AT treatment); protein present in exponential and stationary growth phase yeast cultures	1xMet-loss [N-Term]; 1xPhospho [S2(99.6)]	1xMet-loss [N-Term]; 1xPhospho [S2(99.6)]	38	[1-15]	0	1645.68	P	P	P	P	P	Y	P	P	P	P	P	Y	P	P	P	Y	P	P	P	P	P	Y	P	Y	P	Y	P	Y	P	Y	P	Y	P	Y	P	Y	P	Y	P	Y	P
ASQEKEIVK	C1_03380W_A	(orf19.3038) Trehalose-6-phosphate (Tre6P) phosphatase; mutant heat sensitive, accumulates Tre6P, decreased mouse virulence; possible drug target; 2 conserved phospohydrolase motifs; no mammalian homolog; Hap43-repressed; flow model biofilm induced	1xPhospho [S2(100)]	1xPhospho [S873(100)]	203	[872-880]	1	1111.54	P	P	P	P	P	P	P	P	Y	P	P	P	P	P	P	P	P	P	P	P	P	P	P	P	P	P	P	P	P	P	P	P	Y	P	Y	P	P	P	P	P	P
ASQEKEIVKEDPTNGAK	C1_03380W_A	(orf19.3038) Trehalose-6-phosphate (Tre6P) phosphatase; mutant heat sensitive, accumulates Tre6P, decreased mouse virulence; possible drug target; 2 conserved phospohydrolase motifs; no mammalian homolog; Hap43-repressed; flow model biofilm induced	1xPhospho [S2(100)]	1xPhospho [S873(100)]	15	[872-888]	2	1923.91	P	P	N	P	P	P	P	P	P	P	Y	P	P	P	N	P	P	P	P	P	P	P	N	P	P	P	P	P	P	P	P	P	Y	P	N	P	P	P	P	N	P
IPGASATETEEENESGDSDGDDLDREDSAPPMYEK	C1_03400W_A	(orf19.3041) Ortholog(s) have ubiquitin protein ligase binding activity	2xPhospho [T/S/Y]	2xPhospho [T/S/Y]	3	[453-487]	1	3916.48	N	N	N	N	N	N	N	N	N	N	Y	N	N	N	N	N	N	N	N	N	N	N	N	N	N	N	N	N	N	N	N	N	N	N	N	N	N	N	N	N	N
IDSTMQSPINYR	C1_03460C_A	(orf19.3048) Protein of unknown function; repressed by alpha pheromone in SpiderM medium	1xPhospho [S7(100)]	1xPhospho [S226(100)]	28	[220-231]	0	1504.65	P	P	P	P	P	N	P	N	Y	P	P	N	P	P	P	N	P	P	N	P	P	N	Y	N	P	N	N	N	P	P	P	P	P	P	P	N	Y	N	P	N	P
LSTDQSLTDSPNNSVASK	C1_03460C_A	(orf19.3048) Protein of unknown function; repressed by alpha pheromone in SpiderM medium	1xPhospho [S/T]	1xPhospho [S/T]	16	[202-219]	0	1943.86	N	N	P	N	N	N	P	N	Y	N	Y	N	N	N	N	N	N	N	N	N	N	N	N	N	N	N	P	P	P	N	P	N	P	N	P	N	P	N	Y	N	P
IEENNKSPSLDK	C1_03460C_A	(orf19.3048) Protein of unknown function; repressed by alpha pheromone in SpiderM medium	1xPhospho [S7(100)]	1xPhospho [S177(100)]	16	[171-182]	1	1453.66	N	N	P	N	P	P	N	N	N	N	N	N	N	P	N	P	P	P	N	N	N	N	N	N	N	N	N	N	N	N	N	N	P	N	N	N	P	N	N	N	N
LSTDQSLTDSPNNSVASK	C1_03460C_A	(orf19.3048) Protein of unknown function; repressed by alpha pheromone in SpiderM medium	2xPhospho [S2(99.2); S10(100)]	2xPhospho [S203(99.2); S211(100)]	13	[202-219]	0	2023.83	N	N	P	N	P	N	P	N	P	N	Y	P	P	P	P	P	N	N	P	N	P	N	Y	N	P	N	P	N	P	N	P	N	N	N	P	N	P	N	N	N	P
KLSTDQSLTDSPNNSVASK	C1_03460C_A	(orf19.3048) Protein of unknown function; repressed by alpha pheromone in SpiderM medium	2xPhospho [S11(100); S/T]	2xPhospho [S211(100); S/T]	3	[201-219]	1	2151.92	N	N	N	N	N	N	N	N	P	N	Y	N	N	N	N	P	N	N	N	N	N	N	N	N	N	N	N	P	N	N	N	N	N	N	N	N	N	N	N	N	P
SISPISLTSK	C1_03480C_A	(orf19.3050) Putative GTPase activator; induced in low iron; rat catheter biofilm repressed	1xPhospho [S3(100)]	1xPhospho [S703(100)]	204	[701-710]	0	1112.56	P	P	P	P	Y	P	Y	P	P	P	Y	P	P	P	P	P	P	P	P	P	P	P	Y	P	P	P	Y	P	Y	P	Y	P	Y	P	P	P	Y	P	Y	P	Y
SISPISLTSK	C1_03480C_A	(orf19.3050) Putative GTPase activator; induced in low iron; rat catheter biofilm repressed	2xPhospho [S3(100); S6(99.6)]	2xPhospho [S703(100); S706(99.6)]	117	[701-710]	0	1192.53	Y	N	P	N	P	N	Y	N	Y	N	Y	N	P	P	P	P	P	N	Y	P	P	P	P	P	Y	P	P	P	P	N	Y	N	P	P	P	N	P	P	Y	P	P
SSFSLATK	C1_03480C_A	(orf19.3050) Putative GTPase activator; induced in low iron; rat catheter biofilm repressed	1xPhospho [S2(99.4)]	1xPhospho [S212(99.4)]	24	[211-218]	0	920.412	P	P	Y	P	P	P	N	N	P	P	N	N	P	N	P	P	P	P	P	N	P	N	Y	N	P	P	P	P	P	N	P	N	P	N	P	N	Y	N	P	N	P
SQEEQSGHLSPQEPR	C1_03640C_A	(orf19.3063) HAP5-like; ortholog of S. cerevisiae Dpb3; third-largest subunit of DNA polymerase II (DNA polymerase epsilon); phosphorylated protein; mutants have a growth defect	1xAcetyl [N-Term]; 2xPhospho [S1(100); S10(100)]	1xAcetyl [N-Term]; 2xPhospho [S2(100); S11(100)]	1240	[2-16]	0	1910.73	Y	P	Y	P	Y	P	Y	P	Y	P	Y	P	Y	P	Y	P	Y	P	Y	P	Y	P	Y	P	Y	P	Y	P	Y	P	Y	P	Y	P	Y	P	Y	P	Y	P	Y
SQEEQSGHLSPQEPR	C1_03640C_A	(orf19.3063) HAP5-like; ortholog of S. cerevisiae Dpb3; third-largest subunit of DNA polymerase II (DNA polymerase epsilon); phosphorylated protein; mutants have a growth defect	1xAcetyl [N-Term]; 1xPhospho [S10(100)]	1xAcetyl [N-Term]; 1xPhospho [S11(100)]	1091	[2-16]	0	1830.77	Y	P	Y	P	Y	P	Y	P	Y	P	Y	Y	Y	P	Y	P	Y	P	Y	P	Y	P	Y	P	Y	P	Y	Y	Y	P	Y	P	Y	P	Y	P	Y	P	Y	P	Y
EEALTVTSQSEPSATTPK	C1_03640C_A	(orf19.3063) HAP5-like; ortholog of S. cerevisiae Dpb3; third-largest subunit of DNA polymerase II (DNA polymerase epsilon); phosphorylated protein; mutants have a growth defect	1xPhospho [T16(100)]	1xPhospho [T32(100)]	1049	[17-34]	0	1955.88	Y	P	Y	P	Y	P	Y	P	Y	P	Y	P	Y	P	Y	P	Y	P	Y	P	Y	P	Y	P	Y	P	Y	P	Y	P	Y	P	Y	P	Y	P	Y	P	Y	P	Y
MSQEEQSGHLSPQEPR	C1_03640C_A	(orf19.3063) HAP5-like; ortholog of S. cerevisiae Dpb3; third-largest subunit of DNA polymerase II (DNA polymerase epsilon); phosphorylated protein; mutants have a growth defect	1xMet-loss+Acetyl [N-Term]; 1xPhospho [S11(100)]	1xMet-loss+Acetyl [N-Term]; 1xPhospho [S11(100)]	378	[1-16]	0	1830.77	Y	P	Y	P	Y	P	Y	P	Y	P	Y	Y	Y	P	Y	P	Y	P	Y	P	Y	P	Y	P	Y	P	Y	P	Y	P	Y	P	Y	P	Y	P	Y	P	Y	P	Y
SQEEQSGHLSPQEPR	C1_03640C_A	(orf19.3063) HAP5-like; ortholog of S. cerevisiae Dpb3; third-largest subunit of DNA polymerase II (DNA polymerase epsilon); phosphorylated protein; mutants have a growth defect	1xPhospho [S10(100)]	1xPhospho [S11(100)]	218	[2-16]	0	1788.75	Y	P	Y	P	Y	P	Y	P	P	P	Y	P	P	P	P	P	Y	P	Y	P	Y	P	Y	P	Y	P	Y	P	P	P	Y	P	Y	P	P	P	Y	P	N	P	Y
MSQEEQSGHLSPQEPR	C1_03640C_A	(orf19.3063) HAP5-like; ortholog of S. cerevisiae Dpb3; third-largest subunit of DNA polymerase II (DNA polymerase epsilon); phosphorylated protein; mutants have a growth defect	1xMet-loss [N-Term]; 1xPhospho [S11(100)]	1xMet-loss [N-Term]; 1xPhospho [S11(100)]	74	[1-16]	0	1788.75	Y	P	Y	P	Y	P	Y	P	P	P	Y	P	P	P	P	P	Y	P	Y	P	Y	P	Y	P	Y	P	Y	P	P	P	Y	P	Y	P	P	P	Y	P	N	P	Y
EEALTVTSQSEPSATTPK	C1_03640C_A	(orf19.3063) HAP5-like; ortholog of S. cerevisiae Dpb3; third-largest subunit of DNA polymerase II (DNA polymerase epsilon); phosphorylated protein; mutants have a growth defect	2xPhospho [S8(99.3); T16(100)]	2xPhospho [S24(99.3); T32(100)]	68	[17-34]	0	2035.85	P	N	Y	N	Y	N	P	N	P	N	Y	N	P	P	Y	N	Y	P	P	N	P	N	Y	N	P	N	P	N	P	P	Y	N	Y	N	P	N	P	N	Y	N	Y
SQEEQSGHLSPQEPR	C1_03640C_A	(orf19.3063) HAP5-like; ortholog of S. cerevisiae Dpb3; third-largest subunit of DNA polymerase II (DNA polymerase epsilon); phosphorylated protein; mutants have a growth defect	1xAcetyl [N-Term]; 3xPhospho [S1(100); S6(100); S10(100)]	1xAcetyl [N-Term]; 3xPhospho [S2(100); S7(100); S11(100)]	11	[2-16]	0	1990.7	N	N	P	N	N	N	N	N	P	N	P	N	N	N	N	N	N	N	N	N	N	N	P	N	Y	N	P	N	P	N	P	N	Y	N	P	N	P	N	Y	N	Y
LDVASQPQNASGTPPPPPPPQSSK	C1_03690W_A	(orf19.71) Ortholog(s) have protein-containing complex binding activity, role in endoplasmic reticulum to Golgi vesicle-mediated transport, protein secretion and Golgi membrane, cis-Golgi network, cytoplasm, organelle membrane localization	1xPhospho [T13(100)]	1xPhospho [T339(100)]	491	[327-350]	0	2477.17	Y	P	P	P	Y	P	Y	P	Y	P	Y	P	P	P	P	P	Y	P	Y	P	Y	P	Y	P	Y	P	P	P	P	P	Y	P	P	P	Y	P	Y	P	Y	P	Y
MGFVSSPR	C1_03710C_A	(orf19.1133) Putative regulator of transcription; expression in S. cerevisiae flo8 and flo11 mutants suggests a role in regulation of adhesion factors	1xPhospho [S6(99.7)]	1xPhospho [S980(99.7)]	25	[975-982]	0	960.401	P	N	P	N	P	N	Y	N	P	N	P	N	N	N	N	N	P	N	N	N	P	N	P	N	P	N	P	N	P	N	P	N	P	N	P	N	P	N	P	N	Y
HSNSVSSTSVFSNK	C1_03710C_A	(orf19.1133) Putative regulator of transcription; expression in S. cerevisiae flo8 and flo11 mutants suggests a role in regulation of adhesion factors	2xPhospho [S4(100); S/T]	2xPhospho [S520(100); S/T]	24	[517-530]	0	1640.64	P	N	Y	N	P	N	P	P	Y	N	N	N	N	N	P	N	P	N	P	N	N	N	P	N	N	N	P	P	P	N	P	N	P	P	N	N	Y	N	P	N	P
QENSNLNSSSATDLESPVR	C1_03710C_A	(orf19.1133) Putative regulator of transcription; expression in S. cerevisiae flo8 and flo11 mutants suggests a role in regulation of adhesion factors	1xPhospho [S16(100)]	1xPhospho [S937(100)]	16	[922-940]	0	2127.92	N	N	P	N	N	N	N	N	P	P	N	N	N	P	P	N	N	N	P	N	N	N	N	P	N	N	P	N	P	N	N	N	P	N	N	N	P	N	N	N	P
HSNSVSSTSVFSNK	C1_03710C_A	(orf19.1133) Putative regulator of transcription; expression in S. cerevisiae flo8 and flo11 mutants suggests a role in regulation of adhesion factors	1xPhospho [S4(100)]	1xPhospho [S520(100)]	14	[517-530]	0	1560.67	Y	P	P	P	P	P	P	P	N	P	N	N	N	P	P	P	P	P	P	P	N	N	P	N	N	N	N	N	N	N	P	N	N	N	N	N	Y	N	P	N	P
TPVEATSTHNSLQPK	C1_03710C_A	(orf19.1133) Putative regulator of transcription; expression in S. cerevisiae flo8 and flo11 mutants suggests a role in regulation of adhesion factors	1xPhospho [T1(100)]	1xPhospho [T1087(100)]	4	[1087-1101]	0	1689.78	P	P	P	P	N	P	N	N	N	N	N	N	N	P	N	P	N	P	N	P	N	N	P	N	N	P	P	P	N	P	N	P	N	N	N	P	P	N	N	N	N
SFSENDQAIK	C1_03740W_B	(orf19.1035) Zn(II)2Cys6 transcription factor; plays a role in resistance to weak organic acids; required for yeast cell adherence to silicone substrate; Spider biofilm induced	1xPhospho [S1(100)]	1xPhospho [S786(100)]	264	[786-795]	0	1218.5	Y	N	Y	N	Y	N	P	N	P	N	Y	N	N	N	P	N	P	P	P	N	P	N	Y	N	P	N	Y	N	P	N	Y	N	Y	N	P	N	Y	N	Y	N	Y
KSEILEAK	C1_03740W_B	(orf19.1035) Zn(II)2Cys6 transcription factor; plays a role in resistance to weak organic acids; required for yeast cell adherence to silicone substrate; Spider biofilm induced	1xPhospho [S2(100)]	1xPhospho [S100(100)]	8	[99-106]	1	997.497	N	P	N	P	N	N	N	N	N	N	N	N	P	N	P	N	P	N	N	P	N	N	N	P	N	N	N	N	N	N	P	N	N	P	P	N	P	N	N	P	P
LVDSVSPSASNGSNTSNPLNNSSPQPLK	C1_03740W_B	(orf19.1035) Zn(II)2Cys6 transcription factor; plays a role in resistance to weak organic acids; required for yeast cell adherence to silicone substrate; Spider biofilm induced	1xPhospho [S/T]	1xPhospho [S/T]	2	[10-37]	0	2891.34	N	N	N	N	P	N	N	N	N	N	P	N	N	N	N	P	N	N	P	N	N	N	N	N	N	N	N	N	N	N	N	N	N	N	N	N	N	N	P	N	P
ASSAAGYNIDDVNR	C1_03760C_A	(orf19.1033) Ortholog(s) have cystathionine gamma-synthase activity and role in sulfur compound metabolic process, transsulfuration	1xPhospho [S3(100)]	1xPhospho [S209(100)]	168	[207-220]	0	1532.64	Y	N	Y	N	P	N	P	N	Y	N	P	N	N	N	N	N	N	N	P	N	P	N	P	N	P	N	P	N	P	N	Y	N	Y	N	Y	N	Y	N	Y	N	Y
SPSISASR	C1_03760C_A	(orf19.1033) Ortholog(s) have cystathionine gamma-synthase activity and role in sulfur compound metabolic process, transsulfuration	1xPhospho [S3(100)]	1xPhospho [S201(100)]	72	[199-206]	0	884.387	Y	P	Y	P	P	N	Y	P	N	P	P	P	N	P	P	N	P	P	P	P	P	P	P	P	P	P	P	P	P	P	P	P	P	P	P	P	Y	P	Y	P	Y
ASSAAGYNIDDVNR	C1_03760C_A	(orf19.1033) Ortholog(s) have cystathionine gamma-synthase activity and role in sulfur compound metabolic process, transsulfuration	2xPhospho [S2(100); S3(100)]	2xPhospho [S208(100); S209(100)]	56	[207-220]	0	1612.6	P	N	Y	N	Y	N	P	N	P	N	P	N	N	N	N	N	N	N	N	N	N	N	P	N	P	N	Y	N	P	N	Y	N	Y	N	P	N	Y	N	Y	N	Y
QELQSLQIQSR	C1_03760C_A	(orf19.1033) Ortholog(s) have cystathionine gamma-synthase activity and role in sulfur compound metabolic process, transsulfuration	1xPhospho [S10(100)]	1xPhospho [S197(100)]	8	[188-198]	0	1409.68	N	P	P	N	N	N	N	N	N	P	N	P	N	P	N	P	N	P	N	N	N	N	N	N	N	P	N	N	N	N	N	N	P	P	N	N	Y	P	P	N	P
LPPIGLSPGGTTSR	C1_03770W_A	(orf19.1032) bZIP transcription factor involved in cell wall damage response; represses the yeast-to-hypha transition; mutants are caspofungin sensitive; induced by osmotic stress via Hog1; activated by Rlm1p; induced by Mnl1 under weak acid stress	1xPhospho [S7(100)]	1xPhospho [S105(100)]	152	[99-112]	0	1432.72	Y	P	P	P	Y	P	Y	P	Y	P	Y	P	P	P	P	P	P	P	Y	P	Y	P	Y	P	Y	P	P	P	P	P	P	P	P	P	P	P	P	P	Y	P	Y
RLPPIGLSPGGTTSR	C1_03770W_A	(orf19.1032) bZIP transcription factor involved in cell wall damage response; represses the yeast-to-hypha transition; mutants are caspofungin sensitive; induced by osmotic stress via Hog1; activated by Rlm1p; induced by Mnl1 under weak acid stress	1xPhospho [S8(100)]	1xPhospho [S105(100)]	16	[98-112]	1	1588.82	N	P	N	P	N	P	P	N	P	P	P	N	P	N	P	P	Y	P	P	P	P	N	N	N	P	P	P	N	P	P	P	P	P	P	P	P	N	N	N	N	N
SVQEIPDNEDESSDEELEIK	C1_03780C_A	(orf19.1031) HMG-CoA reductase; enzyme of sterol pathway; inhibited by lovastatin; gene not transcriptionally regulated in response to lovastatin and fluconazole	2xPhospho [S12(100); S13(100)]	2xPhospho [S585(100); S586(100)]	992	[574-593]	0	2464.95	Y	N	Y	N	Y	N	Y	N	Y	N	Y	N	Y	N	Y	N	Y	N	Y	N	Y	N	Y	N	Y	N	Y	N	Y	N	Y	N	Y	N	Y	N	Y	N	Y	N	Y
SVQEIPDNEDESSDEELEIK	C1_03780C_A	(orf19.1031) HMG-CoA reductase; enzyme of sterol pathway; inhibited by lovastatin; gene not transcriptionally regulated in response to lovastatin and fluconazole	1xPhospho [S13(100)]	1xPhospho [S586(100)]	288	[574-593]	0	2384.99	Y	P	Y	N	Y	N	Y	P	Y	N	Y	N	P	N	Y	P	P	N	P	N	P	N	Y	N	Y	P	Y	P	P	P	Y	N	Y	N	Y	P	Y	N	Y	N	Y
SVQEIPDNEDESSDEELEIKAPVK	C1_03780C_A	(orf19.1031) HMG-CoA reductase; enzyme of sterol pathway; inhibited by lovastatin; gene not transcriptionally regulated in response to lovastatin and fluconazole	2xPhospho [S12(100); S13(100)]	2xPhospho [S585(100); S586(100)]	6	[574-597]	1	2860.21	N	N	N	N	N	N	N	N	P	N	N	N	N	N	N	N	N	N	N	N	P	N	P	N	N	N	N	N	N	N	Y	N	P	N	N	N	N	N	N	N	N
VKESPK	C1_03790C_A	(orf19.1030) Putative peptidyl-prolyl cis-trans isomerase	1xPhospho [S4(100)]	1xPhospho [S243(100)]	190	[240-245]	1	767.37	Y	P	Y	P	Y	P	P	P	P	P	P	P	Y	P	Y	P	Y	P	P	P	P	P	P	P	Y	P	Y	P	Y	P	Y	P	P	P	Y	P	Y	P	Y	P	Y
SNLTPIATYNLALQPFQPVPAIEDDFPISIR	C1_03790C_A	(orf19.1030) Putative peptidyl-prolyl cis-trans isomerase	1xPhospho [S/T/Y]	1xPhospho [S/T/Y]	53	[2-32]	0	3520.78	P	Y	N	Y	N	Y	N	Y	N	Y	N	P	N	Y	P	P	N	Y	N	P	N	P	N	Y	N	Y	N	Y	N	P	N	Y	N	Y	N	P	P	Y	P	Y	N
MSNLTPIATYNLALQPFQPVPAIEDDFPISIR	C1_03790C_A	(orf19.1030) Putative peptidyl-prolyl cis-trans isomerase	1xMet-loss [N-Term]; 1xPhospho [S/T/Y]	1xMet-loss [N-Term]; 1xPhospho [S/T/Y]	25	[1-32]	0	3520.78	P	Y	N	Y	N	N	N	Y	N	Y	N	P	N	Y	P	P	N	P	N	P	N	P	N	Y	N	Y	N	Y	N	P	N	Y	N	Y	N	P	P	Y	P	Y	N
VSTPPPPVATTGSPTSSSSEITTTTNEK	C1_03820W_A	(orf19.1027) Phosphatidylinositol transfer protein; induction correlates with CDR1, CDR2 overexpression/azole resistance; fluphenazine, 17-beta-estradiol, ethynyl estradiol, NO induced; farnesol-downregulated in biofilm; rat catheter biofilm induced	1xPhospho [S13(100)]	1xPhospho [S21(100)]	279	[9-36]	0	2854.32	Y	N	P	N	P	N	Y	N	Y	N	Y	N	P	N	P	N	P	N	Y	N	Y	N	Y	N	P	N	P	N	P	N	Y	N	Y	N	Y	N	Y	N	Y	N	Y
VSTPPPPVATTGSPTSSSSEITTTTNEK	C1_03820W_A	(orf19.1027) Phosphatidylinositol transfer protein; induction correlates with CDR1, CDR2 overexpression/azole resistance; fluphenazine, 17-beta-estradiol, ethynyl estradiol, NO induced; farnesol-downregulated in biofilm; rat catheter biofilm induced	2xPhospho [S13(100); S/T]	2xPhospho [S21(100); S/T]	24	[9-36]	0	2934.29	P	P	N	P	N	N	P	N	N	P	Y	N	N	N	P	N	N	N	P	N	P	P	Y	P	P	N	P	P	P	P	P	P	Y	N	P	N	P	N	P	N	P
DVGNIHNNSDDEEDDDNVDR	C1_03860C_B	(orf19.4457) Protein required for wild-type cell wall chitin distribution, morphology, hyphal growth; not essential; similar to S. cerevisiae Bni4p (targeting subunit for Glc7p phosphatase, involved in bud-neck localization of chitin synthase III)	1xPhospho [S9(100)]	1xPhospho [S809(100)]	2596	[801-820]	0	2366.86	Y	P	Y	N	Y	P	Y	N	Y	N	Y	N	Y	Y	Y	P	Y	Y	Y	P	Y	P	Y	N	Y	P	Y	N	Y	P	Y	N	Y	P	Y	P	Y	N	Y	N	Y
NSNTTTSTDFHPENK	C1_03860C_B	(orf19.4457) Protein required for wild-type cell wall chitin distribution, morphology, hyphal growth; not essential; similar to S. cerevisiae Bni4p (targeting subunit for Glc7p phosphatase, involved in bud-neck localization of chitin synthase III)	1xPhospho [S2(100)]	1xPhospho [S549(100)]	682	[548-562]	0	1772.71	Y	N	Y	N	Y	N	Y	P	Y	P	Y	P	P	P	P	P	P	P	Y	P	Y	P	Y	P	Y	P	P	P	P	P	Y	P	Y	P	P	P	Y	P	Y	P	Y
SPLPPQPTNDSVSLGSPHK	C1_03860C_B	(orf19.4457) Protein required for wild-type cell wall chitin distribution, morphology, hyphal growth; not essential; similar to S. cerevisiae Bni4p (targeting subunit for Glc7p phosphatase, involved in bud-neck localization of chitin synthase III)	1xPhospho [S16(100)]	1xPhospho [S523(100)]	487	[508-526]	0	2037.96	Y	P	Y	P	P	P	Y	P	Y	P	Y	P	Y	P	P	P	P	P	Y	P	Y	P	Y	P	P	P	Y	P	Y	P	Y	P	Y	P	Y	P	Y	P	Y	P	Y
EVSEDSVYIGDQNDDIEDEHSGEEDIKPSK	C1_03860C_B	(orf19.4457) Protein required for wild-type cell wall chitin distribution, morphology, hyphal growth; not essential; similar to S. cerevisiae Bni4p (targeting subunit for Glc7p phosphatase, involved in bud-neck localization of chitin synthase III)	1xPhospho [S21(100)]	1xPhospho [S785(100)]	480	[765-794]	0	3458.43	Y	P	Y	P	Y	N	Y	N	Y	N	Y	N	Y	P	Y	P	Y	P	Y	N	Y	N	Y	P	Y	P	Y	P	Y	N	Y	P	Y	P	Y	P	Y	P	Y	N	Y
EQQPSSGVLPSTASTNSK	C1_03860C_B	(orf19.4457) Protein required for wild-type cell wall chitin distribution, morphology, hyphal growth; not essential; similar to S. cerevisiae Bni4p (targeting subunit for Glc7p phosphatase, involved in bud-neck localization of chitin synthase III)	1xPhospho [S17(100)]	1xPhospho [S597(100)]	420	[581-598]	0	1897.85	Y	P	Y	P	Y	P	Y	P	Y	P	Y	P	Y	P	Y	P	Y	P	Y	P	P	P	Y	P	Y	P	Y	P	Y	P	Y	P	Y	P	P	P	P	P	Y	P	Y
SPLPPQPTNDSVSLGSPHK	C1_03860C_B	(orf19.4457) Protein required for wild-type cell wall chitin distribution, morphology, hyphal growth; not essential; similar to S. cerevisiae Bni4p (targeting subunit for Glc7p phosphatase, involved in bud-neck localization of chitin synthase III)	2xPhospho [S13(100); S16(100)]	2xPhospho [S520(100); S523(100)]	409	[508-526]	0	2117.93	Y	N	Y	N	Y	N	Y	N	Y	N	Y	N	Y	N	Y	N	Y	P	P	N	P	N	Y	N	Y	N	Y	N	Y	N	Y	N	Y	N	Y	N	Y	N	Y	N	Y
REAQHTNTNDDDDNSSPLQR	C1_03860C_B	(orf19.4457) Protein required for wild-type cell wall chitin distribution, morphology, hyphal growth; not essential; similar to S. cerevisiae Bni4p (targeting subunit for Glc7p phosphatase, involved in bud-neck localization of chitin synthase III)	1xPhospho [S16(99.7)]	1xPhospho [S923(99.7)]	404	[908-927]	1	2392.97	Y	P	P	P	Y	P	Y	P	Y	P	Y	P	P	P	P	P	P	P	Y	P	Y	N	Y	P	P	N	Y	N	Y	P	Y	N	Y	P	P	P	Y	P	Y	N	Y
EAQHTNTNDDDDNSSPLQR	C1_03860C_B	(orf19.4457) Protein required for wild-type cell wall chitin distribution, morphology, hyphal growth; not essential; similar to S. cerevisiae Bni4p (targeting subunit for Glc7p phosphatase, involved in bud-neck localization of chitin synthase III)	1xPhospho [S15(100)]	1xPhospho [S923(100)]	384	[909-927]	0	2236.87	Y	P	Y	N	Y	N	Y	P	Y	P	P	P	P	P	P	P	P	P	Y	P	Y	P	P	Y	Y	P	P	P	P	P	P	P	P	P	P	P	P	P	P	P	P
EQQPSSGVLPSTASTNSK	C1_03860C_B	(orf19.4457) Protein required for wild-type cell wall chitin distribution, morphology, hyphal growth; not essential; similar to S. cerevisiae Bni4p (targeting subunit for Glc7p phosphatase, involved in bud-neck localization of chitin synthase III)	2xPhospho [S/T]	2xPhospho [S/T]	163	[581-598]	0	1977.82	Y	N	Y	N	Y	N	Y	P	Y	P	Y	P	P	N	P	P	Y	P	P	P	P	P	Y	N	Y	P	P	P	P	N	Y	N	P	P	P	N	Y	N	Y	N	Y
IPSISDQSSINSESSPR	C1_03860C_B	(orf19.4457) Protein required for wild-type cell wall chitin distribution, morphology, hyphal growth; not essential; similar to S. cerevisiae Bni4p (targeting subunit for Glc7p phosphatase, involved in bud-neck localization of chitin synthase III)	1xPhospho [S12(100)]	1xPhospho [S1529(100)]	129	[1518-1534]	0	1883.84	Y	P	Y	P	P	P	Y	P	Y	P	Y	P	N	P	P	P	P	P	P	P	P	P	Y	P	P	P	Y	P	P	P	Y	P	Y	P	Y	P	Y	P	Y	P	Y
SIDDVEDTTNNEQSTK	C1_03860C_B	(orf19.4457) Protein required for wild-type cell wall chitin distribution, morphology, hyphal growth; not essential; similar to S. cerevisiae Bni4p (targeting subunit for Glc7p phosphatase, involved in bud-neck localization of chitin synthase III)	1xPhospho [S1(100)]	1xPhospho [S654(100)]	112	[654-669]	0	1875.75	P	N	Y	P	P	N	Y	N	Y	N	P	N	P	N	N	N	N	N	P	N	P	N	P	N	Y	N	Y	N	N	N	P	N	Y	P	P	N	Y	N	Y	N	Y
EVSEDSVYIGDQNDDIEDEHSGEEDIKPSK	C1_03860C_B	(orf19.4457) Protein required for wild-type cell wall chitin distribution, morphology, hyphal growth; not essential; similar to S. cerevisiae Bni4p (targeting subunit for Glc7p phosphatase, involved in bud-neck localization of chitin synthase III)	2xPhospho [S3(100); S21(100)]	2xPhospho [S767(100); S785(100)]	112	[765-794]	0	3538.39	Y	P	Y	N	P	N	Y	P	Y	P	Y	P	P	N	P	N	P	P	P	P	P	P	Y	P	P	P	N	P	P	P	Y	P	Y	P	Y	P	Y	P	P	P	P
SNTLNDFSK	C1_03860C_B	(orf19.4457) Protein required for wild-type cell wall chitin distribution, morphology, hyphal growth; not essential; similar to S. cerevisiae Bni4p (targeting subunit for Glc7p phosphatase, involved in bud-neck localization of chitin synthase III)	1xPhospho [T3(100)]	1xPhospho [T571(100)]	107	[569-577]	0	1105.46	P	P	P	P	P	P	P	N	P	P	P	P	P	P	P	P	P	P	Y	P	N	P	P	P	P	P	P	P	P	P	Y	P	P	P	P	P	P	P	Y	P	P
SNSYNNNYNIIR	C1_03860C_B	(orf19.4457) Protein required for wild-type cell wall chitin distribution, morphology, hyphal growth; not essential; similar to S. cerevisiae Bni4p (targeting subunit for Glc7p phosphatase, involved in bud-neck localization of chitin synthase III)	1xPhospho [S3(100)]	1xPhospho [S440(100)]	88	[438-449]	0	1551.66	Y	P	Y	P	P	P	P	P	P	P	Y	P	P	P	P	P	Y	P	P	N	Y	P	P	N	P	P	P	P	P	P	Y	P	P	P	P	P	Y	P	Y	P	P
NNNYNPSNSLNSNSSPK	C1_03860C_B	(orf19.4457) Protein required for wild-type cell wall chitin distribution, morphology, hyphal growth; not essential; similar to S. cerevisiae Bni4p (targeting subunit for Glc7p phosphatase, involved in bud-neck localization of chitin synthase III)	1xPhospho [S15(98.1)]	1xPhospho [S1563(98.1)]	42	[1549-1565]	0	1930.79	P	N	P	N	P	P	P	N	Y	N	Y	N	P	N	N	N	N	N	P	N	P	N	Y	N	N	N	P	N	N	N	P	N	P	N	P	N	Y	N	P	N	P
VNYQSSPKSIDLK	C1_03860C_B	(orf19.4457) Protein required for wild-type cell wall chitin distribution, morphology, hyphal growth; not essential; similar to S. cerevisiae Bni4p (targeting subunit for Glc7p phosphatase, involved in bud-neck localization of chitin synthase III)	2xPhospho [S9(100); S/Y]	2xPhospho [S903(100); S/Y]	35	[895-907]	1	1638.72	P	P	P	N	P	P	Y	P	Y	N	P	P	P	N	P	N	P	N	P	P	P	N	P	P	P	P	P	P	P	P	P	P	Y	P	P	P	Y	N	P	N	P
TPTSSPLSMK	C1_03860C_B	(orf19.4457) Protein required for wild-type cell wall chitin distribution, morphology, hyphal growth; not essential; similar to S. cerevisiae Bni4p (targeting subunit for Glc7p phosphatase, involved in bud-neck localization of chitin synthase III)	2xPhospho [S4(100); S5(100)]	2xPhospho [S1263(100); S1264(100)]	34	[1260-1269]	0	1208.47	P	N	P	N	P	N	N	N	N	N	P	N	P	N	P	N	Y	N	P	N	P	N	P	N	Y	N	Y	N	Y	N	P	N	P	N	N	N	P	N	Y	N	Y
GASDDDDDDDDQEKEKDFDYYDAQNLTEDPPK	C1_03860C_B	(orf19.4457) Protein required for wild-type cell wall chitin distribution, morphology, hyphal growth; not essential; similar to S. cerevisiae Bni4p (targeting subunit for Glc7p phosphatase, involved in bud-neck localization of chitin synthase III)	1xPhospho [S3(100)]	1xPhospho [S836(100)]	31	[834-865]	2	3788.44	P	N	N	P	N	N	N	N	N	P	N	N	N	P	N	P	N	P	N	N	N	N	N	N	N	P	N	P	N	P	N	P	N	P	P	N	N	P	N	P	P
IPSISDQSSINSESSPR	C1_03860C_B	(orf19.4457) Protein required for wild-type cell wall chitin distribution, morphology, hyphal growth; not essential; similar to S. cerevisiae Bni4p (targeting subunit for Glc7p phosphatase, involved in bud-neck localization of chitin synthase III)	2xPhospho [S9(99.4); S12(100)]	2xPhospho [S1526(99.4); S1529(100)]	30	[1518-1534]	0	1963.8	Y	N	P	N	Y	N	Y	N	P	N	P	N	P	N	P	N	P	N	P	N	P	N	Y	N	P	N	P	N	P	N	Y	N	P	P	P	P	P	N	Y	N	P
KNSNTTTSTDFHPENK	C1_03860C_B	(orf19.4457) Protein required for wild-type cell wall chitin distribution, morphology, hyphal growth; not essential; similar to S. cerevisiae Bni4p (targeting subunit for Glc7p phosphatase, involved in bud-neck localization of chitin synthase III)	1xPhospho [S3(99.2)]	1xPhospho [S549(99.2)]	28	[547-562]	1	1900.81	P	N	P	N	P	P	P	N	N	N	P	N	P	N	N	N	N	P	P	N	Y	N	P	N	N	N	P	N	N	N	N	P	P	P	P	P	P	N	P	N	P
SHSLNESNSSISSEPK	C1_03860C_B	(orf19.4457) Protein required for wild-type cell wall chitin distribution, morphology, hyphal growth; not essential; similar to S. cerevisiae Bni4p (targeting subunit for Glc7p phosphatase, involved in bud-neck localization of chitin synthase III)	1xPhospho [S13(99)]	1xPhospho [S630(99)]	23	[618-633]	0	1782.75	N	P	N	N	P	P	P	N	N	N	N	N	P	P	N	N	N	N	P	P	P	N	P	N	N	N	N	N	P	N	P	N	P	N	P	N	P	N	P	N	P
DVGNIHNNSDDEEDDDNVDRLSNFK	C1_03860C_B	(orf19.4457) Protein required for wild-type cell wall chitin distribution, morphology, hyphal growth; not essential; similar to S. cerevisiae Bni4p (targeting subunit for Glc7p phosphatase, involved in bud-neck localization of chitin synthase III)	2xPhospho [S9(100); S22(100)]	2xPhospho [S809(100); S822(100)]	20	[801-825]	1	3036.15	P	N	Y	N	P	N	P	N	N	N	N	N	Y	N	P	N	Y	N	N	N	N	N	P	N	P	N	N	N	Y	N	P	P	Y	P	P	N	P	N	P	N	P
YGEEISLIPPLIDSNQFGSPFK	C1_03860C_B	(orf19.4457) Protein required for wild-type cell wall chitin distribution, morphology, hyphal growth; not essential; similar to S. cerevisiae Bni4p (targeting subunit for Glc7p phosphatase, involved in bud-neck localization of chitin synthase III)	1xPhospho [S19(100)]	1xPhospho [S891(100)]	12	[873-894]	0	2531.21	P	P	P	N	P	N	P	N	N	P	N	P	N	N	P	N	P	N	P	P	P	N	P	N	P	N	N	P	N	N	P	P	P	P	Y	P	P	P	N	P	P
SHSLNESNSSISSEPK	C1_03860C_B	(orf19.4457) Protein required for wild-type cell wall chitin distribution, morphology, hyphal growth; not essential; similar to S. cerevisiae Bni4p (targeting subunit for Glc7p phosphatase, involved in bud-neck localization of chitin synthase III)	2xPhospho [S12(99.1); S13(99.1)]	2xPhospho [S629(99.1); S630(99.1)]	11	[618-633]	0	1862.72	P	N	Y	N	P	N	N	N	P	P	N	P	P	N	N	N	P	N	P	P	P	P	P	P	P	N	P	N	N	N	P	N	P	N	N	N	Y	N	Y	N	P
FMQSSTTPSSPLANYHFDNDSINK	C1_03860C_B	(orf19.4457) Protein required for wild-type cell wall chitin distribution, morphology, hyphal growth; not essential; similar to S. cerevisiae Bni4p (targeting subunit for Glc7p phosphatase, involved in bud-neck localization of chitin synthase III)	1xPhospho [S10(99.4)]	1xPhospho [S1177(99.4)]	10	[1168-1191]	0	2781.19	P	N	N	N	N	N	Y	N	N	N	N	N	N	N	N	N	N	N	P	N	Y	N	N	N	N	N	N	P	N	N	P	P	N	P	N	P	N	N	N	P	P
SHSLNESNSSISSEPKK	C1_03860C_B	(orf19.4457) Protein required for wild-type cell wall chitin distribution, morphology, hyphal growth; not essential; similar to S. cerevisiae Bni4p (targeting subunit for Glc7p phosphatase, involved in bud-neck localization of chitin synthase III)	2xPhospho [S13(99); S]	2xPhospho [S630(99); S]	9	[618-634]	1	1990.82	N	N	N	N	N	N	P	P	Y	P	N	P	N	N	N	N	N	N	P	N	P	N	N	P	P	N	N	N	N	N	N	P	P	P	P	P	Y	N	P	P	P
SHSLNESNSSISSEPKK	C1_03860C_B	(orf19.4457) Protein required for wild-type cell wall chitin distribution, morphology, hyphal growth; not essential; similar to S. cerevisiae Bni4p (targeting subunit for Glc7p phosphatase, involved in bud-neck localization of chitin synthase III)	1xPhospho [S13(99.3)]	1xPhospho [S630(99.3)]	6	[618-634]	1	1910.85	N	P	N	P	N	P	N	N	N	N	P	P	N	P	N	N	N	P	N	N	N	P	N	P	N	N	N	P	N	N	N	P	N	N	P	P	N	P	N	N	N
DSIDSKTPTSSPLSMK	C1_03860C_B	(orf19.4457) Protein required for wild-type cell wall chitin distribution, morphology, hyphal growth; not essential; similar to S. cerevisiae Bni4p (targeting subunit for Glc7p phosphatase, involved in bud-neck localization of chitin synthase III)	2xPhospho [T7(100); T/S]	2xPhospho [T1260(100); T/S]	5	[1254-1269]	1	1853.76	P	N	P	N	N	N	N	N	P	N	P	N	P	N	P	N	N	N	P	N	P	N	Y	P	P	N	N	N	N	N	P	N	P	N	N	N	N	N	P	N	N
DSIDSKTPTSSPLSMK	C1_03860C_B	(orf19.4457) Protein required for wild-type cell wall chitin distribution, morphology, hyphal growth; not essential; similar to S. cerevisiae Bni4p (targeting subunit for Glc7p phosphatase, involved in bud-neck localization of chitin synthase III)	3xPhospho [S10(99.2); S11(99.2); S/T]	3xPhospho [S1263(99.2); S1264(99.2); S/T]	4	[1254-1269]	1	1933.73	N	N	N	N	N	N	N	N	P	N	N	N	N	N	N	N	N	N	P	N	N	N	P	N	P	N	P	N	P	N	P	N	P	N	N	N	N	N	Y	N	P
HDDSPKTSVEEKDDDQHQTSNEK	C1_03860C_B	(orf19.4457) Protein required for wild-type cell wall chitin distribution, morphology, hyphal growth; not essential; similar to S. cerevisiae Bni4p (targeting subunit for Glc7p phosphatase, involved in bud-neck localization of chitin synthase III)	2xPhospho [S4(100); T/S]	2xPhospho [S1273(100); T/S]	4	[1270-1292]	2	2829.09	N	N	N	N	N	N	N	N	N	N	N	N	N	N	N	N	N	N	N	N	N	N	N	N	N	N	N	N	N	N	N	N	Y	N	N	N	P	N	N	N	N
NSFNFIR	C1_03860C_B	(orf19.4457) Protein required for wild-type cell wall chitin distribution, morphology, hyphal growth; not essential; similar to S. cerevisiae Bni4p (targeting subunit for Glc7p phosphatase, involved in bud-neck localization of chitin synthase III)	1xPhospho [S2(100)]	1xPhospho [S759(100)]	4	[758-764]	0	977.424	P	P	P	P	P	N	N	N	Y	P	P	N	N	N	N	N	N	N	N	N	P	P	P	N	N	N	P	N	N	N	N	N	N	N	N	N	P	N	N	N	N
RFSGPPTSSSLIPIKPPSPIR	C1_03860C_B	(orf19.4457) Protein required for wild-type cell wall chitin distribution, morphology, hyphal growth; not essential; similar to S. cerevisiae Bni4p (targeting subunit for Glc7p phosphatase, involved in bud-neck localization of chitin synthase III)	2xPhospho [S3(95.5); S18(100)]	2xPhospho [S933(95.5); S948(100)]	3	[931-951]	1	2394.2	P	N	N	N	P	N	P	P	Y	N	N	P	N	P	N	N	P	N	N	N	N	N	N	N	N	N	N	N	P	N	N	N	N	N	N	P	P	P	P	N	P
EVSEDSVYIGDQNDDIEDEHSGEEDIKPSKK	C1_03860C_B	(orf19.4457) Protein required for wild-type cell wall chitin distribution, morphology, hyphal growth; not essential; similar to S. cerevisiae Bni4p (targeting subunit for Glc7p phosphatase, involved in bud-neck localization of chitin synthase III)	1xPhospho [S21(99.9)]	1xPhospho [S785(99.9)]	2	[765-795]	1	3586.52	N	N	N	N	N	N	N	N	N	N	N	N	N	N	N	N	N	N	N	N	N	N	N	N	N	N	N	N	N	N	N	N	N	N	N	N	P	N	P	P	N
VSPLIPPPPTNSQPNIIAQPQSPAPSTK	C1_03860C_B	(orf19.4457) Protein required for wild-type cell wall chitin distribution, morphology, hyphal growth; not essential; similar to S. cerevisiae Bni4p (targeting subunit for Glc7p phosphatase, involved in bud-neck localization of chitin synthase III)	2xPhospho [S2(100); S22(97.2)]	2xPhospho [S1444(100); S1464(97.2)]	2	[1443-1470]	0	3036.48	N	N	P	N	P	N	P	N	P	N	Y	N	N	N	N	N	P	N	N	N	N	N	N	N	P	N	N	N	N	N	N	N	N	N	N	N	N	N	N	N	N
ISFESYYVEQK	C1_03870C_B	(orf19.4459) Predicted heme-binding stress-related protein; Tn mutation affects filamentous growth; induced during chlamydospore formation in C. albicans and C. dubliniensis; Spider biofilm induced	1xPhospho [S2(100)]	1xPhospho [S195(100)]	19	[194-204]	0	1472.63	P	N	P	N	P	N	P	N	P	N	P	N	N	N	P	P	P	P	N	P	N	N	P	P	P	P	P	N	P	N	P	P	P	P	P	P	Y	N	P	P	Y
NNVFGRNNSTVSSTNSLMSNNSDTNTAATTATSGSTTNNVK	C1_03870C_B	(orf19.4459) Predicted heme-binding stress-related protein; Tn mutation affects filamentous growth; induced during chlamydospore formation in C. albicans and C. dubliniensis; Spider biofilm induced	3xPhospho [S9; T10; T37]; 1xOxidation [M18]	3xPhospho [S30; T31; T58]	1	[22-62]	1	4435.8	P	N	P	N	N	N	N	N	N	N	N	N	Y	N	P	N	N	N	N	N	P	N	P	N	N	N	N	N	N	N	P	N	P	N	N	N	P	N	P	N	N
NEVGNNSDDNDDDEYYQLSR	C1_03910C_A	(orf19.4465) Protein of unknown function; Spider biofilm induced	1xPhospho [S7(100)]	1xPhospho [S571(100)]	36	[565-584]	0	2441.9	Y	N	P	N	Y	N	P	N	Y	N	P	N	P	N	P	N	P	N	P	N	P	N	P	N	N	N	P	N	Y	N	P	N	P	N	P	N	P	N	P	N	N
IDFENDDDNSTELK	C1_03960C_A	(orf19.4471) Ortholog(s) have role in TOR signaling, re-entry into mitotic cell cycle after pheromone arrest and endoplasmic reticulum, endoplasmic reticulum membrane, endoplasmic reticulum-Golgi intermediate compartment localization	1xPhospho [S10(99.7)]	1xPhospho [S377(99.7)]	149	[368-381]	0	1734.67	Y	N	Y	N	P	N	Y	N	P	N	Y	N	P	N	P	N	P	N	P	N	Y	N	Y	N	P	N	P	N	P	N	Y	N	Y	N	Y	N	Y	N	Y	N	Y
SNSQSQVVSIPTKPK	C1_03960C_A	(orf19.4471) Ortholog(s) have role in TOR signaling, re-entry into mitotic cell cycle after pheromone arrest and endoplasmic reticulum, endoplasmic reticulum membrane, endoplasmic reticulum-Golgi intermediate compartment localization	1xPhospho [S3(100)]	1xPhospho [S130(100)]	24	[128-142]	0	1679.84	P	P	P	P	N	P	N	P	Y	P	Y	P	N	P	N	P	N	P	N	P	N	N	N	N	N	N	N	P	N	P	N	N	P	N	N	P	N	P	P	N	N
RSNSQSQVVSIPTKPK	C1_03960C_A	(orf19.4471) Ortholog(s) have role in TOR signaling, re-entry into mitotic cell cycle after pheromone arrest and endoplasmic reticulum, endoplasmic reticulum membrane, endoplasmic reticulum-Golgi intermediate compartment localization	2xPhospho [S2(100); S4(100)]	2xPhospho [S128(100); S130(100)]	4	[127-142]	1	1915.9	P	N	N	N	N	P	Y	P	N	P	N	P	N	N	N	N	N	N	P	N	N	P	N	N	N	P	N	N	N	N	N	P	N	P	P	P	N	N	N	N	N
SSSPDESDNGGGGGTIISSK	C1_03990W_A	(orf19.4474) Ortholog(s) have proteasome binding activity and role in cellular response to arsenic-containing substance, proteasome-mediated ubiquitin-dependent protein catabolic process	1xPhospho [S3(98.6)]	1xPhospho [S78(98.6)]	11	[76-95]	0	1931.79	P	N	Y	N	P	N	P	N	P	N	P	N	N	N	N	N	N	N	N	N	N	N	P	N	P	N	P	N	P	N	P	N	P	N	N	N	P	N	P	N	Y
DDAEDSSLEIDPIDYMNGK	C1_04020C_B	(orf19.4477) Aldo-keto reductase; role in fibronectin adhesion, cell surface hydrophobicity; regulated by temperature, growth phase, benomyl, macrophage interaction; azole resistance associated; Spider biofilm induced; rat catheter biofilm repressed	1xPhospho [S6(99.5)]	1xPhospho [S97(99.5)]	34	[92-110]	0	2206.87	P	N	P	N	P	N	P	P	Y	N	Y	P	P	N	P	N	P	N	Y	N	P	N	Y	N	P	N	P	N	P	N	Y	N	Y	N	Y	N	P	N	P	N	Y
PSSLEPSSKLALK	C1_04080W_A	(orf19.1040) Protein required for the spindle assembly checkpoint of the cell cycle; necessary for survival in host cell macrophages and for virulence in a mouse model of systemic candidiasis	2xPhospho [S7(100); S8(100)]	2xPhospho [S8(100); S9(100)]	15	[2-14]	1	1516.71	N	P	N	P	N	Y	P	P	N	P	N	P	N	P	N	P	N	P	N	P	N	P	N	P	N	P	N	Y	N	P	N	Y	N	P	N	Y	N	Y	N	Y	N
EEDNKESDNEDEDEEEDNDDDDDDDEPETSSTVEPK	C1_04130W_A	(orf19.1047) Protein with a predicted role in ribosomal large subunit biogenesis; mutation confers hypersensitivity to 5-fluorocytosine (5-FC), 5-fluorouracil (5-FU), and tubercidin (7-deazaadenosine); hyphal, macrophage repressed	1xPhospho [S7(100)]	1xPhospho [S581(100)]	310	[575-610]	1	4253.46	Y	N	Y	N	Y	N	Y	N	Y	N	Y	N	N	N	P	N	P	N	Y	N	Y	N	Y	N	Y	N	Y	N	Y	N	Y	N	Y	N	Y	N	Y	N	Y	N	Y
ISSQKEEDNKESDNEDEDEEEDNDDDDDDDEPETSSTVEPK	C1_04130W_A	(orf19.1047) Protein with a predicted role in ribosomal large subunit biogenesis; mutation confers hypersensitivity to 5-fluorocytosine (5-FC), 5-fluorouracil (5-FU), and tubercidin (7-deazaadenosine); hyphal, macrophage repressed	1xPhospho [S12(100)]	1xPhospho [S581(100)]	211	[570-610]	2	4796.76	Y	N	Y	N	Y	N	Y	N	Y	N	Y	N	Y	N	P	N	Y	N	P	N	P	N	P	N	Y	N	Y	N	Y	N	Y	N	Y	N	Y	N	Y	N	Y	N	Y
YDSDDSDAENFNTIGNIPISAYDEMPHIGYDINGK	C1_04130W_A	(orf19.1047) Protein with a predicted role in ribosomal large subunit biogenesis; mutation confers hypersensitivity to 5-fluorocytosine (5-FC), 5-fluorouracil (5-FU), and tubercidin (7-deazaadenosine); hyphal, macrophage repressed	2xPhospho [S3(100); S6(100)]	2xPhospho [S167(100); S170(100)]	151	[165-199]	0	4050.63	Y	N	Y	N	Y	N	Y	N	Y	N	Y	N	P	N	Y	N	Y	N	P	N	P	N	Y	N	Y	N	Y	N	Y	N	Y	N	Y	N	Y	N	Y	N	Y	N	Y
WLQESPIDR	C1_04130W_A	(orf19.1047) Protein with a predicted role in ribosomal large subunit biogenesis; mutation confers hypersensitivity to 5-fluorocytosine (5-FC), 5-fluorouracil (5-FU), and tubercidin (7-deazaadenosine); hyphal, macrophage repressed	1xPhospho [S5(100)]	1xPhospho [S380(100)]	56	[376-384]	0	1223.55	P	P	P	P	Y	P	P	P	P	P	P	P	P	P	P	P	P	N	Y	P	N	N	P	P	P	N	P	N	P	P	P	P	P	P	P	P	Y	P	Y	P	Y
WLQESPIDRER	C1_04130W_A	(orf19.1047) Protein with a predicted role in ribosomal large subunit biogenesis; mutation confers hypersensitivity to 5-fluorocytosine (5-FC), 5-fluorouracil (5-FU), and tubercidin (7-deazaadenosine); hyphal, macrophage repressed	1xPhospho [S5(100)]	1xPhospho [S380(100)]	24	[376-386]	1	1508.69	P	P	P	P	P	P	P	P	P	P	N	P	N	P	N	P	P	P	P	P	P	N	P	N	P	P	P	P	P	P	P	N	P	P	P	P	Y	P	N	N	P
DIITSQHDSDEFDEGEEEDVSVK	C1_04210C_B	(orf19.1055) Septin; essential for viability; functional homolog of S. cerevisiae Cdc3p; down-regulation associated with azole resistance; macrophage/pseudohyphal-repressed; virulence-group-correlated expression; gene has intron	1xPhospho [S/T]	1xPhospho [S/T]	1	[71-93]	0	2703.08	N	N	P	N	N	N	N	N	N	N	N	N	N	N	N	N	N	N	N	N	N	N	N	N	P	N	N	N	N	N	N	N	P	N	N	N	P	N	N	N	N
AADETISWLDANQTATQEEFADQQK	C1_04300C_A	(orf19.1065) HSP70 family chaperone; cell wall fractions; antigenic; beta-defensin peptides impport; ATPase domain binds histatin 5; at hyphal surface, not yeast; farnesol-repressed in biofilm; flow model, Spider biofilm repressed; caspofungin repressed	1xPhospho [T/S]	1xPhospho [T/S]	6	[571-595]	0	2890.24	P	P	P	P	P	N	N	N	P	P	P	P	P	P	N	P	P	P	N	P	N	P	N	P	P	P	P	P	P	P	N	N	P	P	P	P	Y	P	P	P	P
NQLESYAYSLK	C1_04300C_B	(orf19.1065) HSP70 family chaperone; cell wall fractions; antigenic; beta-defensin peptides impport; ATPase domain binds histatin 5; at hyphal surface, not yeast; farnesol-repressed in biofilm; flow model, Spider biofilm repressed; caspofungin repressed	1xPhospho [S9(100)]	1xPhospho [S546(100)]	115	[[538-548]	0	1395.62	P	P	P	P	P	P	P	P	Y	P	Y	P	Y	P	P	P	Y	P	P	P	P	P	Y	P	Y	P	Y	P	P	P	P	P	Y	P	P	P	Y	P	Y	P	Y
LDASEIEEVTK	C1_04300C_B	(orf19.1065) HSP70 family chaperone; cell wall fractions; antigenic; beta-defensin peptides impport; ATPase domain binds histatin 5; at hyphal surface, not yeast; farnesol-repressed in biofilm; flow model, Spider biofilm repressed; caspofungin repressed	1xPhospho [S4(100)]	1xPhospho [S563(100)]	5	[560-570]	0	1313.59	P	N	N	N	N	N	P	P	Y	N	P	P	N	N	N	N	N	N	P	P	Y	N	N	N	N	N	N	N	N	N	N	N	N	N	P	N	N	N	N	N	N
AADETIAWLDSNQTATQEEFADQQK	C1_04300C_B	(orf19.1065) HSP70 family chaperone; cell wall fractions; antigenic; beta-defensin peptides impport; ATPase domain binds histatin 5; at hyphal surface, not yeast; farnesol-repressed in biofilm; flow model, Spider biofilm repressed; caspofungin repressed	1xPhospho [T14(100)]	1xPhospho [T584(100)]	3	[571-595]	0	2890.24	P	P	P	P	P	N	N	N	P	P	P	P	P	P	N	P	P	P	N	P	N	P	N	P	P	P	P	P	P	P	N	N	P	P	P	P	Y	P	P	P	P
ELDSFDEEMEEPEK	C1_04390C_A	(orf19.5198) Putative nucleolar protein; Hap43-induced; mutation confers hypersensitivity to 5-fluorocytosine (5-FC), 5-fluorouracil (5-FU), and tubercidin (7-deazaadenosine); represses in core stress response	1xPhospho [S4(100)]	1xPhospho [S282(100)]	24	[279-292]	0	1806.67	P	N	P	N	P	N	P	N	N	N	P	N	P	N	P	N	Y	N	P	N	P	N	Y	N	P	N	Y	N	P	N	P	N	N	N	N	N	P	N	N	N	P
DEEVEEEEDNESSEEEEEADSTNK	C1_04390C_A	(orf19.5198) Putative nucleolar protein; Hap43-induced; mutation confers hypersensitivity to 5-fluorocytosine (5-FC), 5-fluorouracil (5-FU), and tubercidin (7-deazaadenosine); represses in core stress response	2xPhospho [S12(100); S13(100)]	2xPhospho [S233(100); S234(100)]	9	[222-245]	0	2960.97	P	N	P	N	P	N	N	N	P	N	P	N	N	N	N	N	P	N	N	N	P	N	P	N	Y	N	P	N	N	N	P	N	P	N	P	N	P	N	Y	N	P
DEEVEEEEDNESSEEQEEADSTNK	C1_04390C_B	(orf19.5198) Putative nucleolar protein; Hap43-induced; mutation confers hypersensitivity to 5-fluorocytosine (5-FC), 5-fluorouracil (5-FU), and tubercidin (7-deazaadenosine); represses in core stress response	1xPhospho [S/T]	1xPhospho [S/T]	34	[222-245]	0	2880.02	P	N	Y	N	Y	N	P	N	Y	N	P	N	N	N	N	N	P	N	P	N	P	N	P	N	Y	N	Y	N	P	N	P	N	P	N	N	N	Y	N	Y	N	P
ELDSSDEEMEEPEK	C1_04390C_B	(orf19.5198) Putative nucleolar protein; Hap43-induced; mutation confers hypersensitivity to 5-fluorocytosine (5-FC), 5-fluorouracil (5-FU), and tubercidin (7-deazaadenosine); represses in core stress response	2xPhospho [S4(100); S5(100)]	2xPhospho [S282(100); S283(100)]	12	[279-292]	0	1826.6	N	N	N	N	N	N	N	N	N	N	N	N	N	N	N	N	P	N	N	N	N	N	Y	N	P	N	Y	N	P	N	N	N	N	N	N	N	N	N	N	N	N
HASINSTDYK	C1_04480C_A	(orf19.6842) Putative guanine nucleotide exchange factor; induced by Mnl1 under weak acid stress; Spider biofilm induced	1xPhospho [S6(99.7)]	1xPhospho [S153(99.7)]	56	[148-157]	0	1215.5	P	N	Y	P	Y	N	P	P	P	P	P	N	N	N	N	N	P	P	Y	N	Y	N	P	N	P	P	P	P	P	N	P	P	Y	P	P	N	P	P	P	N	Y
IDDVPDLTSK	C1_04480C_A	(orf19.6842) Putative guanine nucleotide exchange factor; induced by Mnl1 under weak acid stress; Spider biofilm induced	1xPhospho [T/S]	1xPhospho [T/S]	19	[242-251]	0	1182.53	P	P	P	P	P	P	Y	P	P	P	Y	P	P	P	P	P	Y	P	P	P	P	P	P	P	P	P	P	P	P	P	Y	P	Y	P	P	P	P	P	Y	N	Y
SPSYLPEVLASK	C1_04480C_A	(orf19.6842) Putative guanine nucleotide exchange factor; induced by Mnl1 under weak acid stress; Spider biofilm induced	1xPhospho [S1(99.5)]	1xPhospho [S428(99.5)]	8	[428-439]	0	1370.66	P	P	N	P	P	P	Y	P	Y	P	P	P	P	N	P	N	N	N	N	N	N	N	N	N	N	N	N	P	N	N	P	N	P	P	P	P	P	P	N	N	P
SEVFGGKPAEPEVETENSESK	C1_04490W_A	(orf19.6843) Ortholog(s) have role in CENP-A containing nucleosome assembly, chromatin maintenance and nucleoplasm localization	1xPhospho [S18(99.6)]	1xPhospho [S83(99.6)]	28	[66-86]	0	2330.01	P	N	N	N	N	P	P	N	P	N	P	N	N	P	P	P	P	P	P	N	N	N	P	N	Y	N	P	N	Y	P	Y	N	P	P	P	N	Y	N	Y	N	P
IYSAEDIAK	C1_04500W_A	(orf19.6844) Isocitrate lyase; glyoxylate cycle enzyme; required for virulence in mice; induced upon phagocytosis by macrophage; farnesol regulated; Pex5-dependent peroxisomal localization; stationary phase enriched; rat catheter, Spider biofilm induced	1xPhospho [S3(100)]	1xPhospho [S39(100)]	8	[37-45]	0	1089.49	N	N	P	N	P	N	N	N	P	N	N	N	N	N	N	N	N	N	P	P	N	N	N	N	P	P	P	N	N	P	P	P	P	P	P	N	N	N	N	N	Y
HSFYTRPSAFHSKSSTALLLGYLAISTTVPFFLSYKETNSNAIGNQSLK	C1_04590W_A	(orf19.6852.1) Protein of unknown function; Spider biofilm induced	1xAcetyl [N-Term]; 5xPhospho [S15; T16; Y22; S26; T27]	1xAcetyl [N-Term]; 5xPhospho [S16; T17; Y23; S27; T28]	1	[2-50]	2	5836.62	P	N	N	N	N	N	N	N	N	N	N	N	N	N	N	N	N	N	Y	N	P	N	N	N	N	N	N	N	N	N	N	N	N	N	N	N	N	N	N	N	N
AAPTEVSSILEDR	C1_04610W_A	(orf19.6854) ATP synthase alpha subunit; antigenic in human/mouse; at hyphal surface; ciclopirox, ketoconazole, flucytosine induced; Efg1, caspofungin repressed; may be essential; sumoylation target; stationary phase-enriched; Spider biofilm repressed	1xPhospho [S8(100)]	1xPhospho [S48(100)]	153	[41-53]	0	1467.67	P	P	Y	P	Y	P	P	P	P	P	P	P	Y	P	Y	P	Y	P	P	P	P	P	P	P	Y	P	P	P	Y	P	P	P	Y	P	Y	P	P	P	P	P	Y
RSVHEPMQTGLK	C1_04610W_A	(orf19.6854) ATP synthase alpha subunit; antigenic in human/mouse; at hyphal surface; ciclopirox, ketoconazole, flucytosine induced; Efg1, caspofungin repressed; may be essential; sumoylation target; stationary phase-enriched; Spider biofilm repressed	1xPhospho [S2(100)]	1xPhospho [S179(100)]	120	[178-189]	1	1462.69	Y	P	Y	P	Y	P	Y	P	P	P	P	P	P	P	P	P	P	P	P	P	Y	P	P	P	P	P	P	P	P	P	Y	P	P	N	P	N	P	P	Y	P	Y
VLSVGDGIAR	C1_04610W_A	(orf19.6854) ATP synthase alpha subunit; antigenic in human/mouse; at hyphal surface; ciclopirox, ketoconazole, flucytosine induced; Efg1, caspofungin repressed; may be essential; sumoylation target; stationary phase-enriched; Spider biofilm repressed	1xPhospho [S3(100)]	1xPhospho [S71(100)]	79	[69-78]	0	1066.53	P	P	Y	P	Y	P	P	P	P	P	P	P	P	P	P	P	Y	P	P	P	Y	P	Y	P	P	P	Y	P	P	P	Y	P	Y	P	P	P	Y	P	P	P	P
SVHEPMQTGLK	C1_04610W_A	(orf19.6854) ATP synthase alpha subunit; antigenic in human/mouse; at hyphal surface; ciclopirox, ketoconazole, flucytosine induced; Efg1, caspofungin repressed; may be essential; sumoylation target; stationary phase-enriched; Spider biofilm repressed	1xPhospho [S1(100)]	1xPhospho [S179(100)]	15	[179-189]	0	1306.59	P	P	Y	N	P	N	P	P	N	P	P	P	P	P	P	P	P	P	Y	N	N	P	P	N	Y	P	P	P	N	P	P	P	P	P	P	P	Y	P	P	N	P
GVSEEANLNETGR	C1_04610W_A	(orf19.6854) ATP synthase alpha subunit; antigenic in human/mouse; at hyphal surface; ciclopirox, ketoconazole, flucytosine induced; Efg1, caspofungin repressed; may be essential; sumoylation target; stationary phase-enriched; Spider biofilm repressed	1xPhospho [S3(100)]	1xPhospho [S58(100)]	11	[56-68]	0	1455.61	P	N	P	N	P	N	P	N	P	N	Y	N	N	N	N	N	P	P	N	N	N	N	N	N	N	N	N	N	P	P	P	N	P	N	N	N	P	N	P	N	Y
ESNGSENEESAVPSAPTPPAAPSPTK	C1_04620W_A	(orf19.6855) Ortholog of <i>C. dubliniensis CD36</i> : Cd36_04370, <i>C. parapsilosis CDC317</i> : CPAR2_105410, <i>C. auris B8441</i> : B9J08_000021 and <i>Candida tenuis NRRL Y-1498</i> : CANTEDRAFT_114891	1xPhospho [S2(100)]	1xPhospho [S306(100)]	351	[305-330]	0	2631.15	Y	P	Y	P	Y	P	Y	P	Y	P	Y	P	P	P	Y	N	Y	P	Y	P	Y	P	Y	P	P	N	P	P	P	P	Y	P	Y	P	Y	P	Y	P	Y	P	Y
KETESGQPEETQGNKTPK	C1_04620W_A	(orf19.6855) Ortholog of <i>C. dubliniensis CD36</i> : Cd36_04370, <i>C. parapsilosis CDC317</i> : CPAR2_105410, <i>C. auris B8441</i> : B9J08_000021 and <i>Candida tenuis NRRL Y-1498</i> : CANTEDRAFT_114891	1xPhospho [T16(100)]	1xPhospho [T205(100)]	58	[190-207]	2	2067.92	P	N	P	N	Y	N	P	N	N	N	N	N	N	N	P	N	P	N	N	N	Y	N	P	N	N	N	P	N	P	N	P	N	P	P	N	N	P	N	P	N	P
ESNGSENEESAVPSAPTPPAAPSPTK	C1_04620W_A	(orf19.6855) Ortholog of <i>C. dubliniensis CD36</i> : Cd36_04370, <i>C. parapsilosis CDC317</i> : CPAR2_105410, <i>C. auris B8441</i> : B9J08_000021 and <i>Candida tenuis NRRL Y-1498</i> : CANTEDRAFT_114891	2xPhospho [S2(98.5); S/T]	2xPhospho [S306(98.5); S/T]	17	[305-330]	0	2711.11	P	N	P	N	P	N	P	N	Y	N	Y	N	P	N	P	N	P	N	P	N	P	N	P	N	P	N	P	N	P	N	Y	N	P	N	P	N	P	N	P	N	Y
TVGNGSPVANSETPIDSNSQLDANK	C1_04620W_A	(orf19.6855) Ortholog of <i>C. dubliniensis CD36</i> : Cd36_04370, <i>C. parapsilosis CDC317</i> : CPAR2_105410, <i>C. auris B8441</i> : B9J08_000021 and <i>Candida tenuis NRRL Y-1498</i> : CANTEDRAFT_114891	1xPhospho [T1(99.1)]	1xPhospho [T152(99.1)]	13	[152-176]	0	2595.16	P	N	P	P	P	N	P	P	Y	P	Y	P	P	N	P	N	P	P	N	N	P	N	P	P	P	P	P	P	P	P	P	N	P	N	P	N	P	P	Y	P	P
DMEGLEFSSDEDVANGDTIDK	C1_04620W_A	(orf19.6855) Ortholog of <i>C. dubliniensis CD36</i> : Cd36_04370, <i>C. parapsilosis CDC317</i> : CPAR2_105410, <i>C. auris B8441</i> : B9J08_000021 and <i>Candida tenuis NRRL Y-1498</i> : CANTEDRAFT_114891	2xPhospho [S8(100); S9(100)]	2xPhospho [S109(100); S110(100)]	9	[102-122]	0	2446.89	N	N	P	N	P	N	P	N	N	N	P	N	P	N	P	N	Y	N	P	N	N	N	P	N	P	N	P	N	Y	N	P	N	P	N	N	N	P	N	P	N	P
SISSSSTSLNIAAR	C1_04630C_B	(orf19.783) Ortholog(s) have role in endocytosis, phospholipid translocation, retrograde vesicle-mediated transport, Golgi to endoplasmic reticulum, vacuole organization	2xPhospho [S8(99.1); S/T]	2xPhospho [S96(99.1); S/T]	14	[89-102]	0	1553.66	P	N	P	N	P	P	P	N	Y	N	Y	P	P	P	N	P	P	P	P	N	P	N	P	N	N	P	P	P	P	N	P	P	Y	N	P	N	Y	P	P	P	Y
SNSQSSVNAIPLETFR	C1_04630C_B	(orf19.783) Ortholog(s) have role in endocytosis, phospholipid translocation, retrograde vesicle-mediated transport, Golgi to endoplasmic reticulum, vacuole organization	1xPhospho [S3(99.5)]	1xPhospho [S48(99.5)]	8	[46-61]	0	1829.84	N	N	N	N	N	N	N	N	P	P	N	N	P	P	P	P	P	P	P	N	Y	P	N	P	N	P	P	P	N	P	P	N	P	P	Y	N	N	P	N	P	N
SISSSSTSLNIAAR	C1_04630C_B	(orf19.783) Ortholog(s) have role in endocytosis, phospholipid translocation, retrograde vesicle-mediated transport, Golgi to endoplasmic reticulum, vacuole organization	3xPhospho [S4(99.5); S8(99); S/T]	3xPhospho [S92(99.5); S96(99); S/T]	4	[89-102]	0	1633.63	N	N	N	N	N	N	N	N	Y	N	N	N	N	N	N	N	N	N	N	N	N	N	N	N	N	N	N	N	N	N	N	N	N	N	N	N	N	N	P	N	N
APTASQLQSPPPPPSSTK	C1_04680W_A	(orf19.778) Eisosome component; predicted role in endocytosis; echinocandin-binding protein; localizes to cell surface of hyphae, but not yeast-form cells; Hap43, YNB biofilm induced; rat catheter biofilm repressed	1xPhospho [S9(100)]	1xPhospho [S20(100)]	344	[12-29]	0	1870.89	Y	P	P	P	P	P	Y	P	Y	P	Y	P	P	P	P	P	P	P	P	P	Y	P	Y	P	P	P	P	P	P	P	Y	P	Y	P	P	P	Y	P	Y	P	P
QIIIDAENALASWTLDSAAVKPTLSLHQEYDEDELEHEHGEIDDAAQEEFNK	C1_04680W_A	(orf19.778) Eisosome component; predicted role in endocytosis; echinocandin-binding protein; localizes to cell surface of hyphae, but not yeast-form cells; Hap43, YNB biofilm induced; rat catheter biofilm repressed	1xPhospho [T/S/Y]	1xPhospho [T/S/Y]	6	[249-300]	0	5957.72	N	P	N	N	N	N	N	N	N	N	N	P	N	N	N	N	N	N	N	N	N	N	N	N	N	N	N	N	N	N	Y	N	N	N	N	N	N	N	N	N	N
QDINIDDIDIESDNENSALTNDK	C1_04710C_A	(orf19.773) Protein similar to S. cerevisiae Rsa3 predicted nucleolar protein involved in maturation of pre-60S ribosomal particles; rat catheter and Spider biofilm induced	1xPhospho [S12(100)]	1xPhospho [S66(100)]	763	[55-77]	0	2671.13	Y	P	Y	N	Y	N	Y	N	Y	P	Y	P	Y	P	Y	N	Y	N	Y	P	Y	N	Y	N	Y	N	Y	P	Y	N	Y	N	Y	P	Y	N	Y	N	Y	N	Y
AILANPSTYEILSPSDFGLTR	C1_04730C_A	(orf19.772) Homocitrate synthase, major isoform; lysine biosynthesis; expression increased in a fluconazole-resistant isolate; colony morphology-related gene regulation by Ssn6; ketoconazole-repressed; regulated by Gcn2, Gcn4, Hap43	1xPhospho [S13(99.6)]	1xPhospho [S337(99.6)]	3	[325-345]	0	2345.14	N	N	N	N	N	N	N	N	N	N	N	N	N	N	N	N	N	N	N	N	N	N	N	N	N	N	N	N	N	N	N	N	N	N	N	N	Y	N	N	N	N
SFTSTTTTTTSSTTTK	C1_04780C_A	(orf19.764) Ortholog(s) have role in negative regulation of TORC1 signaling and cytoplasm localization	1xPhospho [S1(100)]	1xPhospho [S701(100)]	612	[701-716]	0	1732.75	Y	P	Y	N	Y	N	Y	N	Y	N	Y	N	Y	N	P	N	Y	N	Y	P	Y	P	Y	N	Y	N	Y	N	Y	P	Y	N	Y	P	Y	P	Y	P	Y	N	Y
TTSSPTLPTHK	C1_04810W_A	(orf19.761) Putative homolog of <i>S. cerevisiae</i> Tco89p, which is a component of the TOR C1 complex that is involved in the regulation of growth and cell wall integrity; heterozygous null mutant displays sensitivity to rapamycin	1xPhospho [S4(100)]	1xPhospho [S146(100)]	694	[143-153]	0	1249.58	Y	P	Y	P	Y	P	Y	P	Y	P	Y	P	Y	P	Y	P	Y	P	Y	P	Y	P	Y	P	Y	P	Y	P	Y	P	Y	P	Y	P	Y	P	Y	P	Y	P	Y
AILQLNDDDADYEDVENLSNDEDTGENNAPVPER	C1_04810W_A	(orf19.761) Putative homolog of <i>S. cerevisiae</i> Tco89p, which is a component of the TOR C1 complex that is involved in the regulation of growth and cell wall integrity; heterozygous null mutant displays sensitivity to rapamycin	1xPhospho [S19(100)]	1xPhospho [S196(100)]	172	[178-211]	0	3869.61	Y	N	Y	N	Y	P	Y	N	Y	N	Y	N	Y	N	P	P	Y	N	Y	N	P	N	Y	N	Y	N	P	N	Y	N	Y	P	Y	N	Y	N	Y	N	Y	P	Y
VNTSHPELGSSTK	C1_04810W_A	(orf19.761) Putative homolog of <i>S. cerevisiae</i> Tco89p, which is a component of the TOR C1 complex that is involved in the regulation of growth and cell wall integrity; heterozygous null mutant displays sensitivity to rapamycin	1xPhospho [S/T]	1xPhospho [S/T]	136	[270-282]	0	1436.64	Y	P	Y	P	P	P	P	P	Y	P	Y	P	P	P	P	P	P	P	P	P	P	P	P	P	Y	P	Y	N	P	P	Y	P	Y	N	P	N	Y	P	Y	P	Y
ILPEPTPASEEPPK	C1_04810W_A	(orf19.761) Putative homolog of <i>S. cerevisiae</i> Tco89p, which is a component of the TOR C1 complex that is involved in the regulation of growth and cell wall integrity; heterozygous null mutant displays sensitivity to rapamycin	1xPhospho [S9(100)]	1xPhospho [S247(100)]	86	[239-252]	0	1584.76	Y	P	P	P	N	N	Y	P	Y	P	Y	P	N	P	P	P	N	P	P	P	P	P	P	P	N	P	N	P	N	P	Y	P	P	P	Y	P	Y	P	Y	P	P
FDSQDTISTTHSQDEQNIPSLYEQINR	C1_04810W_A	(orf19.761) Putative homolog of <i>S. cerevisiae</i> Tco89p, which is a component of the TOR C1 complex that is involved in the regulation of growth and cell wall integrity; heterozygous null mutant displays sensitivity to rapamycin	1xPhospho [T6(99.4)]	1xPhospho [T217(99.4)]	43	[212-238]	0	3246.42	Y	N	N	N	N	N	P	N	P	N	N	N	P	N	P	N	N	N	P	N	P	N	P	N	N	N	N	N	N	N	Y	N	P	N	P	P	P	N	P	N	Y
NTSTPSLNK	C1_04810W_A	(orf19.761) Putative homolog of <i>S. cerevisiae</i> Tco89p, which is a component of the TOR C1 complex that is involved in the regulation of growth and cell wall integrity; heterozygous null mutant displays sensitivity to rapamycin	1xPhospho [S/T]	1xPhospho [S/T]	37	[64-72]	0	1041.46	Y	P	Y	P	P	P	P	P	N	P	P	P	N	N	N	N	P	N	N	P	N	P	P	P	P	N	P	N	P	N	N	N	N	N	N	P	P	N	P	N	P
SKSTEVLLK	C1_04810W_A	(orf19.761) Putative homolog of <i>S. cerevisiae</i> Tco89p, which is a component of the TOR C1 complex that is involved in the regulation of growth and cell wall integrity; heterozygous null mutant displays sensitivity to rapamycin	1xPhospho [S3(99.6)]	1xPhospho [S111(99.6)]	4	[109-117]	1	1084.56	N	P	N	P	N	P	N	N	P	N	P	P	N	N	N	P	N	P	N	P	N	P	N	N	N	N	N	N	N	N	P	N	N	N	N	N	N	N	N	N	N
LENSNVENNDTPEVEEQK	C1_04830W_B	(orf19.759) Ortholog(s) have role in endoplasmic reticulum to Golgi vesicle-mediated transport, retrograde vesicle-mediated transport, Golgi to endoplasmic reticulum and COPI vesicle coat, endosome localization	1xPhospho [T11(100)]	1xPhospho [T643(100)]	29	[633-650]	0	2167.9	P	N	N	N	P	N	N	P	Y	N	Y	N	N	N	N	N	N	N	N	N	P	N	P	N	P	N	N	N	N	N	P	P	P	N	N	N	Y	N	Y	N	N
VIVPSPR	C1_04890W_A	(orf19.754) P-loop ATPase with similarity to human OLA1 and bacterial YchF; Spider biofilm repressed	1xPhospho [S5(100)]	1xPhospho [S68(100)]	146	[64-70]	0	847.444	Y	P	P	P	P	P	Y	P	Y	P	Y	P	P	P	P	P	P	P	P	P	Y	P	P	P	P	P	P	P	P	P	Y	P	P	P	P	P	P	P	Y	P	P
ADSTVDLLHIK	C1_05000W_A	(orf19.54) Putative beta-mannosyltransferase required for the addition of beta-mannose to the acid-labile fraction of cell wall phosphopeptidomannan; 9-gene family memebr; regulated on yeast-hypha and white-opaque switches; Spider biofilm repressed	1xPhospho [S3(100)]	1xPhospho [S580(100)]	12	[578-588]	0	1291.63	P	P	P	P	N	P	P	N	Y	P	Y	P	N	N	N	N	N	N	P	P	N	N	N	N	P	N	N	P	N	N	P	N	P	P	P	P	P	P	P	P	P
DEQSEEDASESTPQASDEAPK	C1_05050C_B	(orf19.58) Putative nuclear exosome exonuclease component; Hap43p-induced gene; mutation confers hypersensitivity to 5-fluorocytosine (5-FC), 5-fluorouracil (5-FU), and tubercidin (7-deazaadenosine)	1xPhospho [S4(100)]	1xPhospho [S662(100)]	6	[659-679]	0	2329.88	N	N	N	N	N	N	P	N	N	N	N	N	N	N	N	N	N	N	P	N	P	N	P	N	Y	N	Y	N	N	N	P	N	N	N	N	N	P	N	N	N	N
NSDTVGTVSQIDDSPHSNSGEVTK	C1_05090W_A	(orf19.4062) Transcription factor; regulator of yeast form adherence; required for yeast cell adherence to silicone substrate; Spider biofilm induced	1xPhospho [S14(100)]	1xPhospho [S101(100)]	48	[88-111]	0	2554.09	Y	P	Y	P	P	N	Y	P	N	N	N	P	P	N	P	N	P	P	P	P	P	P	P	P	N	N	P	P	P	P	Y	P	Y	P	Y	P	Y	P	P	P	P
NSDTVGTVSQIDDSPHSNSGEVTK	C1_05090W_A	(orf19.4062) Transcription factor; regulator of yeast form adherence; required for yeast cell adherence to silicone substrate; Spider biofilm induced	2xPhospho [S14(100); S17(100)]	2xPhospho [S101(100); S104(100)]	41	[88-111]	0	2634.06	N	N	Y	N	P	N	N	P	P	N	Y	N	P	N	P	N	P	N	N	N	P	N	Y	N	Y	P	P	N	P	N	P	N	Y	N	Y	N	Y	P	Y	N	Y
SKTPVPTEYDDTR	C1_05110C_B	(orf19.4060) 3-deoxy-D-arabinoheptulosonate-7-phosphate synthase; aromatic amino acid biosynthesis; GCN-regulated; feedback-inhibited by tyrosine if produced in S. cerevisiae Aro3p and Aro4p catalyze same reaction; protein decreases in stationary phase	1xAcetyl [N-Term]; 1xPhospho [T3(100)]	1xAcetyl [N-Term]; 1xPhospho [T4(100)]	1720	[2-14]	1	1630.7	Y	Y	Y	P	Y	P	Y	Y	Y	Y	Y	Y	Y	Y	Y	Y	Y	Y	Y	Y	Y	Y	Y	Y	Y	Y	Y	Y	Y	Y	Y	Y	Y	Y	Y	Y	Y	Y	Y	Y	Y
TPVPTEYDDTR	C1_05110C_B	(orf19.4060) 3-deoxy-D-arabinoheptulosonate-7-phosphate synthase; aromatic amino acid biosynthesis; GCN-regulated; feedback-inhibited by tyrosine if produced in S. cerevisiae Aro3p and Aro4p catalyze same reaction; protein decreases in stationary phase	1xPhospho [T1(100)]	1xPhospho [T4(100)]	1240	[4-14]	0	1373.56	Y	P	Y	P	Y	P	Y	P	Y	P	Y	P	Y	P	Y	Y	Y	P	Y	P	Y	P	Y	P	Y	Y	Y	Y	Y	P	Y	P	Y	P	Y	P	Y	P	Y	P	Y
MSKTPVPTEYDDTR	C1_05110C_B	(orf19.4060) 3-deoxy-D-arabinoheptulosonate-7-phosphate synthase; aromatic amino acid biosynthesis; GCN-regulated; feedback-inhibited by tyrosine if produced in S. cerevisiae Aro3p and Aro4p catalyze same reaction; protein decreases in stationary phase	1xMet-loss+Acetyl [N-Term]; 1xPhospho [T4(100)]	1xMet-loss+Acetyl [N-Term]; 1xPhospho [T4(100)]	571	[1-14]	1	1630.7	Y	Y	Y	P	Y	P	Y	Y	Y	Y	Y	Y	Y	Y	Y	Y	Y	Y	Y	Y	Y	Y	Y	Y	Y	Y	Y	Y	Y	Y	Y	Y	Y	Y	Y	Y	Y	Y	Y	Y	Y
SKTPVPTEYDDTR	C1_05110C_B	(orf19.4060) 3-deoxy-D-arabinoheptulosonate-7-phosphate synthase; aromatic amino acid biosynthesis; GCN-regulated; feedback-inhibited by tyrosine if produced in S. cerevisiae Aro3p and Aro4p catalyze same reaction; protein decreases in stationary phase	2xPhospho [S1(100); T3(100)]	2xPhospho [S2(100); T4(100)]	240	[2-14]	1	1668.66	Y	N	Y	N	P	P	P	N	Y	N	Y	N	Y	P	P	N	P	N	Y	N	Y	N	P	N	Y	N	Y	P	Y	P	Y	N	Y	N	Y	N	Y	N	Y	N	Y
GLINDPDVDNSFDINR	C1_05110C_B	(orf19.4060) 3-deoxy-D-arabinoheptulosonate-7-phosphate synthase; aromatic amino acid biosynthesis; GCN-regulated; feedback-inhibited by tyrosine if produced in S. cerevisiae Aro3p and Aro4p catalyze same reaction; protein decreases in stationary phase	1xPhospho [S11(100)]	1xPhospho [S121(100)]	4	[111-126]	0	1883.82	N	N	N	N	N	N	N	N	N	N	N	N	N	N	N	N	N	N	N	N	N	N	N	N	N	N	N	N	N	N	N	N	N	N	N	N	N	N	N	N	N
KSEELNVVSSEPLDSIDDTSK	C1_05170C_A	(orf19.448) Predicted ubiquitin-binding protein; rat catheter biofilm repressed	1xPhospho [S2(100)]	1xPhospho [S5(100)]	3	[4-24]	1	2372.08	N	N	N	N	N	N	N	P	P	P	N	P	N	N	N	N	N	N	N	P	N	P	N	P	N	P	N	P	N	N	N	N	N	P	N	P	N	N	N	N	N
RGDDDDELDDSPDEFEQIK	C1_05170C_B	(orf19.448) Predicted ubiquitin-binding protein; rat catheter biofilm repressed	1xPhospho [S11(100)]	1xPhospho [S258(100)]	1940	[248-266]	1	2317.9	Y	Y	Y	P	Y	P	Y	P	Y	P	Y	Y	Y	Y	Y	Y	Y	Y	Y	Y	Y	P	Y	Y	Y	Y	Y	Y	Y	P	Y	P	Y	P	Y	P	Y	Y	Y	Y	Y
GDDDDELDDSPDEFEQIK	C1_05170C_B	(orf19.448) Predicted ubiquitin-binding protein; rat catheter biofilm repressed	1xPhospho [S10(100)]	1xPhospho [S258(100)]	1216	[249-266]	0	2161.8	Y	P	Y	N	Y	P	Y	N	Y	N	Y	P	Y	Y	Y	Y	Y	Y	Y	P	Y	P	Y	N	Y	P	Y	Y	Y	Y	Y	P	Y	P	Y	Y	Y	P	Y	P	Y
KEIDSTEEVPINEDEQDESVPPPQPPRPK	C1_05170C_B	(orf19.448) Predicted ubiquitin-binding protein; rat catheter biofilm repressed	1xPhospho [S5(99.5)]	1xPhospho [S100(99.5)]	1077	[96-124]	1	3379.56	Y	P	Y	N	Y	N	Y	P	Y	P	Y	N	Y	P	Y	N	Y	N	Y	P	Y	N	Y	P	Y	N	Y	N	Y	N	Y	N	Y	P	Y	P	Y	N	Y	P	Y
WQPLESGVSADPDAFLVTDSEDDGEDVATTDATK	C1_05170C_B	(orf19.448) Predicted ubiquitin-binding protein; rat catheter biofilm repressed	2xPhospho [T18(100); S20(100)]	2xPhospho [T401(100); S403(100)]	484	[384-417]	0	3741.53	Y	N	Y	N	Y	P	Y	N	Y	P	Y	N	Y	P	Y	P	Y	P	Y	P	Y	P	Y	P	Y	P	Y	P	Y	P	Y	P	Y	P	Y	P	Y	P	Y	N	Y
GELQSDTPTLTTR	C1_05170C_B	(orf19.448) Predicted ubiquitin-binding protein; rat catheter biofilm repressed	1xPhospho [S5(100)]	1xPhospho [S366(100)]	452	[362-374]	0	1498.68	Y	P	Y	P	Y	P	Y	P	Y	P	Y	P	Y	P	Y	P	Y	P	Y	P	Y	P	Y	P	Y	P	Y	P	Y	P	Y	P	Y	P	Y	P	Y	P	Y	P	Y
EIDSTEEVPINEDEQDESVPPPQPPRPK	C1_05170C_B	(orf19.448) Predicted ubiquitin-binding protein; rat catheter biofilm repressed	1xPhospho [S4(99.4)]	1xPhospho [S100(99.4)]	424	[97-124]	0	3251.46	P	P	Y	P	Y	P	P	P	Y	P	Y	P	Y	P	Y	P	Y	P	Y	P	Y	P	Y	P	Y	P	Y	P	Y	P	Y	P	Y	P	Y	P	Y	P	Y	P	Y
WQPLESGVSADPDAFLVTDSEDDGEDVATTDATK	C1_05170C_B	(orf19.448) Predicted ubiquitin-binding protein; rat catheter biofilm repressed	1xPhospho [S20(100)]	1xPhospho [S403(100)]	297	[384-417]	0	3661.56	Y	N	Y	N	Y	N	Y	N	Y	N	Y	N	Y	P	Y	N	Y	N	Y	N	Y	N	Y	N	Y	N	Y	N	Y	N	Y	N	Y	N	Y	N	Y	N	Y	N	Y
RGDDDDELDDSPDEFEQIKETFTQGLEEAK	C1_05170C_B	(orf19.448) Predicted ubiquitin-binding protein; rat catheter biofilm repressed	1xPhospho [S11(100)]	1xPhospho [S258(100)]	253	[248-277]	2	3551.49	Y	P	Y	N	P	N	P	N	Y	P	Y	N	Y	P	Y	P	P	P	P	P	Y	N	P	P	P	N	P	P	Y	P	Y	N	Y	P	Y	N	Y	P	Y	P	Y
KDTTVSTDDKESTTTSEDNK	C1_05170C_B	(orf19.448) Predicted ubiquitin-binding protein; rat catheter biofilm repressed	1xPhospho [S12(100)]	1xPhospho [S36(100)]	70	[25-44]	2	2281.96	Y	N	Y	N	N	N	P	N	P	P	P	N	P	P	P	P	P	P	N	N	P	N	P	N	P	P	P	N	P	P	P	P	P	P	P	P	P	P	P	N	P
GDDDDELDDSPDEFEQIKETFTQGLEEAK	C1_05170C_B	(orf19.448) Predicted ubiquitin-binding protein; rat catheter biofilm repressed	1xPhospho [S10(100)]	1xPhospho [S258(100)]	69	[249-277]	1	3395.38	P	N	P	N	P	N	P	N	P	N	P	N	Y	N	P	N	P	N	P	N	P	N	P	N	P	N	P	N	Y	N	Y	N	Y	N	Y	N	P	N	P	N	Y
KEESKPTDTTSETKPETK	C1_05170C_B	(orf19.448) Predicted ubiquitin-binding protein; rat catheter biofilm repressed	1xPhospho [S/T]	1xPhospho [S/T]	67	[57-74]	1	2115.97	Y	P	P	P	N	P	P	P	P	P	P	P	P	P	P	P	P	P	Y	P	P	N	P	P	P	P	Y	N	Y	N	P	P	P	P	P	P	Y	N	P	N	P
ELTDDELLAR	C1_05170C_B	(orf19.448) Predicted ubiquitin-binding protein; rat catheter biofilm repressed	1xPhospho [T3(100)]	1xPhospho [T204(100)]	63	[202-211]	0	1254.56	Y	P	P	P	P	P	P	N	P	P	P	P	P	P	P	P	P	P	P	P	P	P	P	P	P	P	P	P	P	P	P	N	N	P	P	N	P	P	Y	P	Y
LFGALGGSSFNDNK	C1_05170C_B	(orf19.448) Predicted ubiquitin-binding protein; rat catheter biofilm repressed	1xPhospho [S8(99.5)]	1xPhospho [S317(99.5)]	4	[310-323]	0	1506.66	P	N	N	N	N	P	Y	P	N	N	N	P	N	N	N	N	N	N	P	N	P	N	N	N	P	N	P	N	P	N	N	P	N	P	N	P	N	N	P	N	N
SHFVTPPSPPQQR	C1_05200C_A	(orf19.446) Protein of unknown function; constitutive expression independent of MTL or white-opaque status; upregulated in a cyr1 mutant	1xPhospho [S8(100)]	1xPhospho [S61(100)]	315	[54-66]	0	1557.72	Y	P	Y	P	Y	P	Y	P	Y	P	Y	P	P	P	P	P	Y	P	Y	P	Y	P	Y	P	Y	P	Y	P	P	P	Y	P	Y	P	Y	P	Y	P	Y	P	Y
LSPTDIEEGMR	C1_05240C_A	(orf19.441) Putative 26S proteasome regulatory subunit 7; Hap43p-repressed gene; regulated by Gcn2p and Gcn4p; overlaps orf19.442	1xPhospho [S2(100)]	1xPhospho [S141(100)]	40	[140-150]	0	1327.56	N	N	P	N	P	N	P	N	P	N	Y	N	P	N	P	N	P	N	P	P	P	P	P	P	P	N	P	N	P	N	P	N	Y	P	Y	N	Y	N	P	N	P
YIPPSEEETSEK	C1_05240C_A	(orf19.441) Putative 26S proteasome regulatory subunit 7; Hap43p-repressed gene; regulated by Gcn2p and Gcn4p; overlaps orf19.442	1xPhospho [S5(99.6)]	1xPhospho [S14(99.6)]	7	[10-21]	0	1488.61	P	N	P	N	N	N	N	N	N	N	N	N	N	N	N	N	N	N	N	N	N	N	N	N	N	N	N	N	N	N	N	N	N	N	N	N	N	N	N	N	Y
LVESFLSLEDSSDVEELSAK	C1_05360C_A	(orf19.429) Putative non-canonical poly(A) polymerase; repressed by nitric oxide; Spider biofilm induced	1xPhospho [S12(100)]	1xPhospho [S557(100)]	621	[546-565]	0	2277.04	Y	P	Y	P	Y	P	Y	P	Y	P	Y	P	Y	P	Y	P	Y	P	Y	P	Y	P	Y	P	Y	P	Y	P	Y	P	Y	P	Y	P	Y	P	Y	P	Y	P	Y
VVNHALISHEEEIDDESDGLDGNDK	C1_05360C_A	(orf19.429) Putative non-canonical poly(A) polymerase; repressed by nitric oxide; Spider biofilm induced	1xPhospho [S17(100)]	1xPhospho [S503(100)]	445	[487-511]	0	2830.21	Y	P	Y	P	Y	P	Y	P	Y	P	Y	P	Y	P	Y	P	Y	P	Y	P	Y	P	Y	P	Y	P	Y	P	Y	P	Y	P	Y	P	Y	P	Y	P	Y	P	Y
FETLQNHLDEESDSELIYDYDR	C1_05360C_A	(orf19.429) Putative non-canonical poly(A) polymerase; repressed by nitric oxide; Spider biofilm induced	1xPhospho [S12(100)]	1xPhospho [S49(100)]	225	[38-59]	0	2811.17	Y	P	Y	N	P	N	Y	N	P	N	P	N	Y	N	P	N	P	P	Y	N	Y	N	Y	N	Y	P	Y	N	Y	P	Y	N	Y	N	Y	N	Y	N	Y	N	Y
LVESFLSLEDSSDVEELSAK	C1_05360C_A	(orf19.429) Putative non-canonical poly(A) polymerase; repressed by nitric oxide; Spider biofilm induced	2xPhospho [S11(100); S12(100)]	2xPhospho [S556(100); S557(100)]	133	[546-565]	0	2357.01	Y	N	P	N	P	N	Y	N	Y	N	Y	N	P	N	P	N	Y	N	P	N	P	N	Y	N	Y	N	Y	N	Y	N	Y	N	Y	N	Y	N	Y	N	Y	N	Y
YYFSDMTVESNEDEYVPEKK	C1_05360C_A	(orf19.429) Putative non-canonical poly(A) polymerase; repressed by nitric oxide; Spider biofilm induced	1xPhospho [S10(100)]	1xPhospho [S521(100)]	4	[512-531]	1	2553.04	N	N	P	N	P	N	N	N	N	N	P	N	N	N	N	N	N	N	N	N	N	N	N	N	N	N	N	N	N	N	N	N	P	N	P	N	N	N	N	N	N
SEELTDDLVLIDSEEK	C1_05360C_B	(orf19.429) Putative non-canonical poly(A) polymerase; repressed by nitric oxide; Spider biofilm induced	1xPhospho [S13(100)]	1xPhospho [S74(100)]	88	[62-77]	0	1914.85	P	P	P	N	P	N	P	N	P	N	P	P	Y	P	Y	N	Y	N	Y	P	Y	P	Y	P	Y	N	Y	N	Y	P	Y	N	N	N	N	P	P	P	N	N	P
SNDSSDGFDDINSESEK	C1_05360C_B	(orf19.429) Putative non-canonical poly(A) polymerase; repressed by nitric oxide; Spider biofilm induced	3xPhospho [S1(100); S4(100); S5(100)]	3xPhospho [S78(100); S81(100); S82(100)]	12	[78-94]	0	2085.62	N	N	N	N	N	N	N	N	N	N	N	N	N	N	N	N	N	N	N	N	N	N	N	N	Y	N	Y	N	Y	N	N	N	N	N	N	N	N	N	N	N	N
SNDSSDGFDDINSESEK	C1_05360C_B	(orf19.429) Putative non-canonical poly(A) polymerase; repressed by nitric oxide; Spider biofilm induced	2xPhospho [S4(100); S5(100)]	2xPhospho [S81(100); S82(100)]	8	[78-94]	0	2005.66	N	N	P	N	P	N	P	N	N	N	P	N	N	N	N	N	P	N	P	N	P	N	P	N	Y	N	Y	N	P	N	P	N	P	N	N	N	N	N	P	N	P
VPSLLQNEVFSDDEDDDIEYEGR	C1_05370C_A	(orf19.428) Putative serine/threonine kinase; induced during planktonic growth; rat catheter biofilm repressed	1xPhospho [S11(100)]	1xPhospho [S601(100)]	6	[591-613]	0	2764.15	P	N	P	N	N	N	P	N	P	N	P	N	N	N	N	N	N	N	N	N	P	N	P	N	N	N	N	N	N	N	P	N	P	N	P	N	P	N	P	N	N
SAIETVSPK	C1_05380C_A	(orf19.427) Ortholog(s) have telomeric DNA binding activity	1xPhospho [S7(100)]	1xPhospho [S1353(100)]	406	[1347-1355]	0	1011.48	Y	P	Y	P	Y	P	Y	P	Y	P	Y	P	P	P	P	P	Y	P	P	P	P	P	P	P	Y	P	Y	P	Y	P	Y	P	Y	P	P	P	Y	P	Y	P	Y
LFSSTLEDSVLASPR	C1_05380C_A	(orf19.427) Ortholog(s) have telomeric DNA binding activity	1xPhospho [S13(100)]	1xPhospho [S342(100)]	18	[330-344]	0	1701.81	P	P	N	P	N	P	Y	N	Y	P	N	P	P	P	P	P	P	P	P	P	P	N	P	P	N	N	P	N	N	P	P	P	P	P	Y	P	Y	P	N	P	N
NTLSSSPIK	C1_05380C_A	(orf19.427) Ortholog(s) have telomeric DNA binding activity	1xPhospho [S/T]	1xPhospho [S/T]	7	[199-207]	0	1026.49	P	N	P	N	N	N	N	N	N	N	N	N	N	N	N	N	P	N	N	N	N	N	N	N	N	N	N	N	N	N	P	N	N	N	N	N	P	N	N	P	N
LDEQINSENSDDVSEKDPQNHVISEANDASADSDGENHDAVDVDIK	C1_05390C_A	(orf19.426) Ortholog of <i>C. dubliniensis CD36</i> : Cd36_05120, <i>C. parapsilosis CDC317</i> : CPAR2_107740, <i>C. auris B8441</i> : B9J08_004520 and <i>Candida tenuis NRRL Y-1498</i> : CANTEDRAFT_136277	1xPhospho [S33(100)]	1xPhospho [S671(100)]	379	[639-684]	1	5060.13	Y	P	Y	P	P	P	Y	P	P	N	P	P	Y	P	Y	P	Y	N	Y	N	Y	P	Y	P	P	P	Y	P	Y	P	Y	P	Y	P	Y	P	Y	P	Y	P	Y
TLTESVDDDSPEEK	C1_05390C_A	(orf19.426) Ortholog of <i>C. dubliniensis CD36</i> : Cd36_05120, <i>C. parapsilosis CDC317</i> : CPAR2_107740, <i>C. auris B8441</i> : B9J08_004520 and <i>Candida tenuis NRRL Y-1498</i> : CANTEDRAFT_136277	1xPhospho [S10(100)]	1xPhospho [S631(100)]	195	[622-635]	0	1644.65	P	N	Y	N	Y	N	P	N	Y	N	P	N	P	P	P	N	P	N	P	N	P	N	P	N	Y	N	Y	N	Y	N	Y	N	Y	P	P	P	Y	P	Y	P	Y
NLLDDIDLDYK	C1_05390C_A	(orf19.426) Ortholog of <i>C. dubliniensis CD36</i> : Cd36_05120, <i>C. parapsilosis CDC317</i> : CPAR2_107740, <i>C. auris B8441</i> : B9J08_004520 and <i>Candida tenuis NRRL Y-1498</i> : CANTEDRAFT_136277	1xPhospho [Y10(100)]	1xPhospho [Y61(100)]	42	[52-62]	0	1416.63	N	Y	Y	Y	P	P	P	P	P	Y	N	P	P	Y	N	P	P	P	P	P	P	Y	P	Y	P	Y	N	P	P	P	N	P	N	P	N	P	P	Y	P	P	P
DPQNHVISEANDASADSDGENHDAVDVDIK	C1_05390C_A	(orf19.426) Ortholog of <i>C. dubliniensis CD36</i> : Cd36_05120, <i>C. parapsilosis CDC317</i> : CPAR2_107740, <i>C. auris B8441</i> : B9J08_004520 and <i>Candida tenuis NRRL Y-1498</i> : CANTEDRAFT_136277	1xPhospho [S17(100)]	1xPhospho [S671(100)]	9	[655-684]	0	3257.35	N	N	N	N	N	N	N	N	N	N	P	N	N	N	N	N	N	N	N	N	N	N	N	N	N	N	N	N	N	N	N	N	N	N	N	N	N	N	P	N	P
LDEQINSENSDDVSEKDPQNHVISEANDASADSDGENHDAVDVDIK	C1_05390C_A	(orf19.426) Ortholog of <i>C. dubliniensis CD36</i> : Cd36_05120, <i>C. parapsilosis CDC317</i> : CPAR2_107740, <i>C. auris B8441</i> : B9J08_004520 and <i>Candida tenuis NRRL Y-1498</i> : CANTEDRAFT_136277	2xPhospho [S30(98.5); S33(98.5)]	2xPhospho [S668(98.5); S671(98.5)]	4	[639-684]	1	5140.1	N	N	N	N	N	N	N	N	N	N	N	N	Y	N	Y	N	N	N	N	N	N	N	N	N	N	N	P	N	P	N	N	N	P	N	N	N	N	N	N	N	N
TLAESVDDDSPEEK	C1_05390C_B	(orf19.426) Ortholog of <i>C. dubliniensis CD36</i> : Cd36_05120, <i>C. parapsilosis CDC317</i> : CPAR2_107740, <i>C. auris B8441</i> : B9J08_004520 and <i>Candida tenuis NRRL Y-1498</i> : CANTEDRAFT_136277	1xPhospho [S10(100)]	1xPhospho [S631(100)]	101	[622-635]	0	1614.64	Y	N	Y	N	P	N	P	N	P	N	Y	N	N	N	N	N	N	N	P	N	P	N	P	N	P	N	P	N	P	N	Y	N	Y	N	P	N	Y	N	P	N	Y
RSSPAAQNQPAPK	C1_05430W_A	(orf19.422) Putative transcription factor; downregulated upon adherence to polystyrene; flucytosine repressed	1xPhospho [S]	1xPhospho [S]	8	[475-487]	1	1431.67	P	N	N	N	N	N	Y	N	N	N	N	N	P	N	N	N	N	N	N	N	N	N	N	N	N	N	N	N	N	N	N	N	P	N	N	N	N	N	N	N	N
ANGTSANQASASPTSVHPPIPTIPQNSVR	C1_05430W_A	(orf19.422) Putative transcription factor; downregulated upon adherence to polystyrene; flucytosine repressed	1xPhospho [S/T]	1xPhospho [S/T]	7	[383-411]	0	2979.43	P	N	N	N	N	P	P	N	P	N	P	N	N	N	N	P	N	N	P	N	P	P	N	P	N	P	N	P	P	P	Y	P	P	P	Y	P	Y	P	P	P	P
LVVVSTSALPGSSLTGTSNTSTGTAAATPTPTSTTASAASQSSKQTTADGASTTDTKGK	C1_05430W_A	(orf19.422) Putative transcription factor; downregulated upon adherence to polystyrene; flucytosine repressed	4xPhospho [T32; S33; T34; T35]	4xPhospho [T351; S352; T353; T354]	1	[320-378]	2	5836.59	N	N	P	N	P	N	P	N	N	N	N	N	N	N	P	N	Y	N	N	N	N	N	N	N	N	N	P	N	P	N	P	N	N	N	P	N	P	N	N	N	N
SASVEELTPTNR	C1_05440C_A	(orf19.419) Protein of unknown function; flow model biofilm induced; Spider biofilm induced	1xPhospho [S3(100)]	1xPhospho [S291(100)]	524	[289-300]	0	1383.62	Y	P	Y	P	Y	P	Y	P	Y	P	Y	P	P	P	P	P	N	P	Y	P	Y	P	Y	P	P	P	P	P	Y	P	Y	P	Y	P	Y	P	Y	P	Y	P	Y
SASVEELTPTNR	C1_05440C_A	(orf19.419) Protein of unknown function; flow model biofilm induced; Spider biofilm induced	2xPhospho [S1(100); S3(100)]	2xPhospho [S289(100); S291(100)]	164	[289-300]	0	1463.58	Y	P	Y	N	Y	P	Y	P	Y	N	Y	P	P	N	P	N	P	P	P	P	P	P	Y	N	Y	N	P	N	P	P	Y	N	Y	N	Y	N	Y	N	Y	P	P
IAEDNKSVDSSSIDLR	C1_05440C_A	(orf19.419) Protein of unknown function; flow model biofilm induced; Spider biofilm induced	2xPhospho [S7(99.3); S10(99.3)]	2xPhospho [S474(99.3); S477(99.3)]	40	[468-483]	1	1908.8	N	P	P	N	P	P	P	N	P	N	Y	N	P	P	P	N	N	P	Y	N	Y	P	Y	N	P	N	P	P	P	P	Y	N	P	N	P	N	P	N	P	P	N
TLSRSASVEELTPTNR	C1_05440C_A	(orf19.419) Protein of unknown function; flow model biofilm induced; Spider biofilm induced	3xPhospho [S3(99.3); S5(99.3); S7(99.3)]	3xPhospho [S287(99.3); S289(99.3); S291(99.3)]	18	[285-300]	1	2000.81	N	P	P	P	N	P	N	P	Y	P	Y	P	N	P	N	P	N	P	P	P	N	P	N	P	N	N	P	N	N	N	N	N	Y	N	P	N	N	N	P	N	N
FDELDSFDEFGR	C1_05440C_A	(orf19.419) Protein of unknown function; flow model biofilm induced; Spider biofilm induced	1xPhospho [S6(100)]	1xPhospho [S519(100)]	12	[514-525]	0	1556.59	N	N	N	N	N	N	N	N	N	N	N	N	N	N	N	N	N	N	N	N	N	N	N	N	N	N	N	N	N	N	P	N	P	N	P	N	P	N	P	N	P
IAEDNKSVDSSSIDLR	C1_05440C_A	(orf19.419) Protein of unknown function; flow model biofilm induced; Spider biofilm induced	4xPhospho [S7(100); S10(100); S11(100); S12(100)]	4xPhospho [S474(100); S477(100); S478(100); S479(100)]	8	[468-483]	1	2068.73	N	N	N	N	P	N	P	N	N	N	P	N	N	N	N	N	N	N	N	N	P	N	Y	N	Y	N	N	N	P	N	Y	N	N	N	N	N	N	N	N	N	P
GNMDDSDAESITSK	C1_05460W_A	(orf19.418) Putative TORC1 subunit; heterozygous null mutant displays sensitivity to rapamycin; likely to be essential for growth, based on an insertional mutagenesis strategy	1xPhospho [S10(99.4)]	1xPhospho [S954(99.4)]	26	[945-958]	0	1549.57	Y	N	P	N	N	N	Y	N	P	N	P	N	N	N	N	N	N	N	N	N	P	N	P	N	P	N	P	N	N	N	P	N	P	N	P	N	Y	N	P	N	Y
KDGVRTMFK	C1_05470W_A	(orf19.417) Ortholog(s) have pyridoxal phosphate binding activity, role in cellular iron ion homeostasis, pyridoxal phosphate transport and mitochondrion localization	1xPhospho [T6(100)]	1xPhospho [T202(100)]	76	[197-205]	2	1161.55	P	P	P	Y	N	Y	P	P	N	P	P	P	N	Y	N	P	N	P	P	Y	N	Y	N	Y	P	P	P	Y	N	Y	N	P	P	P	P	Y	P	Y	P	Y	P
MDAQFVSSLEETLK	C1_05630C_A	(orf19.2489) Putative karyopherin beta; repressed by nitric oxide	1xPhospho [S7(100)]	1xPhospho [S7(100)]	12	[1-14]	0	1677.74	N	P	P	P	N	P	N	P	P	P	N	P	N	P	N	P	N	Y	N	P	N	P	N	P	N	P	N	Y	N	P	P	P	N	P	N	P	N	P	N	P	P
QEEFSFNLGDPEGDEPEFDEDDEDADPLK	C1_05630C_A	(orf19.2489) Putative karyopherin beta; repressed by nitric oxide	1xPhospho [S5(100)]	1xPhospho [S632(100)]	3	[628-656]	0	3408.31	N	N	N	N	N	N	N	N	N	N	N	N	N	N	N	N	N	N	N	N	N	N	N	N	N	N	N	N	N	N	N	N	N	N	N	N	N	N	N	N	N
ASNSYYVDAQPK	C1_05720W_A	(orf19.2478.1) 60S ribosomal protein L7; snoRNA snR39b encoded within the 2nd intron	1xPhospho [S4(99.1)]	1xPhospho [S72(99.1)]	4	[69-80]	0	1422.59	N	N	N	N	N	N	N	N	N	N	N	N	N	N	N	N	N	N	N	N	N	N	N	N	N	N	N	N	N	N	N	N	N	N	N	N	N	N	Y	N	N
KDILPESPKEEQQSK	C1_05850W_A	(orf19.2465) Putative subunit of DNA polymerase delta, involved in chromosomal DNA replication; cell-cycle regulated periodic mRNA expression	1xPhospho [S7(100)]	1xPhospho [S303(100)]	2206	[297-311]	2	1835.88	Y	P	Y	P	Y	P	Y	P	Y	P	Y	P	Y	Y	Y	P	Y	P	Y	P	Y	P	Y	P	Y	Y	Y	Y	Y	P	Y	Y	Y	P	Y	P	Y	Y	Y	Y	Y
KDILPESPK	C1_05850W_A	(orf19.2465) Putative subunit of DNA polymerase delta, involved in chromosomal DNA replication; cell-cycle regulated periodic mRNA expression	1xPhospho [S7(100)]	1xPhospho [S303(100)]	763	[297-305]	1	1106.55	Y	P	Y	P	Y	P	Y	P	Y	P	Y	P	Y	P	Y	P	Y	P	Y	P	Y	P	Y	P	Y	P	Y	P	Y	P	Y	P	P	P	P	P	Y	P	Y	P	Y
VIPVNIPSSPVKPEPSHK	C1_05850W_A	(orf19.2465) Putative subunit of DNA polymerase delta, involved in chromosomal DNA replication; cell-cycle regulated periodic mRNA expression	1xPhospho [S9(100)]	1xPhospho [S146(100)]	671	[138-155]	0	2005.05	Y	P	Y	P	Y	P	Y	P	Y	P	Y	P	Y	P	Y	P	Y	P	Y	P	Y	P	Y	P	Y	P	P	P	Y	P	Y	P	Y	P	Y	P	Y	P	Y	P	Y
MFDGDDFTFSDDDESPEK	C1_05850W_A	(orf19.2465) Putative subunit of DNA polymerase delta, involved in chromosomal DNA replication; cell-cycle regulated periodic mRNA expression	1xPhospho [S10(100)]	1xPhospho [S275(100)]	587	[266-283]	0	2176.76	Y	P	Y	N	Y	P	Y	N	Y	N	Y	N	Y	P	Y	P	Y	P	Y	N	Y	N	Y	P	Y	P	Y	P	Y	P	Y	P	Y	P	Y	P	Y	P	Y	P	Y
VIPVNIPSSPVKPEPSHK	C1_05850W_A	(orf19.2465) Putative subunit of DNA polymerase delta, involved in chromosomal DNA replication; cell-cycle regulated periodic mRNA expression	2xPhospho [S8(100); S9(100)]	2xPhospho [S145(100); S146(100)]	349	[138-155]	0	2085.02	Y	P	Y	P	Y	P	Y	P	Y	P	Y	P	Y	P	Y	P	Y	P	Y	P	Y	P	P	P	Y	P	Y	P	Y	P	Y	P	Y	P	P	P	Y	P	Y	P	Y
DILPESPKEEQQSK	C1_05850W_A	(orf19.2465) Putative subunit of DNA polymerase delta, involved in chromosomal DNA replication; cell-cycle regulated periodic mRNA expression	1xPhospho [S6(100)]	1xPhospho [S303(100)]	284	[298-311]	1	1707.78	Y	Y	Y	P	P	Y	P	P	P	P	N	P	Y	P	Y	P	P	P	Y	P	Y	P	P	P	Y	Y	Y	P	Y	P	P	P	Y	P	Y	P	Y	P	P	P	Y
MFDGDDFTFSDDDESPEK	C1_05850W_A	(orf19.2465) Putative subunit of DNA polymerase delta, involved in chromosomal DNA replication; cell-cycle regulated periodic mRNA expression	1xOxidation [M1]; 1xPhospho [S10(100)]	1xPhospho [S275(100)]	228	[266-283]	0	2192.75	Y	N	Y	N	Y	N	P	N	Y	N	P	N	Y	N	P	N	Y	N	P	N	P	N	P	N	Y	N	Y	N	Y	N	P	N	P	N	P	N	Y	N	Y	N	Y
MFDGDDFTFSDDDESPEK	C1_05850W_A	(orf19.2465) Putative subunit of DNA polymerase delta, involved in chromosomal DNA replication; cell-cycle regulated periodic mRNA expression	2xPhospho [T8(100); S10(100)]	2xPhospho [T273(100); S275(100)]	127	[266-283]	0	2256.72	P	N	P	N	Y	N	Y	N	P	N	Y	N	Y	N	Y	N	Y	N	Y	N	P	N	Y	N	Y	N	P	N	P	N	Y	N	Y	P	Y	N	Y	N	Y	N	Y
ATNTSDLQR	C1_05850W_A	(orf19.2465) Putative subunit of DNA polymerase delta, involved in chromosomal DNA replication; cell-cycle regulated periodic mRNA expression	1xPhospho [S5(100)]	1xPhospho [S261(100)]	102	[257-265]	0	1085.46	P	P	P	P	P	P	Y	P	P	P	P	P	P	P	P	P	P	P	Y	P	Y	P	P	P	Y	P	P	P	P	P	Y	P	Y	P	P	P	Y	P	Y	P	Y
SDSVGQNMTAGLDSK	C1_05900W_A	(orf19.2459) Protein of unknown function; mRNA binds to She3; Hap43 repressed gene; Spider biofilm induced	1xPhospho [S3(100)]	1xPhospho [S692(100)]	188	[690-704]	0	1589.65	Y	N	Y	N	Y	N	Y	N	N	N	P	N	P	N	P	N	Y	N	Y	N	P	N	Y	N	Y	N	Y	N	P	N	Y	N	Y	N	Y	N	Y	N	Y	N	Y
SSSIGSAELSPSR	C1_05900W_A	(orf19.2459) Protein of unknown function; mRNA binds to She3; Hap43 repressed gene; Spider biofilm induced	1xPhospho [S3(100)]	1xPhospho [S104(100)]	105	[102-114]	0	1357.6	Y	P	Y	P	Y	P	P	P	P	P	Y	P	P	P	P	P	P	P	P	P	P	P	P	P	Y	P	P	P	P	P	P	P	Y	P	P	P	Y	P	Y	P	Y
FDQESQQEPTK	C1_05900W_A	(orf19.2459) Protein of unknown function; mRNA binds to She3; Hap43 repressed gene; Spider biofilm induced	1xPhospho [S5(100)]	1xPhospho [S882(100)]	58	[878-888]	0	1416.57	P	N	P	N	P	N	Y	N	Y	N	P	N	P	N	P	N	P	N	P	N	P	P	P	N	P	N	P	N	P	N	P	N	P	N	P	N	Y	P	Y	P	P
SSSIGSAELSPSR	C1_05900W_A	(orf19.2459) Protein of unknown function; mRNA binds to She3; Hap43 repressed gene; Spider biofilm induced	2xPhospho [S3(100); S6(100)]	2xPhospho [S104(100); S107(100)]	57	[102-114]	0	1437.57	Y	N	Y	N	P	N	P	N	N	N	Y	N	P	N	P	N	P	N	P	N	P	N	Y	N	P	N	P	N	P	N	P	N	Y	N	P	N	Y	N	P	N	Y
SNSVIATTVSGDSPTALK	C1_05900W_A	(orf19.2459) Protein of unknown function; mRNA binds to She3; Hap43 repressed gene; Spider biofilm induced	1xPhospho [S13(99.6)]	1xPhospho [S353(99.6)]	54	[341-358]	0	1827.87	Y	P	N	P	N	P	P	P	N	P	P	P	N	P	N	P	N	P	Y	P	Y	P	N	P	N	P	N	P	Y	P	P	P	Y	P	Y	P	P	P	N	P	N
RLSGGSNSSGSSSANTAIGGGGGGGGSENR	C1_05900W_A	(orf19.2459) Protein of unknown function; mRNA binds to She3; Hap43 repressed gene; Spider biofilm induced	1xPhospho [S/T]	1xPhospho [S/T]	31	[359-388]	1	2675.14	P	N	P	N	N	N	P	P	P	P	P	P	N	N	N	N	P	P	P	P	P	N	P	N	N	N	Y	N	P	N	P	P	P	P	P	P	P	N	P	N	Y
SSSSVPSTPLR	C1_05900W_A	(orf19.2459) Protein of unknown function; mRNA binds to She3; Hap43 repressed gene; Spider biofilm induced	1xPhospho [S/T]	1xPhospho [S/T]	26	[520-530]	0	1197.55	P	P	Y	P	P	P	P	P	Y	P	P	P	P	P	P	P	P	P	Y	P	P	N	P	P	P	P	P	P	P	P	P	P	P	P	P	P	P	P	Y	P	P
VSTAFSDESETAGDAK	C1_05900W_A	(orf19.2459) Protein of unknown function; mRNA binds to She3; Hap43 repressed gene; Spider biofilm induced	2xPhospho [S6(99.7); S/T]	2xPhospho [S446(99.7); S/T]	12	[441-456]	0	1774.65	N	N	N	N	P	N	N	N	P	N	Y	N	N	N	N	N	P	N	P	N	P	N	P	N	P	N	P	N	Y	N	P	N	P	N	P	N	N	N	P	N	Y
EEFDDTNSIK	C1_05900W_A	(orf19.2459) Protein of unknown function; mRNA binds to She3; Hap43 repressed gene; Spider biofilm induced	1xPhospho [S8(100)]	1xPhospho [S249(100)]	12	[242-251]	0	1277.49	N	N	P	N	P	N	P	N	P	N	P	N	N	N	N	N	P	N	N	N	N	N	N	N	N	N	P	N	P	N	N	N	N	N	N	N	P	N	P	N	Y
ATIEDFADTESEESNDSNEDIEDKNQDQTNANK	C1_05900W_A	(orf19.2459) Protein of unknown function; mRNA binds to She3; Hap43 repressed gene; Spider biofilm induced	4xPhospho [T2(100); S11(99); S14(100); S17(100)]	4xPhospho [T162(100); S171(99); S174(100); S177(100)]	4	[161-193]	1	4036.41	N	N	P	N	P	N	N	N	N	N	N	N	P	N	N	N	P	N	N	N	N	N	P	N	N	N	P	N	Y	N	N	N	N	N	N	N	N	N	P	N	Y
VSTAFSDESETAGDAK	C1_05900W_A	(orf19.2459) Protein of unknown function; mRNA binds to She3; Hap43 repressed gene; Spider biofilm induced	1xPhospho [S9(100)]	1xPhospho [S449(100)]	4	[441-456]	0	1694.68	P	N	N	N	N	N	N	N	N	N	N	N	P	N	N	N	P	N	N	N	N	N	N	N	N	N	N	N	N	N	N	N	N	N	N	N	N	N	P	N	P
SVAHSSMSSGELLQNLEHSYDYSK	C1_05900W_A	(orf19.2459) Protein of unknown function; mRNA binds to She3; Hap43 repressed gene; Spider biofilm induced	3xPhospho [S8(98.3); S9(98.3); S/Y]	3xPhospho [S594(98.3); S595(98.3); S/Y]	1	[587-610]	0	2909.11	N	N	P	N	N	N	N	N	N	N	P	N	P	N	P	N	Y	N	P	N	P	N	N	N	P	N	P	N	P	N	N	N	N	N	N	N	N	N	P	N	N
GEITSNSATAAAAATATPPPVNSISPK	C1_05910W_A	(orf19.2458) Protein of unknown function; flow model, rat catheter and Spider biofilm induced	1xPhospho [S/T]	1xPhospho [S/T]	21	[360-386]	0	2604.26	P	P	P	N	N	P	Y	N	N	N	N	N	N	P	N	P	N	P	P	N	P	N	P	N	P	N	P	P	P	P	Y	N	Y	P	Y	N	P	N	N	P	N
VSPPIVEESESAIDDDGDNSSNGSTTGK	C1_05910W_B	(orf19.2458) Protein of unknown function; flow model, rat catheter and Spider biofilm induced	2xPhospho [S20(100); S21(100)]	2xPhospho [S351(100); S352(100)]	55	[332-359]	0	2967.17	P	N	Y	N	Y	N	Y	N	Y	N	Y	N	P	N	P	N	P	N	P	N	P	N	Y	N	P	N	P	N	P	N	Y	N	Y	N	Y	N	P	N	P	N	P
GEITSNSATAAAATATPPPVNSLSPR	C1_05910W_B	(orf19.2458) Protein of unknown function; flow model, rat catheter and Spider biofilm induced	1xPhospho [S22(99.2)]	1xPhospho [S381(99.2)]	54	[360-385]	0	2561.22	P	N	P	N	N	P	Y	N	Y	P	Y	P	N	P	P	P	N	P	P	P	Y	P	Y	P	P	P	P	P	N	N	Y	P	Y	P	Y	P	P	P	P	P	P
VSPPIVEESESAIDDDGDNSSNGSTTGK	C1_05910W_B	(orf19.2458) Protein of unknown function; flow model, rat catheter and Spider biofilm induced	3xPhospho [S20(100); S21(100); S24(98.7)]	3xPhospho [S351(100); S352(100); S355(98.7)]	31	[332-359]	0	3047.13	P	N	P	N	Y	N	Y	N	P	N	Y	N	P	N	P	N	P	N	P	N	P	N	P	N	Y	N	P	N	P	N	Y	N	Y	N	Y	N	Y	N	Y	N	P
VSPPIVEESESAIDDDGDNSSNGSTTGK	C1_05910W_B	(orf19.2458) Protein of unknown function; flow model, rat catheter and Spider biofilm induced	1xPhospho [S21(100)]	1xPhospho [S352(100)]	28	[332-359]	0	2887.2	P	N	P	N	P	N	P	P	Y	N	P	N	N	N	P	N	P	N	P	P	P	N	P	N	P	P	N	N	N	P	Y	N	Y	P	Y	N	P	N	P	N	P
QSSPLFFSDTK	C1_05930C_A	(orf19.2455) Ortholog(s) have glutathione hydrolase activity, omega peptidase activity, peptidase activity, role in glutathione catabolic process and cytoplasm, glutathione hydrolase complex, nuclear periphery localization	1xPhospho [S3(100)]	1xPhospho [S83(100)]	96	[81-91]	0	1336.58	Y	N	P	P	P	N	Y	P	P	P	Y	P	P	N	P	P	P	N	P	P	P	P	P	P	P	P	P	P	P	P	P	P	P	P	Y	P	Y	P	P	P	P
FTQAYNYSDPNIINTDDHHQYHLK	C1_05940W_A	(orf19.2454) Putative phosphate permease; transcript repressed by Rim101 at pH 8; regulated by white-opaque switch; caspofungin repressed; virulence-group-correlated expression; flow model biofilm induced	1xPhospho [S8(100)]	1xPhospho [S260(100)]	238	[253-276]	0	3014.31	Y	N	P	N	N	P	Y	P	Y	P	P	P	Y	P	P	P	P	P	P	P	P	P	Y	P	P	P	Y	P	P	P	Y	P	P	P	P	P	Y	P	P	P	P
SFTGELEYTSTSSNGEHDTTTTATK	C1_05940W_A	(orf19.2454) Putative phosphate permease; transcript repressed by Rim101 at pH 8; regulated by white-opaque switch; caspofungin repressed; virulence-group-correlated expression; flow model biofilm induced	1xPhospho [S1(99.5)]	1xPhospho [S153(99.5)]	153	[153-177]	0	2745.14	Y	P	Y	P	Y	N	Y	P	Y	P	Y	P	P	P	P	P	P	N	P	P	Y	P	Y	P	Y	P	Y	P	P	N	Y	P	P	P	Y	P	Y	P	Y	P	Y
NNNTNATNNSNNYGSESDLEINQTSLDNEK	C1_05940W_A	(orf19.2454) Putative phosphate permease; transcript repressed by Rim101 at pH 8; regulated by white-opaque switch; caspofungin repressed; virulence-group-correlated expression; flow model biofilm induced	1xPhospho [T/S/Y]		6	[118-147]	0	3394.39	N	N	N	N	N	N	N	N	N	N	N	N	N	N	N	N	N	N	N	N	N	N	N	N	P	N	N	N	N	N	N	N	N	N	N	N	N	N	Y	N	N
TVSPPLPQPPTSIAQTDSAK	C1_06020W_A	(orf19.2443) GTPase activator protein; transcript induced in low iron; alkaline upregulated; localized to the bud emergence area in G1 phase and in the bud tip during S and G2 phases	1xPhospho [S3(100)]	1xPhospho [S24(100)]	790	[22-41]	0	2115.04	Y	Y	Y	P	Y	P	Y	P	Y	P	Y	P	P	P	Y	P	Y	P	Y	P	Y	P	Y	P	Y	P	Y	P	Y	Y	Y	P	Y	P	Y	P	Y	P	Y	P	Y
TDTSTNLGSSLTK	C1_06020W_A	(orf19.2443) GTPase activator protein; transcript induced in low iron; alkaline upregulated; localized to the bud emergence area in G1 phase and in the bud tip during S and G2 phases	1xPhospho [S/T]	1xPhospho [S/T]	45	[9-21]	0	1404.63	Y	N	P	P	P	N	P	P	Y	P	Y	N	P	N	P	P	N	P	P	P	P	P	P	P	P	P	P	P	P	N	P	P	P	P	P	P	Y	P	Y	P	P
LSHLVSNSPSSK	C1_06040W_A	(orf19.2440) Putative cullin subunit of E3 ubiquitin ligase complex, involved in response to DNA damage; induced by alpha pheromone in SpiderM medium	1xPhospho [S8(98.4)]	1xPhospho [S46(98.4)]	13	[39-50]	0	1335.63	P	P	P	P	P	P	N	P	P	P	P	P	P	N	N	P	N	P	N	N	N	P	N	P	N	P	P	P	P	N	N	P	P	P	P	P	Y	P	P	P	N
SFEDDNVTNNTSDINNK	C1_06040W_A	(orf19.2440) Putative cullin subunit of E3 ubiquitin ligase complex, involved in response to DNA damage; induced by alpha pheromone in SpiderM medium	1xPhospho [S1(100)]	1xPhospho [S55(100)]	8	[55-71]	0	2006.8	N	N	N	N	N	N	N	N	P	N	N	N	N	N	N	N	N	N	N	N	N	N	N	N	N	N	N	N	N	N	P	N	P	N	P	N	P	N	N	N	N
LSHLVSSSPSPK	C1_06040W_B	(orf19.2440) Putative cullin subunit of E3 ubiquitin ligase complex, involved in response to DNA damage; induced by alpha pheromone in SpiderM medium	2xPhospho [S10(99.7); S]	2xPhospho [S48(99.7); S]	25	[39-50]	0	1398.61	N	N	P	P	N	N	Y	P	Y	P	N	P	N	P	N	P	N	P	P	P	N	P	P	P	N	P	N	P	N	P	P	P	P	P	P	P	N	P	P	P	N
TTLITGSQPLPSPLR	C1_06090C_A	(orf19.2436) Predicted protein serine/threonine kinase; Spider biofilm induced	1xPhospho [S12(100)]	1xPhospho [S512(100)]	43	[501-515]	0	1660.87	P	P	P	P	P	P	Y	N	Y	N	P	P	P	N	P	P	P	P	P	P	Y	P	Y	P	Y	P	P	P	P	P	P	P	P	P	P	P	P	N	Y	P	P
SFTNVYGLSSSTTNTPVR	C1_06090C_A	(orf19.2436) Predicted protein serine/threonine kinase; Spider biofilm induced	1xPhospho [S1(99.6)]	1xPhospho [S520(99.6)]	41	[520-537]	0	2010.92	Y	P	P	N	P	P	Y	N	Y	P	P	P	P	P	P	N	P	P	Y	P	P	N	Y	N	P	N	P	P	N	N	P	P	P	N	P	N	Y	P	P	N	Y
TTLITGSQPLPSPLR	C1_06090C_A	(orf19.2436) Predicted protein serine/threonine kinase; Spider biofilm induced	2xPhospho [S7(100); S12(100)]	2xPhospho [S507(100); S512(100)]	12	[501-515]	0	1740.83	P	P	P	P	P	P	P	P	Y	P	P	P	P	P	N	P	P	P	N	P	N	P	P	P	N	N	N	N	N	N	P	N	N	N	N	N	Y	P	P	P	N
YSNASSFGHK	C1_06090C_A	(orf19.2436) Predicted protein serine/threonine kinase; Spider biofilm induced	1xPhospho [S2(99)]	1xPhospho [S868(99)]	3	[867-876]	0	1177.47	N	N	N	N	N	N	N	N	N	N	N	N	N	N	N	N	N	N	N	N	N	N	N	N	N	N	N	N	N	N	P	P	N	N	P	N	P	N	N	N	P
TSTPISATPNSSFSNHANTTTTTTTTTAK	C1_06090C_A	(orf19.2436) Predicted protein serine/threonine kinase; Spider biofilm induced	2xPhospho [S6(100); T/S]	2xPhospho [S437(100); T/S]	3	[432-460]	0	3101.33	N	N	N	N	N	N	N	N	N	N	Y	N	N	N	N	N	N	N	N	N	N	N	N	N	N	N	N	N	N	N	N	N	N	N	N	N	N	N	N	N	N
LVNNNLNSPK	C1_06320W_A	(orf19.177) Has domain(s) with predicted phosphatidylinositol binding activity and role in cell communication	1xPhospho [S8(100)]	1xPhospho [S586(100)]	152	[579-588]	0	1192.57	P	P	Y	P	Y	P	Y	P	Y	P	Y	P	P	P	P	P	N	P	P	P	Y	P	Y	P	P	P	P	P	N	P	P	P	P	P	P	P	P	P	P	P	P
TFSNQFIK	C1_06320W_A	(orf19.177) Has domain(s) with predicted phosphatidylinositol binding activity and role in cell communication	1xPhospho [S3(100)]	1xPhospho [S685(100)]	15	[683-690]	0	1064.48	N	N	P	N	N	N	P	N	Y	N	Y	N	N	N	N	N	P	P	P	N	N	P	N	P	N	P	N	N	P	N	P	N	N	N	N	N	N	P	Y	N	P
SMPSINATPK	C1_06320W_A	(orf19.177) Has domain(s) with predicted phosphatidylinositol binding activity and role in cell communication	1xPhospho [S1(100)]	1xPhospho [S538(100)]	12	[538-547]	0	1125.5	N	N	N	N	N	P	P	P	P	N	Y	P	P	P	P	P	P	P	P	N	P	P	P	P	P	P	P	N	P	N	N	N	N	N	N	N	P	P	P	P	P
VGETPVDTNDILSSPILQQQK	C1_06320W_A	(orf19.177) Has domain(s) with predicted phosphatidylinositol binding activity and role in cell communication	1xPhospho [S14(98.7)]	1xPhospho [S530(98.7)]	1	[517-537]	0	2362.15	N	N	N	P	N	N	P	N	Y	N	P	P	P	N	N	N	N	N	P	N	N	P	P	N	N	N	N	N	N	N	N	N	P	N	N	N	N	N	N	P	P
IVISPAPSSSTQELNYK	C1_06360W_A	(orf19.6275) Ortholog(s) have protein serine/threonine kinase activity, ribosomal protein S6 kinase activity, role in TORC1 signaling, peptidyl-serine phosphorylation, protein autophosphorylation and cytoplasm localization	1xPhospho [S/T/Y]		4	[22-38]	0	1913.93	Y	N	N	N	N	N	N	N	N	N	N	N	N	N	N	N	N	N	N	N	N	N	N	N	N	N	N	N	N	N	N	N	N	N	N	N	N	N	N	N	N
ITSPSQLTGFK	C1_06410W_A	(orf19.6269) Ortholog of <i>C. dubliniensis CD36</i> : Cd36_05990, <i>C. auris B8441</i> : B9J08_000600, <i>Candida tenuis NRRL Y-1498</i> : CANTEDRAFT_91852 and <i>Debaryomyces hansenii CBS767</i> : DEHA2G15356g	1xPhospho [S3(100)]	1xPhospho [S344(100)]	115	[342-352]	0	1258.61	P	P	Y	P	P	P	P	P	P	P	P	P	P	P	P	P	P	P	Y	P	Y	P	P	P	P	P	P	P	P	P	Y	P	P	P	Y	P	Y	P	Y	P	Y
TPSAPSLR	C1_06420C_A	(orf19.6268) Putative cohesin complex subunit; expression downregulated in an ssr1 null mutant	1xPhospho [S3(100)]	1xPhospho [S416(100)]	256	[414-421]	0	908.424	Y	P	Y	P	P	P	Y	P	Y	P	Y	P	P	P	P	P	P	P	P	P	P	P	Y	P	P	P	P	P	P	P	Y	P	Y	P	P	P	Y	P	Y	P	Y
NSFTPSPAR	C1_06420C_A	(orf19.6268) Putative cohesin complex subunit; expression downregulated in an ssr1 null mutant	1xPhospho [S6(100)]	1xPhospho [S336(100)]	10	[331-339]	0	1056.45	N	N	N	N	N	N	N	N	P	N	P	N	P	N	P	N	N	N	P	N	P	N	N	N	N	N	P	N	N	N	Y	N	P	N	P	N	N	N	N	N	P
IEDVTPVPSDSTR	C1_06450C_A	(orf19.6265.1) Putative ribosomal protein; repressed upon phagocytosis by murine macrophage; transcript positively regulated by Tbf1; Spider biofilm repressed	1xPhospho [S11(99.6)]	1xPhospho [S120(99.6)]	102	[110-122]	0	1495.67	Y	P	P	P	Y	P	Y	P	Y	P	P	P	P	P	Y	P	Y	P	Y	P	P	P	Y	P	Y	P	Y	P	Y	P	Y	P	P	P	P	P	Y	P	Y	P	Y
VIESPEPTIK	C1_06500W_A	(orf19.6264) Ortholog of <i>C. dubliniensis CD36</i> : Cd36_06080, <i>C. parapsilosis CDC317</i> : CPAR2_803360, <i>C. auris B8441</i> : B9J08_000608 and <i>Candida tenuis NRRL Y-1498</i> : CANTEDRAFT_112428	1xPhospho [S4(100)]	1xPhospho [S218(100)]	126	[215-224]	0	1192.59	Y	P	P	P	P	P	Y	P	P	P	Y	P	P	P	P	P	N	P	P	P	P	P	P	P	P	P	P	P	P	P	Y	P	P	P	P	P	Y	P	Y	P	P
LLHSNPSTPIK	C1_06520C_A	(orf19.6261) Ortholog of S. cerevisiae Bph1; a putative ortholog of human Chediak-Higashi syndrome protein and murine beige gene implicated in disease syndromes involving defective lysosomal trafficking; mutant is viable	2xPhospho [S4(100); T8(99.5)]	2xPhospho [S932(100); T936(99.5)]	164	[929-939]	0	1366.62	P	P	P	P	P	P	Y	P	Y	P	Y	P	P	P	P	P	P	P	Y	P	Y	P	Y	P	Y	P	P	P	P	P	Y	P	Y	P	Y	P	Y	N	Y	P	P
EIVTTNEIEATDSER	C1_06530C_A	(orf19.6260) Ubiquitin-specific protease; cleaves ubiquitin from ubiquitinated proteins; Spider biofilm induced	1xPhospho [S13(100)]	1xPhospho [S29(100)]	299	[17-31]	0	1786.77	Y	P	Y	N	Y	N	Y	N	Y	P	Y	N	P	P	Y	P	Y	P	Y	N	Y	P	Y	P	P	P	Y	P	Y	N	P	N	Y	P	P	P	P	P	Y	P	Y
EIVTTNEIEATDSER	C1_06530C_A	(orf19.6260) Ubiquitin-specific protease; cleaves ubiquitin from ubiquitinated proteins; Spider biofilm induced	2xPhospho [T11(100); S13(100)]	2xPhospho [T27(100); S29(100)]	33	[17-31]	0	1866.74	P	N	P	N	Y	N	P	N	N	N	P	N	P	N	P	N	P	N	Y	N	P	N	Y	N	P	N	Y	N	Y	N	P	N	Y	N	P	N	P	N	N	N	P
KLLETVSLLSK	C1_06530C_B	(orf19.6260) Ubiquitin-specific protease; cleaves ubiquitin from ubiquitinated proteins; Spider biofilm induced	2xPhospho [T5(100); S7(100)]	2xPhospho [T667(100); S669(100)]	16	[663-673]	1	1390.7	N	Y	N	P	P	Y	N	P	P	P	P	P	N	Y	P	P	P	Y	N	P	N	P	P	P	N	Y	P	P	P	Y	N	P	N	P	N	P	P	P	P	Y	P
EIVTTNEIEATDSEHTTNVDNELPQGESNEQTGDDSNDNLASK	C1_06530C_B	(orf19.6260) Ubiquitin-specific protease; cleaves ubiquitin from ubiquitinated proteins; Spider biofilm induced	1xPhospho [T4(99.1)]	1xPhospho [T20(99.1)]	7	[17-59]	0	4741	N	P	N	N	N	N	N	P	P	N	P	N	N	N	N	N	N	N	N	N	N	P	N	P	N	N	N	N	N	N	N	N	N	P	N	P	N	P	P	N	N
ASEEQDGFVLINK	C1_06530C_B	(orf19.6260) Ubiquitin-specific protease; cleaves ubiquitin from ubiquitinated proteins; Spider biofilm induced	1xPhospho [S2(100)]	1xPhospho [S855(100)]	3	[854-866]	0	1529.69	N	N	P	P	N	P	P	P	N	N	N	P	P	N	P	P	N	N	P	P	N	P	N	N	N	N	N	P	N	N	N	P	N	N	N	P	N	P	P	P	P
QVTFSPEVLAR	C1_06540C_A	(orf19.6259) Exosome non-catalytic core component; involved in 3'-5' RNA processing and degradation in the nucleus and cytoplasm; Spider biofilm induced	1xPhospho [S5(100)]	1xPhospho [S34(100)]	4	[30-40]	0	1326.65	Y	P	P	P	P	P	P	P	P	P	N	P	N	P	P	P	P	P	N	P	N	P	P	P	N	P	N	P	N	P	N	P	N	P	P	P	N	P	N	P	P
LLDESLSDIINDRIQYNTLLDDNK	C1_06560W_A	(orf19.6255) Putative protein of unknown function; Hap43p-repressed gene	1xPhospho [S/Y/T]	1xPhospho [S/Y/T]	7	[41-64]	1	2900.39	N	P	N	N	N	N	N	N	N	N	N	N	P	P	P	P	P	N	N	P	P	N	P	P	N	N	N	N	N	N	P	N	P	P	P	P	P	P	P	P	P
SGSNGIPTPPSESDLEDSVYK	C1_06570W_A	(orf19.6254) Peroxisomal adenine nucleotide transporter; role in beta-oxidation of medium-chain fatty acid and peroxisome proliferation; rat catheter biofilm induced	1xPhospho [S13(99.4)]	1xPhospho [S56(99.4)]	6	[44-64]	0	2258.97	P	N	P	N	P	N	P	N	Y	N	P	N	N	N	N	N	P	N	N	P	N	N	P	N	P	N	P	N	N	N	P	N	P	N	N	N	Y	N	Y	N	P
SSPFGGSSHAK	C1_06580W_A	(orf19.6253) Putative ribosomal protein; repressed upon phagocytosis by murine macrophage; Spider biofilm repressed	1xPhospho [S]	1xPhospho [S]	152	[40-50]	0	1141.47	Y	P	Y	P	Y	P	Y	P	P	P	P	P	Y	P	Y	P	Y	P	P	P	P	P	P	P	P	P	P	P	P	P	P	P	P	P	P	P	Y	P	Y	P	Y
SDPLADYTNLSHDEIDPSSANAAESEQAEPEQQVSEHYEPQPEELTYENDENVLNSIK	C1_06590C_B	(orf19.6252) Ortholog(s) have RNA polymerase II complex binding, RNA polymerase II transcription factor binding activity	1xAcetyl [N-Term]; 1xPhospho [S11(100)]	1xAcetyl [N-Term]; 1xPhospho [S12(100)]	5	[2-59]	0	6637.86	N	N	N	N	N	N	N	N	N	N	N	N	N	N	N	N	N	N	N	N	N	N	N	N	N	N	N	N	N	N	N	N	N	N	N	N	N	N	N	N	N
MSDPLADYTNLSHDEIDPSSANAAESEQAEPEQQVSEHYEPQPEELTYENDENVLNSIK	C1_06590C_B	(orf19.6252) Ortholog(s) have RNA polymerase II complex binding, RNA polymerase II transcription factor binding activity	1xMet-loss+Acetyl [N-Term]; 1xPhospho [S12(98.2)]	1xMet-loss+Acetyl [N-Term]; 1xPhospho [S12(98.2)]	1	[1-59]	0	6637.86	N	N	N	N	N	N	N	N	N	N	N	N	N	N	N	N	N	N	N	N	N	N	N	N	N	N	N	N	N	N	N	N	N	N	N	N	N	N	N	N	N
GSKVEIPTEEFDFEQANAK	C1_06600W_A	(orf19.6250) Ortholog(s) have eukaryotic initiation factor 4G binding, mRNA binding activity, role in P-body assembly, negative regulation of translational initiation, stress granule assembly and P-body, cytoplasmic stress granule localization	1xPhospho [S2(100)]	1xPhospho [S227(100)]	4	[226-244]	1	2218.99	N	N	N	N	N	N	N	N	N	N	N	N	N	N	N	N	P	N	N	N	N	N	N	N	N	N	N	N	N	N	N	P	N	P	N	P	N	N	N	N	P
TVADDQPADAQPGSAPQPTATNPSSNQSQQQQQQPR	C1_06600W_A	(orf19.6250) Ortholog(s) have eukaryotic initiation factor 4G binding, mRNA binding activity, role in P-body assembly, negative regulation of translational initiation, stress granule assembly and P-body, cytoplasmic stress granule localization	1xPhospho [S14(98.4)]	1xPhospho [S202(98.4)]	3	[189-224]	0	3853.7	P	N	N	N	N	N	N	N	N	N	N	N	N	N	N	N	N	N	N	N	P	N	N	N	N	N	N	N	P	N	N	N	N	N	P	N	N	N	P	N	N
ESLVDIDGDSD	C1_06630W_B	(orf19.6247) Ortholog(s) have chromatin binding activity	1xPhospho [S10(100)]	1xPhospho [S870(100)]	612	[861-871]	0	1244.46	Y	N	Y	N	Y	N	Y	N	Y	N	Y	N	Y	N	Y	N	Y	N	Y	N	Y	N	Y	N	Y	N	Y	N	Y	N	Y	N	Y	N	Y	N	Y	N	Y	N	Y
LGVEEDEGNDTDALLRDSDIEQDINVEDR	C1_06630W_B	(orf19.6247) Ortholog(s) have chromatin binding activity	1xPhospho [S18(100)]	1xPhospho [S368(100)]	290	[351-379]	1	3354.45	Y	N	Y	N	Y	N	Y	N	Y	N	Y	N	P	N	Y	P	P	P	Y	N	Y	N	Y	N	Y	N	P	N	Y	N	Y	N	Y	P	Y	P	Y	N	Y	N	Y
SRSPSEAIPK	C1_06630W_B	(orf19.6247) Ortholog(s) have chromatin binding activity	1xPhospho [S3(99.7)]	1xPhospho [S431(99.7)]	182	[429-438]	1	1151.55	Y	P	Y	P	P	P	Y	P	Y	P	P	P	P	P	P	P	P	P	P	P	Y	P	Y	P	Y	P	Y	P	P	P	Y	P	Y	P	P	P	Y	P	P	P	Y
TDDVLNSLFISDAEEEEEEEER	C1_06630W_B	(orf19.6247) Ortholog(s) have chromatin binding activity	1xPhospho [S11(100)]	1xPhospho [S333(100)]	170	[323-344]	0	2678.09	Y	N	Y	N	P	N	Y	N	Y	N	P	N	P	P	P	N	P	P	P	N	Y	N	Y	N	Y	N	P	N	P	N	Y	N	Y	N	Y	N	Y	N	Y	N	Y
LGVEEDEGNDTDALLRDSDIEQDINVEDR	C1_06630W_B	(orf19.6247) Ortholog(s) have chromatin binding activity	2xPhospho [T11(100); S18(100)]	2xPhospho [T361(100); S368(100)]	151	[351-379]	1	3434.42	Y	N	Y	P	Y	N	Y	N	Y	N	Y	P	P	N	Y	N	Y	N	Y	P	P	P	Y	P	Y	P	Y	P	Y	N	Y	N	Y	P	Y	N	Y	N	Y	P	Y
LVIVDLQTTGEEDSNNK	C1_06630W_B	(orf19.6247) Ortholog(s) have chromatin binding activity	1xPhospho [S14(100)]	1xPhospho [S130(100)]	40	[117-133]	0	1954.9	P	N	N	N	N	N	P	N	N	N	P	N	N	P	N	N	N	P	P	N	P	P	P	P	N	P	P	P	N	N	Y	P	Y	N	Y	P	P	P	N	P	P
TDDVLNSLFISDAEEEEEEEEREVGR	C1_06630W_B	(orf19.6247) Ortholog(s) have chromatin binding activity	1xPhospho [S11(100)]	1xPhospho [S333(100)]	6	[323-348]	1	3119.32	N	N	N	N	P	N	N	N	N	N	N	N	N	N	N	N	N	N	N	N	N	N	N	N	P	N	N	N	N	N	N	N	N	N	N	N	P	N	P	N	P
DSDIEQDINVEDR	C1_06630W_B	(orf19.6247) Ortholog(s) have chromatin binding activity	1xPhospho [S2(100)]	1xPhospho [S368(100)]	4	[367-379]	0	1627.65	N	N	N	N	N	N	N	N	N	N	N	N	N	N	N	N	P	N	P	N	P	N	Y	N	N	N	N	N	N	N	N	N	N	N	N	N	N	N	P	N	P
SDDSDYESDTEEQDFIK	C1_06660W_B	(orf19.6245) Protein of unknown function; regulated by osmotic stress via Hog1 and oxidative stress (Hog1- and Cap1-independent); induced by alpha pheromone in SpiderM medium; Spider biofilm induced	2xPhospho [S4(100); S8(100)]	2xPhospho [S38(100); S42(100)]	945	[35-51]	0	2182.73	Y	P	Y	P	Y	P	Y	N	Y	P	Y	N	Y	N	Y	N	Y	N	Y	N	Y	N	Y	N	Y	N	Y	N	Y	N	Y	N	Y	P	Y	N	Y	P	Y	P	Y
SDDSDYESDTEEQDFIK	C1_06660W_B	(orf19.6245) Protein of unknown function; regulated by osmotic stress via Hog1 and oxidative stress (Hog1- and Cap1-independent); induced by alpha pheromone in SpiderM medium; Spider biofilm induced	1xPhospho [S8(100)]	1xPhospho [S42(100)]	692	[35-51]	0	2102.76	Y	N	Y	N	Y	N	Y	N	Y	P	Y	N	Y	N	Y	N	Y	N	Y	N	Y	P	Y	P	Y	N	Y	N	Y	N	Y	N	Y	N	Y	N	Y	P	Y	N	Y
TPLRSDDSDYESDTEEQDFIK	C1_06660W_B	(orf19.6245) Protein of unknown function; regulated by osmotic stress via Hog1 and oxidative stress (Hog1- and Cap1-independent); induced by alpha pheromone in SpiderM medium; Spider biofilm induced	3xPhospho [S5(100); S8(100); S12(100)]	3xPhospho [S35(100); S38(100); S42(100)]	144	[31-51]	1	2729.98	Y	N	Y	N	Y	N	Y	N	Y	N	Y	N	N	P	N	N	P	N	P	N	P	N	Y	N	P	N	P	N	P	P	Y	N	Y	N	P	N	Y	N	Y	N	P
TPLRSDDSDYESDTEEQDFIK	C1_06660W_B	(orf19.6245) Protein of unknown function; regulated by osmotic stress via Hog1 and oxidative stress (Hog1- and Cap1-independent); induced by alpha pheromone in SpiderM medium; Spider biofilm induced	2xPhospho [S5(98.9); S12(100)]	2xPhospho [S35(98.9); S42(100)]	6	[31-51]	1	2650.01	N	N	P	N	N	N	P	N	P	N	P	N	N	N	N	P	N	N	N	N	N	N	N	P	N	N	N	N	N	N	P	P	P	P	N	P	N	P	P	N	N
DVLKEPENEFNYGTQPDFDDSLVDDDNSESFHDYIDQK	C1_06660W_B	(orf19.6245) Protein of unknown function; regulated by osmotic stress via Hog1 and oxidative stress (Hog1- and Cap1-independent); induced by alpha pheromone in SpiderM medium; Spider biofilm induced	1xPhospho [S/Y/T]	1xPhospho [S/Y/T]	3	[498-535]	1	4559.88	N	N	N	N	N	N	N	N	N	N	N	N	N	N	N	N	N	N	N	N	N	N	N	N	N	N	N	N	N	N	N	N	N	N	N	N	N	N	N	N	N
HYNISNHPSRPISPEVSPNSAPTR	C1_06670W_A	(orf19.6244) Ortholog of <i>C. dubliniensis CD36</i> : Cd36_06250, <i>C. parapsilosis CDC317</i> : CPAR2_206820, <i>C. auris B8441</i> : B9J08_003766 and <i>Candida tenuis NRRL Y-1498</i> : CANTEDRAFT_125137	2xPhospho [S13(100); S17(100)]	2xPhospho [S379(100); S383(100)]	171	[367-390]	0	2817.25	Y	P	P	P	P	P	Y	P	Y	P	P	P	Y	P	P	P	P	P	P	P	Y	N	Y	P	N	P	P	P	P	P	Y	P	Y	P	P	P	Y	P	P	P	P
SLSSGGENRPGSQQK	C1_06670W_A	(orf19.6244) Ortholog of <i>C. dubliniensis CD36</i> : Cd36_06250, <i>C. parapsilosis CDC317</i> : CPAR2_206820, <i>C. auris B8441</i> : B9J08_003766 and <i>Candida tenuis NRRL Y-1498</i> : CANTEDRAFT_125137	1xPhospho [S3(100)]	1xPhospho [S601(100)]	137	[599-613]	0	1611.71	Y	P	Y	P	P	P	Y	P	P	P	P	P	P	P	P	P	P	P	P	P	P	P	Y	P	P	P	P	P	P	P	Y	P	P	N	P	N	Y	P	P	P	Y
SNSVIDLSK	C1_06670W_A	(orf19.6244) Ortholog of <i>C. dubliniensis CD36</i> : Cd36_06250, <i>C. parapsilosis CDC317</i> : CPAR2_206820, <i>C. auris B8441</i> : B9J08_003766 and <i>Candida tenuis NRRL Y-1498</i> : CANTEDRAFT_125137	1xPhospho [S3(100)]	1xPhospho [S393(100)]	132	[391-399]	0	1042.48	P	N	P	N	P	N	P	P	Y	P	Y	P	P	N	P	N	P	P	P	N	P	P	Y	P	P	P	P	N	N	N	P	P	Y	P	P	P	Y	P	Y	P	P
VNSQVNLSSFGK	C1_06670W_A	(orf19.6244) Ortholog of <i>C. dubliniensis CD36</i> : Cd36_06250, <i>C. parapsilosis CDC317</i> : CPAR2_206820, <i>C. auris B8441</i> : B9J08_003766 and <i>Candida tenuis NRRL Y-1498</i> : CANTEDRAFT_125137	1xPhospho [S3(100)]	1xPhospho [S430(100)]	65	[428-439]	0	1359.63	P	P	P	P	P	P	Y	P	Y	P	Y	P	P	P	P	P	P	P	P	P	P	P	Y	P	P	P	P	P	P	P	N	P	P	P	P	P	Y	P	Y	P	P
SQQSLFQPSLTQLSK	C1_06670W_A	(orf19.6244) Ortholog of <i>C. dubliniensis CD36</i> : Cd36_06250, <i>C. parapsilosis CDC317</i> : CPAR2_206820, <i>C. auris B8441</i> : B9J08_003766 and <i>Candida tenuis NRRL Y-1498</i> : CANTEDRAFT_125137	1xPhospho [S1(100)]	1xPhospho [S579(100)]	52	[579-593]	0	1771.86	P	P	P	P	P	P	Y	P	Y	P	Y	P	P	P	N	P	P	P	P	P	P	P	P	P	P	P	P	P	P	P	P	P	Y	P	P	P	Y	P	P	P	N
IVSNDDLQPMK	C1_06670W_A	(orf19.6244) Ortholog of <i>C. dubliniensis CD36</i> : Cd36_06250, <i>C. parapsilosis CDC317</i> : CPAR2_206820, <i>C. auris B8441</i> : B9J08_003766 and <i>Candida tenuis NRRL Y-1498</i> : CANTEDRAFT_125137	1xPhospho [S3(100)]	1xPhospho [S402(100)]	21	[400-410]	0	1339.6	Y	N	P	N	P	P	P	P	Y	P	P	P	P	N	P	P	P	N	P	P	P	P	P	P	N	N	N	N	N	N	N	N	N	N	P	N	N	N	P	N	P
NSPIESLNR	C1_06670W_A	(orf19.6244) Ortholog of <i>C. dubliniensis CD36</i> : Cd36_06250, <i>C. parapsilosis CDC317</i> : CPAR2_206820, <i>C. auris B8441</i> : B9J08_003766 and <i>Candida tenuis NRRL Y-1498</i> : CANTEDRAFT_125137	1xPhospho [S2(100)]	1xPhospho [S550(100)]	14	[549-557]	0	1109.5	N	N	P	N	Y	N	N	N	N	N	P	P	P	P	P	P	P	P	P	P	N	P	N	N	P	P	N	P	P	P	P	N	P	P	P	P	P	N	P	P	P
SSSNPMTHVHVAHNAK	C1_06670W_A	(orf19.6244) Ortholog of <i>C. dubliniensis CD36</i> : Cd36_06250, <i>C. parapsilosis CDC317</i> : CPAR2_206820, <i>C. auris B8441</i> : B9J08_003766 and <i>Candida tenuis NRRL Y-1498</i> : CANTEDRAFT_125137	1xPhospho [S3(97.6)]	1xPhospho [S486(97.6)]	10	[484-499]	0	1796.79	P	N	N	N	N	N	Y	N	Y	N	N	N	N	N	N	N	N	N	N	N	N	N	N	N	N	N	N	N	N	N	N	N	N	N	P	N	N	N	N	N	N
IKETSAAYESGR	C1_06670W_A	(orf19.6244) Ortholog of <i>C. dubliniensis CD36</i> : Cd36_06250, <i>C. parapsilosis CDC317</i> : CPAR2_206820, <i>C. auris B8441</i> : B9J08_003766 and <i>Candida tenuis NRRL Y-1498</i> : CANTEDRAFT_125137	1xPhospho [S5(99.4)]	1xPhospho [S318(99.4)]	5	[314-325]	1	1391.62	N	P	P	P	P	P	Y	P	Y	P	N	P	P	N	P	P	N	P	N	P	N	N	N	N	P	P	P	N	N	P	P	P	N	P	N	P	N	N	P	N	N
SRPIFYNFDSSGDSSSEEEEQEDQDTRK	C1_06670W_A	(orf19.6244) Ortholog of <i>C. dubliniensis CD36</i> : Cd36_06250, <i>C. parapsilosis CDC317</i> : CPAR2_206820, <i>C. auris B8441</i> : B9J08_003766 and <i>Candida tenuis NRRL Y-1498</i> : CANTEDRAFT_125137	5xPhospho [S10(100); S11(100); S14(100); S15(100); S16(100)]	5xPhospho [S714(100); S715(100); S718(100); S719(100); S720(100)]	1	[705-732]	1	3682.23	N	N	N	N	N	N	N	N	P	N	Y	N	N	N	N	N	N	N	N	N	N	N	N	N	P	N	N	N	P	N	P	N	P	N	P	N	N	N	N	N	N
SAGTTPLGNFSK	C1_06690W_B	(orf19.6242) Essential protein involved in cytokinesis; contains an SH3 domain	2xPhospho [S1(100); T5(99.5)]	2xPhospho [S98(100); T102(99.5)]	256	[98-109]	0	1339.53	Y	N	Y	N	Y	N	Y	N	Y	N	Y	N	P	N	P	N	Y	N	Y	N	P	N	Y	N	Y	N	Y	N	P	N	Y	P	Y	P	Y	N	Y	P	Y	P	Y
SAGTTPLGNFSK	C1_06690W_B	(orf19.6242) Essential protein involved in cytokinesis; contains an SH3 domain	1xPhospho [S1(100)]	1xPhospho [S98(100)]	100	[98-109]	0	1259.57	Y	P	Y	P	P	P	Y	P	Y	P	P	P	P	P	P	P	Y	P	P	P	P	P	P	P	Y	P	P	P	P	P	Y	P	P	P	Y	P	P	P	P	P	Y
ALVNPNEDLSSNVVTR	C1_06710W_B	(orf19.6239) Putative serine/threonine protein kinase, involved in control of filamentous growth; possibly an essential gene, disruptants not obtained by UAU1 method	1xPhospho [S10(99.8)]	1xPhospho [S179(99.8)]	498	[170-185]	0	1807.86	Y	P	Y	P	Y	P	Y	P	Y	P	Y	P	Y	P	Y	P	Y	P	Y	P	P	P	Y	P	Y	P	Y	P	Y	P	Y	P	Y	P	Y	P	Y	P	Y	P	Y
QEDVKDTEQDSLEQPK	C1_06740C_B	(orf19.6236) Putative ortholog of S. cerevisiae Nop6; role in ribosomal small subunit biogenesis; Spider biofilm induced	1xPhospho [S11(99.4)]	1xPhospho [S53(99.4)]	4	[43-58]	1	1968.84	N	N	N	N	N	N	N	N	N	N	N	N	N	N	N	N	N	N	N	N	N	N	N	N	N	N	N	N	N	N	N	N	N	N	N	N	Y	N	N	N	N
SVSPYAYR	C1_06750W_A	(orf19.6235) Protein of unknown function; Spider biofilm induced	1xPhospho [S3(100)]	1xPhospho [S48(100)]	34	[46-53]	0	1022.43	P	N	N	N	P	N	P	N	N	N	P	N	N	P	N	N	P	P	P	N	N	N	N	N	P	N	P	N	N	N	Y	N	P	N	P	P	Y	P	P	N	Y
HNSMANLK	C1_06780W_A	(orf19.6232) Predicted serine/threonine protein kinase, involved in regulation of ammonium transport; induced in core stress response; Hap43p-repressed gene	1xPhospho [S3(100)]	1xPhospho [S341(100)]	459	[339-346]	0	994.418	Y	P	Y	P	P	P	Y	P	Y	N	P	P	P	P	P	P	Y	P	P	P	Y	P	Y	P	Y	N	Y	P	P	P	Y	P	Y	P	P	P	Y	N	Y	P	Y
TPEILNISDTVDAK	C1_06780W_A	(orf19.6232) Predicted serine/threonine protein kinase, involved in regulation of ammonium transport; induced in core stress response; Hap43p-repressed gene	1xPhospho [T1(100)]	1xPhospho [T69(100)]	228	[69-82]	0	1595.76	Y	P	Y	P	Y	P	Y	P	Y	P	Y	P	P	P	P	P	Y	P	Y	P	Y	P	Y	P	Y	P	Y	P	Y	P	Y	P	Y	P	Y	P	Y	P	Y	P	Y
NTSEVTFK	C1_06780W_A	(orf19.6232) Predicted serine/threonine protein kinase, involved in regulation of ammonium transport; induced in core stress response; Hap43p-repressed gene	1xPhospho [S3(99.6)]	1xPhospho [S58(99.6)]	179	[56-63]	0	1005.43	Y	P	Y	P	Y	P	P	P	Y	P	P	P	P	P	P	P	P	P	P	N	P	N	P	N	Y	P	P	P	P	P	P	P	P	P	P	P	P	P	P	N	P
SNSQSGLSFFFSQK	C1_06780W_A	(orf19.6232) Predicted serine/threonine protein kinase, involved in regulation of ammonium transport; induced in core stress response; Hap43p-repressed gene	1xPhospho [S3(100)]	1xPhospho [S275(100)]	104	[273-286]	0	1643.71	Y	P	Y	N	Y	P	P	P	Y	P	Y	P	P	N	P	P	P	P	Y	N	Y	N	Y	P	P	P	Y	P	P	P	Y	P	P	N	P	N	Y	P	Y	N	Y
SNSNGSSGGGLSNLEDISEALEDEITAGAK	C1_06780W_A	(orf19.6232) Predicted serine/threonine protein kinase, involved in regulation of ammonium transport; induced in core stress response; Hap43p-repressed gene	2xPhospho [S6(100); S/T]	2xPhospho [S701(100); S/T]	48	[696-725]	0	3082.28	P	N	P	N	P	P	Y	N	Y	N	P	N	P	N	P	N	P	N	Y	N	P	N	P	N	P	N	P	N	P	N	Y	N	Y	N	Y	N	P	N	P	N	P
QSSNSFSSNQAFQNTR	C1_06780W_A	(orf19.6232) Predicted serine/threonine protein kinase, involved in regulation of ammonium transport; induced in core stress response; Hap43p-repressed gene	1xPhospho [S/T]	1xPhospho [S/T]	20	[136-151]	0	1882.77	Y	N	Y	N	P	N	P	N	P	N	N	N	N	N	P	N	P	N	N	N	P	N	P	N	N	N	P	N	P	N	P	N	P	N	P	N	P	N	P	N	Y
RDSTTDLGAFYNNSYQDR	C1_06780W_A	(orf19.6232) Predicted serine/threonine protein kinase, involved in regulation of ammonium transport; induced in core stress response; Hap43p-repressed gene	1xPhospho [S3(99.6)]	1xPhospho [S295(99.6)]	16	[293-310]	1	2202.91	P	N	P	N	N	N	N	N	P	N	Y	N	N	P	P	N	P	N	N	N	N	N	P	N	N	N	P	N	P	N	N	P	P	P	P	N	P	P	P	N	P
LLHESTSTLASPVLSR	C1_06780W_A	(orf19.6232) Predicted serine/threonine protein kinase, involved in regulation of ammonium transport; induced in core stress response; Hap43p-repressed gene	1xPhospho [S11(100)]	1xPhospho [S50(100)]	14	[40-55]	0	1790.9	N	P	P	P	P	P	P	P	Y	P	P	P	P	P	P	P	P	P	P	P	P	P	N	P	N	P	N	P	P	P	Y	P	Y	P	P	P	P	P	N	P	P
IAQAQAQASLSSSQR	C1_06780W_A	(orf19.6232) Predicted serine/threonine protein kinase, involved in regulation of ammonium transport; induced in core stress response; Hap43p-repressed gene	1xPhospho [S]	1xPhospho [S]	8	[258-272]	0	1625.76	N	N	N	N	N	P	P	N	Y	P	P	P	N	N	N	P	N	P	N	P	P	N	N	N	N	N	N	N	P	N	N	P	N	N	P	N	N	N	P	N	P
LLHESTSTLASPVLSR	C1_06780W_A	(orf19.6232) Predicted serine/threonine protein kinase, involved in regulation of ammonium transport; induced in core stress response; Hap43p-repressed gene	2xPhospho [S11(100); S/T]	2xPhospho [S50(100); S/T]	4	[40-55]	0	1870.87	P	P	P	N	P	N	N	N	N	N	N	N	N	N	P	N	P	N	N	N	N	N	P	P	N	N	N	P	P	N	N	N	P	N	N	N	N	P	N	P	N
DQGRRTPEILNISDTVDAK	C1_06780W_A	(orf19.6232) Predicted serine/threonine protein kinase, involved in regulation of ammonium transport; induced in core stress response; Hap43p-repressed gene	1xPhospho [T6(100)]	1xPhospho [T69(100)]	4	[64-82]	2	2208.07	N	P	N	P	N	N	N	N	N	P	N	P	N	P	N	P	N	N	N	P	P	P	N	P	N	N	N	P	N	N	N	N	N	N	N	N	N	P	N	N	N
SNSNGSSGGGLSNLEDISEALEDEITAGAK	C1_06780W_A	(orf19.6232) Predicted serine/threonine protein kinase, involved in regulation of ammonium transport; induced in core stress response; Hap43p-repressed gene	1xPhospho [S/T]		4	[696-725]	0	3002.31	N	N	P	N	N	N	P	N	Y	N	P	N	N	N	N	N	N	N	N	N	N	N	P	N	N	N	P	N	P	N	N	N	N	N	N	N	P	N	N	N	N
KEVLELSPR	C1_06810W_B	(orf19.6229) Catalase; resistance to oxidative stress, neutrophils, peroxide; role in virulence; regulated by iron, ciclopirox, fluconazole, carbon source, pH, Rim101, Ssn6, Hog1, Hap43, Sfu1, Sef1, farnesol, core stress response; Spider biofilm induced	1xPhospho [S7(100)]	1xPhospho [S482(100)]	39	[476-484]	1	1150.59	P	P	P	P	P	P	P	N	N	P	N	P	P	P	P	P	P	P	P	P	P	P	P	P	P	P	N	P	Y	P	P	P	P	P	P	P	Y	P	Y	P	Y
TDSASDEEEEVIGK	C1_06820W_A	(orf19.6227) Ortholog of <i>C. dubliniensis CD36</i> : Cd36_06390, <i>C. parapsilosis CDC317</i> : CPAR2_209040, <i>C. auris B8441</i> : B9J08_003388 and <i>Candida tenuis NRRL Y-1498</i> : CANTEDRAFT_114052	2xPhospho [S3(100); S5(100)]	2xPhospho [S316(100); S318(100)]	1309	[314-327]	0	1668.59	Y	Y	Y	P	Y	Y	Y	N	Y	N	Y	N	Y	Y	Y	P	Y	Y	Y	N	Y	N	Y	N	Y	P	Y	N	Y	N	Y	N	Y	N	Y	N	Y	P	Y	P	Y
TDSASDEEEEVIGK	C1_06820W_A	(orf19.6227) Ortholog of <i>C. dubliniensis CD36</i> : Cd36_06390, <i>C. parapsilosis CDC317</i> : CPAR2_209040, <i>C. auris B8441</i> : B9J08_003388 and <i>Candida tenuis NRRL Y-1498</i> : CANTEDRAFT_114052	1xPhospho [S5(100)]	1xPhospho [S318(100)]	951	[314-327]	0	1588.63	Y	N	Y	N	Y	N	Y	N	Y	N	Y	N	Y	N	Y	N	Y	N	Y	N	Y	N	Y	N	Y	N	Y	N	Y	N	Y	N	Y	N	Y	N	Y	N	Y	N	Y
RTDSASDEEEEVIGK	C1_06820W_A	(orf19.6227) Ortholog of <i>C. dubliniensis CD36</i> : Cd36_06390, <i>C. parapsilosis CDC317</i> : CPAR2_209040, <i>C. auris B8441</i> : B9J08_003388 and <i>Candida tenuis NRRL Y-1498</i> : CANTEDRAFT_114052	2xPhospho [S4(100); S6(100)]	2xPhospho [S316(100); S318(100)]	311	[313-327]	1	1824.69	Y	P	Y	N	Y	N	Y	N	Y	N	Y	N	Y	N	Y	N	Y	N	Y	N	Y	N	Y	N	Y	N	Y	N	Y	N	Y	N	Y	N	P	N	Y	N	Y	N	Y
TDSASDEEEEVIGKMED	C1_06820W_A	(orf19.6227) Ortholog of <i>C. dubliniensis CD36</i> : Cd36_06390, <i>C. parapsilosis CDC317</i> : CPAR2_209040, <i>C. auris B8441</i> : B9J08_003388 and <i>Candida tenuis NRRL Y-1498</i> : CANTEDRAFT_114052	1xOxidation [M15]; 2xPhospho [S3(100); S5(100)]	2xPhospho [S316(100); S318(100)]	97	[314-330]	1	2059.7	Y	N	P	N	Y	N	P	N	N	N	P	N	N	N	P	N	Y	N	N	N	N	N	N	N	Y	N	Y	N	Y	N	P	N	P	N	N	N	Y	N	Y	N	Y
SLKSPTLSYINNSEELPVK	C1_06820W_A	(orf19.6227) Ortholog of <i>C. dubliniensis CD36</i> : Cd36_06390, <i>C. parapsilosis CDC317</i> : CPAR2_209040, <i>C. auris B8441</i> : B9J08_003388 and <i>Candida tenuis NRRL Y-1498</i> : CANTEDRAFT_114052	1xPhospho [S4(100)]	1xPhospho [S279(100)]	65	[276-294]	1	2199.09	Y	P	N	N	P	P	N	P	P	P	P	P	N	P	P	P	P	P	N	P	N	P	N	P	N	N	P	P	P	P	P	P	N	P	N	P	Y	P	Y	P	P
RISEGETGR	C1_06820W_A	(orf19.6227) Ortholog of <i>C. dubliniensis CD36</i> : Cd36_06390, <i>C. parapsilosis CDC317</i> : CPAR2_209040, <i>C. auris B8441</i> : B9J08_003388 and <i>Candida tenuis NRRL Y-1498</i> : CANTEDRAFT_114052	1xPhospho [S3(100)]	1xPhospho [S90(100)]	46	[88-96]	1	1084.48	Y	P	P	P	P	P	P	P	P	P	P	P	N	P	N	N	P	P	P	P	P	P	P	P	P	P	P	P	P	P	P	P	P	P	P	P	Y	P	Y	P	P
TDSASDEEEEVIGK	C1_06820W_A	(orf19.6227) Ortholog of <i>C. dubliniensis CD36</i> : Cd36_06390, <i>C. parapsilosis CDC317</i> : CPAR2_209040, <i>C. auris B8441</i> : B9J08_003388 and <i>Candida tenuis NRRL Y-1498</i> : CANTEDRAFT_114052	3xPhospho [T1(100); S3(100); S5(100)]	3xPhospho [T314(100); S316(100); S318(100)]	32	[314-327]	0	1748.56	N	N	P	N	Y	N	N	N	P	N	P	N	N	N	N	N	P	N	P	N	P	N	N	N	Y	N	P	N	Y	N	N	N	N	N	N	N	N	N	Y	N	P
VEIDDILDKRTDSASDEEEEVIGK	C1_06820W_A	(orf19.6227) Ortholog of <i>C. dubliniensis CD36</i> : Cd36_06390, <i>C. parapsilosis CDC317</i> : CPAR2_209040, <i>C. auris B8441</i> : B9J08_003388 and <i>Candida tenuis NRRL Y-1498</i> : CANTEDRAFT_114052	3xPhospho [T11(100); S13(100); S15(100)]	3xPhospho [T314(100); S316(100); S318(100)]	30	[304-327]	2	2945.2	P	P	P	P	Y	N	P	P	P	N	Y	P	P	N	Y	P	Y	P	N	P	N	N	P	N	Y	P	P	P	Y	N	N	N	P	N	P	N	P	N	Y	N	P
SPTLSYINNSEELPVK	C1_06820W_A	(orf19.6227) Ortholog of <i>C. dubliniensis CD36</i> : Cd36_06390, <i>C. parapsilosis CDC317</i> : CPAR2_209040, <i>C. auris B8441</i> : B9J08_003388 and <i>Candida tenuis NRRL Y-1498</i> : CANTEDRAFT_114052	1xPhospho [S1(100)]	1xPhospho [S279(100)]	12	[279-294]	0	1870.88	N	N	Y	P	N	P	P	N	P	N	N	N	N	N	N	P	N	N	N	N	N	N	P	N	N	P	N	N	N	N	P	P	N	N	P	N	P	N	Y	P	N
TDSASDEEEEVIGKMED	C1_06820W_A	(orf19.6227) Ortholog of <i>C. dubliniensis CD36</i> : Cd36_06390, <i>C. parapsilosis CDC317</i> : CPAR2_209040, <i>C. auris B8441</i> : B9J08_003388 and <i>Candida tenuis NRRL Y-1498</i> : CANTEDRAFT_114052	2xPhospho [S3(99.3); S5(100)]	2xPhospho [S316(99.3); S318(100)]	4	[314-330]	1	2043.7	N	N	N	N	N	N	N	N	N	N	N	N	N	N	N	N	N	N	N	N	N	N	N	N	N	N	N	N	N	N	N	N	Y	N	N	N	N	N	N	N	N
SVQSTPSLPHGNQHDQSAR	C1_06850W_A	(orf19.6225) Putative cyclin-like protein; possible Pho85 cyclin; hyphal repressed; induced by Mnl1 under weak acid stress	2xPhospho [S1(100); T5(99.3)]	2xPhospho [S314(100); T318(99.3)]	16	[314-332]	0	2205.91	N	N	N	N	N	N	P	N	P	N	P	N	N	N	N	N	N	N	N	N	N	N	N	N	N	N	N	N	N	N	P	N	N	N	Y	N	N	N	N	N	N
SVQSTPSLPHGNQHDQSAR	C1_06850W_A	(orf19.6225) Putative cyclin-like protein; possible Pho85 cyclin; hyphal repressed; induced by Mnl1 under weak acid stress	1xPhospho [S1(100)]	1xPhospho [S314(100)]	11	[314-332]	0	2125.94	P	P	N	N	P	N	N	P	Y	N	N	P	N	P	N	P	N	P	N	N	N	P	N	P	P	P	N	N	N	N	N	N	N	N	N	N	N	N	N	N	N
TSQAPPPAASYSQAIK	C1_06900C_B	(orf19.6220.3) Mitochondrial protein; possibly required for transamination of isoleucine; macrophage-downregulated protein abundance; rat catheter and Spider biofilm repressed	1xPhospho [T/S/Y]	1xPhospho [T/S/Y]	438	[30-45]	0	1696.79	Y	P	Y	P	Y	P	Y	P	Y	P	Y	P	Y	P	Y	P	Y	P	Y	P	Y	P	Y	P	Y	P	Y	P	Y	P	P	P	Y	P	Y	P	Y	P	Y	P	Y
FNSTITPVR	C1_06900C_B	(orf19.6220.3) Mitochondrial protein; possibly required for transamination of isoleucine; macrophage-downregulated protein abundance; rat catheter and Spider biofilm repressed	1xPhospho [S3(100)]	1xPhospho [S23(100)]	33	[21-29]	0	1114.53	N	P	P	P	P	P	N	P	P	P	P	P	P	P	P	P	P	P	P	P	N	P	P	P	Y	P	P	P	Y	N	N	P	Y	P	P	P	P	P	P	P	Y
TTVPTSSTVPASPKPTPVSNK	C1_06930W_A	(orf19.6217) Component COPII vesicle coat; required for vesicle formation in ER to Golgi transport; predicted GPI-anchor; flow model and Spider biofilm repressed	1xPhospho [S12(100)]	1xPhospho [S988(100)]	1612	[977-997]	0	2176.09	Y	Y	Y	Y	Y	P	Y	Y	Y	Y	Y	Y	Y	Y	Y	Y	Y	Y	Y	P	Y	Y	Y	Y	Y	Y	Y	Y	Y	Y	Y	Y	Y	Y	Y	Y	Y	Y	Y	Y	Y
YAPAVTSDASQPPSSGFASPTLNSSPR	C1_06930W_A	(orf19.6217) Component COPII vesicle coat; required for vesicle formation in ER to Golgi transport; predicted GPI-anchor; flow model and Spider biofilm repressed	1xPhospho [S25(100)]	1xPhospho [S1022(100)]	464	[998-1024]	0	2772.25	Y	P	Y	P	Y	Y	P	P	P	P	Y	P	Y	Y	Y	P	Y	Y	Y	P	Y	Y	Y	P	Y	P	Y	Y	Y	Y	Y	P	Y	P	Y	P	Y	P	Y	P	Y
TNPYAPSNNIYKPASPVATPSSLSGTTSGVPPPPPK	C1_06930W_A	(orf19.6217) Component COPII vesicle coat; required for vesicle formation in ER to Golgi transport; predicted GPI-anchor; flow model and Spider biofilm repressed	1xPhospho [S15(100)]	1xPhospho [S861(100)]	377	[847-882]	0	3671.8	Y	P	Y	P	Y	P	P	P	P	P	Y	P	P	P	Y	P	Y	P	Y	P	Y	P	Y	P	Y	P	Y	P	Y	P	Y	P	Y	Y	Y	P	P	P	Y	P	Y
YAPAVTSDASQPPSSGFASPTLNSSPR	C1_06930W_A	(orf19.6217) Component COPII vesicle coat; required for vesicle formation in ER to Golgi transport; predicted GPI-anchor; flow model and Spider biofilm repressed	2xPhospho [S19(99.4); S25(100)]	2xPhospho [S1016(99.4); S1022(100)]	372	[998-1024]	0	2852.22	Y	N	Y	N	Y	N	Y	N	Y	N	Y	N	P	P	Y	P	Y	P	Y	N	Y	N	Y	N	Y	N	Y	P	Y	P	Y	N	Y	N	Y	N	Y	N	Y	N	Y
ESLFEDANNDEKEATSPETK	C1_06930W_A	(orf19.6217) Component COPII vesicle coat; required for vesicle formation in ER to Golgi transport; predicted GPI-anchor; flow model and Spider biofilm repressed	1xPhospho [S16(100)]	1xPhospho [S473(100)]	266	[458-477]	1	2333.97	P	P	P	P	P	P	P	N	P	P	Y	P	N	N	N	N	P	N	P	N	P	N	P	N	P	P	P	N	P	N	P	P	Y	P	Y	P	Y	P	Y	P	Y
AAAAATPPVSTPTPVSAPAFGSPGQPPSAPSQPGSVGSVSSAGYPK	C1_06930W_A	(orf19.6217) Component COPII vesicle coat; required for vesicle formation in ER to Golgi transport; predicted GPI-anchor; flow model and Spider biofilm repressed	1xPhospho [S22(100)]	1xPhospho [S930(100)]	145	[909-954]	0	4268.05	Y	N	Y	N	Y	N	Y	N	Y	N	Y	N	Y	N	Y	N	Y	N	Y	N	Y	N	Y	N	Y	N	Y	N	Y	N	Y	N	Y	N	Y	N	P	N	Y	N	Y
TFSATNVLPPPPK	C1_06930W_A	(orf19.6217) Component COPII vesicle coat; required for vesicle formation in ER to Golgi transport; predicted GPI-anchor; flow model and Spider biofilm repressed	1xPhospho [S3(100)]	1xPhospho [S958(100)]	15	[956-968]	0	1448.72	P	P	N	P	P	P	N	P	P	P	Y	P	N	P	N	P	N	P	N	P	N	P	N	P	N	P	N	P	P	P	Y	P	N	P	N	P	N	P	N	P	P
YAPAVTSDASQPPSSGFASPTLNSSPR	C1_06930W_A	(orf19.6217) Component COPII vesicle coat; required for vesicle formation in ER to Golgi transport; predicted GPI-anchor; flow model and Spider biofilm repressed	3xPhospho [S19(98.6); S/T/Y]	3xPhospho [S1016(98.6); S/T/Y]	3	[998-1024]	0	2932.18	N	N	P	N	P	N	P	N	N	N	P	N	N	N	N	N	N	N	N	N	N	N	N	N	N	N	N	N	P	N	P	N	P	N	N	N	N	N	Y	N	N
NLSSEETTDSIELQQPDTSPEQLESATEK	C1_06980C_A	(orf19.6209) Predicted membrane transporter; monocarboxylate porter (MCP) family, major facilitator superfamily (MFS); possibly essential, disruptants not obtained by UAU1 method; rat catheter and Spider biofilm induced	1xPhospho [S10(100)]	1xPhospho [S16(100)]	168	[7-35]	0	3286.44	Y	P	Y	P	Y	P	Y	N	Y	N	Y	N	Y	P	Y	N	P	N	P	N	P	N	Y	N	Y	P	Y	P	Y	N	Y	N	Y	N	Y	N	Y	N	Y	N	Y
QLSTGSESGPQIIPQR	C1_07010W_B	(orf19.6205) Ortholog of <i>C. dubliniensis CD36</i> : Cd36_06550, <i>C. parapsilosis CDC317</i> : CPAR2_209030, <i>C. auris B8441</i> : B9J08_005439 and <i>Candida tenuis NRRL Y-1498</i> : CANTEDRAFT_111035	2xPhospho [S3(100); S6(100)]	2xPhospho [S195(100); S198(100)]	135	[193-208]	0	1857.81	Y	P	Y	P	Y	P	Y	P	Y	P	Y	P	P	N	P	N	P	N	P	N	Y	P	Y	P	P	N	Y	P	P	N	Y	P	Y	P	Y	P	Y	P	P	P	P
VTCLLLINTHLIK	C1_07010W_B	(orf19.6205) Ortholog of <i>C. dubliniensis CD36</i> : Cd36_06550, <i>C. parapsilosis CDC317</i> : CPAR2_209030, <i>C. auris B8441</i> : B9J08_005439 and <i>Candida tenuis NRRL Y-1498</i> : CANTEDRAFT_111035	1xCarbamidomethyl [C3]; 1xPhospho [T9(99.3)]	1xPhospho [T24(99.3)]	84	[16-28]	0	1617.88	N	P	N	Y	N	Y	P	P	N	Y	N	Y	P	Y	N	Y	N	Y	N	Y	N	Y	N	Y	P	Y	P	Y	N	Y	P	Y	N	Y	N	Y	N	Y	N	Y	P
QLSTGSESGPQIIPQR	C1_07010W_B	(orf19.6205) Ortholog of <i>C. dubliniensis CD36</i> : Cd36_06550, <i>C. parapsilosis CDC317</i> : CPAR2_209030, <i>C. auris B8441</i> : B9J08_005439 and <i>Candida tenuis NRRL Y-1498</i> : CANTEDRAFT_111035	1xPhospho [S6(100)]	1xPhospho [S198(100)]	51	[193-208]	0	1777.85	N	P	Y	P	Y	P	P	P	P	P	Y	P	P	P	P	P	P	P	P	P	N	P	Y	P	P	P	P	N	N	N	N	P	N	P	P	P	P	P	Y	P	Y
SNLETSSPLNTNTSLNPR	C1_07020C_A	(orf19.6203) Zn(II)2Cys6 transcription factor; has similarity to S. cerevisiae Put3, a transcription factor involved in the regulation of proline utilization genes	1xPhospho [S1(100)]	1xPhospho [S43(100)]	11	[43-60]	0	2024.93	N	N	P	N	N	N	Y	N	N	N	N	N	N	N	P	N	P	N	N	N	N	P	P	P	N	P	P	P	N	N	P	N	N	N	N	N	N	P	P	P	N
DSAVSLNSFLEEDEENDQQQSQSQQQHLSPK	C1_07090C_B	(orf19.6195) Ortholog(s) have 3'-5'-exoribonuclease activity	1xPhospho [S29(100)]	1xPhospho [S86(100)]	106	[58-88]	0	3625.56	Y	N	P	N	P	N	N	N	P	P	P	N	Y	N	P	P	Y	P	P	N	P	P	P	P	Y	P	Y	P	Y	P	P	N	P	N	Y	N	Y	P	Y	P	Y
RDSAVSLNSFLEEDEENDQQQSQSQQQHLSPK	C1_07090C_B	(orf19.6195) Ortholog(s) have 3'-5'-exoribonuclease activity	2xPhospho [S3(99.9); S30(99.9)]	2xPhospho [S59(99.9); S86(99.9)]	3	[57-88]	1	3861.62	N	N	Y	P	N	N	P	P	P	N	N	N	N	N	P	N	N	N	N	N	N	N	N	N	P	N	N	N	N	N	N	N	N	N	N	P	P	N	P	P	N
LSENPNYNAGGEVNPSSDTDGNNTFK	C1_07090C_B	(orf19.6195) Ortholog(s) have 3'-5'-exoribonuclease activity	1xPhospho [S17(99.1)]	1xPhospho [S529(99.1)]	1	[513-538]	0	2821.16	P	N	P	N	N	N	P	N	N	N	N	N	P	N	N	N	P	N	P	N	P	N	N	N	N	N	N	N	N	N	N	N	N	N	N	N	N	N	N	N	N
SHNIHGDTSSLDSR	C1_07120W_A	(orf19.4456) High-affinity S-adenosylmethionine permease; required for SAM-induced morphogenesis; hyphal induced; regulated by Hap43, Gcn2 and Gcn4; colony morphology-related gene regulation by Ssnp	2xPhospho [S9(100); S10(100)]	2xPhospho [S44(100); S45(100)]	2825	[36-49]	0	1685.63	Y	P	Y	P	Y	P	Y	P	Y	P	Y	P	Y	Y	Y	P	Y	Y	Y	P	Y	P	Y	P	Y	P	Y	Y	Y	Y	Y	P	Y	P	Y	P	Y	P	Y	P	Y
SHNIHGDTSSLDSR	C1_07120W_A	(orf19.4456) High-affinity S-adenosylmethionine permease; required for SAM-induced morphogenesis; hyphal induced; regulated by Hap43, Gcn2 and Gcn4; colony morphology-related gene regulation by Ssnp	1xPhospho [S10(100)]	1xPhospho [S45(100)]	2585	[36-49]	0	1605.67	Y	P	Y	P	Y	P	Y	Y	Y	Y	Y	Y	Y	Y	Y	Y	Y	Y	Y	Y	Y	Y	Y	Y	Y	Y	Y	Y	Y	Y	Y	P	Y	Y	Y	Y	Y	P	Y	Y	Y
QQSASTATGFNDK	C1_07120W_A	(orf19.4456) High-affinity S-adenosylmethionine permease; required for SAM-induced morphogenesis; hyphal induced; regulated by Hap43, Gcn2 and Gcn4; colony morphology-related gene regulation by Ssnp	1xPhospho [S3(100)]	1xPhospho [S13(100)]	2128	[11-23]	0	1434.59	Y	P	Y	N	Y	P	Y	P	Y	P	Y	P	Y	Y	Y	P	Y	P	Y	P	Y	P	Y	P	Y	P	Y	P	Y	P	Y	P	Y	P	Y	P	Y	P	Y	P	Y
QIASTSEDATDR	C1_07120W_A	(orf19.4456) High-affinity S-adenosylmethionine permease; required for SAM-induced morphogenesis; hyphal induced; regulated by Hap43, Gcn2 and Gcn4; colony morphology-related gene regulation by Ssnp	1xPhospho [S6(100)]	1xPhospho [S29(100)]	1603	[24-35]	0	1373.56	Y	P	Y	P	Y	P	Y	P	Y	P	Y	P	Y	P	P	P	Y	P	Y	P	Y	P	Y	P	Y	P	Y	P	Y	P	Y	P	Y	P	Y	P	Y	P	Y	P	Y
YTYETVDQEK	C1_07120W_A	(orf19.4456) High-affinity S-adenosylmethionine permease; required for SAM-induced morphogenesis; hyphal induced; regulated by Hap43, Gcn2 and Gcn4; colony morphology-related gene regulation by Ssnp	1xPhospho [T5(100)]	1xPhospho [T54(100)]	686	[50-59]	0	1355.54	Y	P	Y	P	Y	P	Y	P	Y	P	Y	P	Y	P	P	Y	Y	P	Y	Y	P	Y	Y	P	Y	P	Y	Y	Y	P	Y	P	Y	P	Y	P	Y	P	Y	P	Y
SYKGNDIEK	C1_07120W_A	(orf19.4456) High-affinity S-adenosylmethionine permease; required for SAM-induced morphogenesis; hyphal induced; regulated by Hap43, Gcn2 and Gcn4; colony morphology-related gene regulation by Ssnp	1xAcetyl [N-Term]; 1xPhospho [S1(100)]	1xAcetyl [N-Term]; 1xPhospho [S2(100)]	497	[2-10]	1	1175.5	Y	P	Y	N	Y	P	Y	P	Y	P	Y	P	Y	P	P	P	P	P	P	P	Y	P	Y	P	Y	P	Y	P	Y	P	Y	P	Y	P	P	P	Y	P	Y	P	Y
YTYETVDQEK	C1_07120W_A	(orf19.4456) High-affinity S-adenosylmethionine permease; required for SAM-induced morphogenesis; hyphal induced; regulated by Hap43, Gcn2 and Gcn4; colony morphology-related gene regulation by Ssnp	2xPhospho [T2(100); T5(100)]	2xPhospho [T51(100); T54(100)]	351	[50-59]	0	1435.51	P	P	Y	N	Y	N	Y	P	Y	P	Y	P	P	N	P	N	Y	N	Y	P	Y	P	Y	N	Y	N	Y	N	Y	N	Y	P	P	P	P	N	P	P	Y	P	Y
SHNIHGDTSSLDSR	C1_07120W_A	(orf19.4456) High-affinity S-adenosylmethionine permease; required for SAM-induced morphogenesis; hyphal induced; regulated by Hap43, Gcn2 and Gcn4; colony morphology-related gene regulation by Ssnp	3xPhospho [T8(100); S9(100); S10(100)]	3xPhospho [T43(100); S44(100); S45(100)]	157	[36-49]	0	1765.6	P	N	P	N	Y	N	P	N	P	N	P	N	Y	N	Y	N	Y	N	N	N	N	N	Y	N	Y	N	Y	N	Y	N	N	N	P	N	P	N	P	N	P	N	P
SHNIHGDTSSLDSRYTYETVDQEK	C1_07120W_A	(orf19.4456) High-affinity S-adenosylmethionine permease; required for SAM-induced morphogenesis; hyphal induced; regulated by Hap43, Gcn2 and Gcn4; colony morphology-related gene regulation by Ssnp	3xPhospho [T16(99.5); T/S/Y]	3xPhospho [T51(99.5); T/S/Y]	129	[36-59]	1	3022.15	P	N	P	N	Y	N	Y	N	Y	N	P	P	Y	N	Y	N	P	N	Y	P	P	P	Y	N	Y	P	Y	P	Y	P	Y	N	Y	N	Y	N	P	N	P	N	P
SHNIHGDTSSLDSRYTYETVDQEK	C1_07120W_A	(orf19.4456) High-affinity S-adenosylmethionine permease; required for SAM-induced morphogenesis; hyphal induced; regulated by Hap43, Gcn2 and Gcn4; colony morphology-related gene regulation by Ssnp	4xPhospho [T8(99.3); S10(99.3); S13(100); T16(100)]	4xPhospho [T43(99.3); S45(99.3); S48(100); T51(100)]	115	[36-59]	1	3102.12	P	N	P	N	P	N	Y	N	Y	N	Y	N	Y	N	Y	N	Y	N	Y	N	P	N	Y	N	P	N	Y	N	Y	N	Y	N	Y	N	Y	N	Y	N	Y	N	P
SHNIHGDTSSLDSRYTYETVDQEK	C1_07120W_A	(orf19.4456) High-affinity S-adenosylmethionine permease; required for SAM-induced morphogenesis; hyphal induced; regulated by Hap43, Gcn2 and Gcn4; colony morphology-related gene regulation by Ssnp	5xPhospho [T8(99.1); S10(99); S13(99); T16(99); T19(100)]	5xPhospho [T43(99.1); S45(99); S48(99); T51(99); T54(100)]	44	[36-59]	1	3182.09	P	N	Y	N	P	N	Y	N	Y	N	Y	N	P	N	Y	N	Y	N	Y	N	P	N	Y	N	Y	N	P	P	P	N	Y	N	Y	N	Y	N	Y	N	Y	N	Y
QIASTSEDATDRSHNIHGDTSSLDSR	C1_07120W_A	(orf19.4456) High-affinity S-adenosylmethionine permease; required for SAM-induced morphogenesis; hyphal induced; regulated by Hap43, Gcn2 and Gcn4; colony morphology-related gene regulation by Ssnp	3xPhospho [S4(49.1); T5(49.1); S13(96.1)]	3xPhospho [S27(49.1); T28(49.1); S36(96.1)]	26	[24-49]	1	3040.17	N	N	P	N	Y	N	N	N	P	N	Y	N	Y	N	Y	N	Y	N	Y	P	N	N	P	N	P	N	Y	N	Y	P	P	N	Y	N	P	N	P	N	P	N	P
QQSASTATGFNDK	C1_07120W_A	(orf19.4456) High-affinity S-adenosylmethionine permease; required for SAM-induced morphogenesis; hyphal induced; regulated by Hap43, Gcn2 and Gcn4; colony morphology-related gene regulation by Ssnp	2xPhospho [S3(99); T6(99)]	2xPhospho [S13(99); T16(99)]	12	[11-23]	0	1514.56	P	N	P	N	P	N	P	N	P	N	Y	N	N	N	N	N	P	N	N	N	N	N	N	N	P	N	P	N	P	N	P	N	Y	N	P	N	P	N	P	N	P
QIASTSEDATDRSHNIHGDTSSLDSR	C1_07120W_A	(orf19.4456) High-affinity S-adenosylmethionine permease; required for SAM-induced morphogenesis; hyphal induced; regulated by Hap43, Gcn2 and Gcn4; colony morphology-related gene regulation by Ssnp	4xPhospho [T20(66.3); S21(66.3); S22(66.3); T/S]	4xPhospho [T43(66.3); S44(66.3); S45(66.3); T/S]	4	[24-49]	1	3120.14	N	N	N	N	P	N	N	N	P	N	N	N	Y	N	Y	N	Y	N	N	N	N	N	N	N	Y	N	P	N	P	N	P	N	N	N	P	N	P	N	P	N	P
SHNIHGDTSSLDSRYTYETVDQEK	C1_07120W_A	(orf19.4456) High-affinity S-adenosylmethionine permease; required for SAM-induced morphogenesis; hyphal induced; regulated by Hap43, Gcn2 and Gcn4; colony morphology-related gene regulation by Ssnp	6xPhospho [S1(100); S13(100); T16(99.9); T19(100); T/S/Y]	6xPhospho [S36(100); S48(100); T51(99.9); T54(100); T/S/Y]	1	[36-59]	1	3262.05	N	N	P	N	P	N	P	N	N	N	N	N	N	N	N	N	N	N	N	N	N	N	Y	N	N	N	P	N	N	N	P	N	P	N	N	N	P	N	N	N	N
VQSPSPQSEHNQQMPDAIPK	C1_07130C_A	(orf19.4455) Protein of unknown function; Spider biofilm induced	1xPhospho [S3(100)]	1xPhospho [S4(100)]	7	[2-21]	0	2298.02	N	N	N	N	N	N	N	N	N	N	Y	N	N	N	N	N	P	N	N	N	N	N	N	N	P	N	N	N	P	N	N	P	N	P	P	P	N	P	Y	P	P
MVQSPSPQSEHNQQMPDAIPK	C1_07130C_A	(orf19.4455) Protein of unknown function; Spider biofilm induced	1xMet-loss [N-Term]; 1xPhospho [S4(100)]	1xMet-loss [N-Term]; 1xPhospho [S4(100)]	3	[1-21]	0	2298.02	N	N	N	N	N	N	N	N	N	N	Y	N	N	N	N	N	P	N	N	N	N	N	N	N	P	N	N	N	P	N	N	P	N	P	P	P	N	P	Y	P	P
EAGSVGEFIEK	C1_07140C_B	(orf19.4451) Putative translation elongation factor; genes encoding ribosomal subunits, translation factors, and tRNA synthetases are downregulated upon phagocytosis by murine macrophage	1xPhospho [S4(100)]	1xPhospho [S206(100)]	20	[203-213]	0	1245.54	P	N	P	N	P	N	P	P	P	N	P	N	N	N	P	P	P	P	P	N	P	P	P	N	P	N	P	P	P	N	N	N	P	N	P	N	Y	N	Y	N	P
SPPTSTPGTTTPSTQAAPATTSTNK	C1_07190W_A	(orf19.4448) Leucine-rich-repeat domain protein of RAM cell wall integrity signaling network; role in cell separation, azole sensitivity; required for hyphal growth; lacks orthologs in higher eukaryotes	1xPhospho [S/T]	1xPhospho [S/T]	136	[301-325]	0	2482.13	Y	P	Y	P	Y	P	Y	P	Y	P	Y	P	N	P	P	P	P	P	P	P	Y	P	Y	P	Y	P	Y	P	P	P	P	P	Y	P	Y	P	Y	N	Y	P	Y
SGSISTSFSSK	C1_07190W_B	(orf19.4448) Leucine-rich-repeat domain protein of RAM cell wall integrity signaling network; role in cell separation, azole sensitivity; required for hyphal growth; lacks orthologs in higher eukaryotes	1xPhospho [S3(100)]	1xPhospho [S235(100)]	270	[233-243]	0	1167.49	Y	P	Y	P	P	P	Y	N	Y	P	Y	P	P	P	P	P	P	P	P	P	Y	P	P	P	P	P	P	P	P	P	Y	P	P	P	P	P	Y	P	Y	P	Y
LSINTTTDADEK	C1_07190W_B	(orf19.4448) Leucine-rich-repeat domain protein of RAM cell wall integrity signaling network; role in cell separation, azole sensitivity; required for hyphal growth; lacks orthologs in higher eukaryotes	1xPhospho [S2(100)]	1xPhospho [S565(100)]	98	[564-575]	0	1387.6	P	P	P	P	N	P	Y	N	P	P	Y	N	P	P	P	P	P	P	P	P	Y	P	Y	P	P	P	N	P	P	P	P	N	P	P	P	N	P	P	P	P	P
SPPTSTPGTTTPSTQTAPATTSTNK	C1_07190W_B	(orf19.4448) Leucine-rich-repeat domain protein of RAM cell wall integrity signaling network; role in cell separation, azole sensitivity; required for hyphal growth; lacks orthologs in higher eukaryotes	1xPhospho [S/T]	1xPhospho [S/T]	90	[301-325]	0	2512.15	Y	N	Y	N	P	N	Y	N	Y	N	Y	N	N	N	P	N	P	N	Y	P	P	N	Y	N	P	N	P	N	P	N	Y	N	Y	N	Y	N	Y	N	Y	P	P
VVVSDDEQPGMEEDEEDIEIQFDDEK	C1_07260C_B	(orf19.4441) Ortholog(s) have DNA replication origin binding, double-stranded DNA binding, single-stranded DNA binding activity	1xPhospho [S4(100)]	1xPhospho [S564(100)]	21	[561-586]	0	3119.24	P	N	N	N	N	N	N	N	P	N	P	N	N	N	N	N	N	N	P	N	P	N	N	N	P	N	P	N	N	N	Y	N	P	N	P	N	Y	N	P	N	P
DEQIDSDDVLTEDSSDELKDLVQEFELK	C1_07260C_B	(orf19.4441) Ortholog(s) have DNA replication origin binding, double-stranded DNA binding, single-stranded DNA binding activity	3xPhospho [S6(100); T11(100); S14(98.7)]	3xPhospho [S11(100); T16(100); S19(98.7)]	19	[6-33]	1	3494.39	N	N	N	N	P	N	P	N	N	N	P	N	N	N	N	N	P	N	P	N	N	N	N	N	P	N	P	N	Y	N	Y	N	Y	N	Y	N	P	N	P	N	P
QKPHQPEVPRTPEK	C1_07260C_B	(orf19.4441) Ortholog(s) have DNA replication origin binding, double-stranded DNA binding, single-stranded DNA binding activity	1xPhospho [T11(100)]	1xPhospho [T69(100)]	3	[59-72]	1	1750.86	N	N	P	P	P	N	N	N	Y	N	P	N	N	N	P	N	P	N	P	N	N	N	P	N	P	N	N	N	P	N	N	N	N	N	N	N	N	N	P	N	P
ANTPEFNEEILSSLQLDEPISTSKPASPK	C1_07270W_B	(orf19.4440) Ortholog(s) have cargo adaptor activity	2xPhospho [S23(100); S27(100)]	2xPhospho [S826(100); S830(100)]	75	[804-832]	0	3302.51	Y	P	P	P	P	P	Y	P	P	N	Y	N	N	N	P	N	P	N	Y	N	P	N	P	N	Y	P	P	P	Y	P	Y	P	Y	P	Y	N	Y	N	Y	P	Y
SDVYLEDANSSVAANGK	C1_07270W_B	(orf19.4440) Ortholog(s) have cargo adaptor activity	2xPhospho [S10(100); S11(100)]	2xPhospho [S462(100); S463(100)]	4	[453-469]	0	1899.74	N	N	N	N	N	N	N	N	P	N	Y	N	N	N	N	N	N	N	N	N	N	N	N	N	N	N	P	N	P	N	P	N	P	N	N	N	N	N	P	N	P
AGTDEASQKENELEQK	C1_07340W_A	(orf19.4437) Ortholog(s) have ATPase activity, DNA binding, nucleosome binding, rDNA binding activity	1xPhospho [S7(100)]	1xPhospho [S778(100)]	42	[772-787]	1	1856.79	N	P	N	P	P	P	N	P	P	P	N	P	N	P	N	P	N	P	N	P	N	P	P	P	N	P	N	P	N	P	P	P	P	P	P	P	P	N	N	N	P
SSTEATPSLDLNDVLNDR	C1_07340W_A	(orf19.4437) Ortholog(s) have ATPase activity, DNA binding, nucleosome binding, rDNA binding activity	1xAcetyl [N-Term]; 1xPhospho [S/T]	1xAcetyl [N-Term]; 1xPhospho [S/T]	3	[2-19]	0	2068.91	N	N	N	N	N	N	N	N	N	N	N	N	N	N	N	N	N	N	N	N	N	N	N	N	N	N	N	N	N	N	N	N	N	N	N	N	N	N	N	N	N
SQRESGGSGIAPIR	C1_07360W_A	(orf19.4435) Ortholog(s) have beta-tubulin binding, kinetochore binding, microtubule binding activity and role in attachment of spindle microtubules to kinetochore, mitotic spindle assembly	1xPhospho [S5(100)]	1xPhospho [S535(100)]	160	[531-544]	1	1494.71	Y	P	P	P	P	P	Y	P	Y	P	Y	P	P	P	P	P	P	P	P	P	P	P	P	P	P	P	P	P	P	P	P	P	Y	P	P	P	Y	P	P	P	P
ESGGSGIAPIR	C1_07360W_A	(orf19.4435) Ortholog(s) have beta-tubulin binding, kinetochore binding, microtubule binding activity and role in attachment of spindle microtubules to kinetochore, mitotic spindle assembly	1xPhospho [S2(100)]	1xPhospho [S535(100)]	88	[534-544]	0	1123.51	P	P	P	P	Y	N	P	P	Y	P	Y	P	P	P	P	P	P	P	Y	P	P	N	P	P	Y	P	P	P	P	P	P	P	P	P	P	P	P	P	Y	P	Y
ISIYEDAK	C1_07360W_A	(orf19.4435) Ortholog(s) have beta-tubulin binding, kinetochore binding, microtubule binding activity and role in attachment of spindle microtubules to kinetochore, mitotic spindle assembly	1xPhospho [S2(100)]	1xPhospho [S1030(100)]	54	[1029-1036]	0	1018.45	Y	N	P	N	P	N	P	N	Y	N	P	N	N	P	N	P	P	N	P	N	P	N	P	N	P	N	N	N	P	N	P	N	P	N	P	N	Y	N	Y	N	Y
QQQQQQQQQQQQQPSSTMTKKK	C1_07370C_A	(orf19.4433) Transcription factor; for mating, filamentation on solid media, pheromone-stimulated biofilms; in pathway with Ess1, Czf1; required with Efg1 for host cytokine response; regulates galactose metabolism genes; rat cathether biofilm repressed	1xOxidation [M18]; 1xPhospho [S/T]		13	[574-595]	2	2768.28	P	P	P	P	N	P	N	P	N	P	N	P	N	P	N	P	N	P	P	P	N	P	P	N	N	P	N	P	N	P	N	P	P	P	N	N	Y	P	P	P	P
DHQLLETTSRPSSSPAK	C1_07380C_A	(orf19.4432) Putative serine/threonine protein kinase; mRNA binds She3 and is localized to hyphal tips; mutation confers hypersensitivity to amphotericin B	1xPhospho [S13(98.9)]	1xPhospho [S69(98.9)]	420	[57-73]	0	1933.9	Y	P	P	P	P	P	Y	P	Y	P	Y	P	P	P	P	P	P	P	Y	P	Y	P	Y	P	P	P	Y	P	Y	P	Y	P	Y	P	Y	P	Y	P	Y	P	Y
DHQLLETTSRPSSSPAK	C1_07380C_A	(orf19.4432) Putative serine/threonine protein kinase; mRNA binds She3 and is localized to hyphal tips; mutation confers hypersensitivity to amphotericin B	2xPhospho [T8(97.4); S9(97.4)]	2xPhospho [T64(97.4); S65(97.4)]	141	[57-73]	0	2013.87	P	P	P	P	P	P	P	P	Y	P	Y	P	P	P	P	P	P	P	Y	N	Y	P	Y	N	P	P	P	P	P	P	Y	N	Y	P	Y	N	Y	P	Y	N	P
EGIEQNQENQSEEVDIDEAEEEEGQEQSIQHNQEGVER	C1_07400C_B	(orf19.4428) Ortholog of <i>C. dubliniensis CD36</i> : Cd36_06910, <i>C. parapsilosis CDC317</i> : CPAR2_208560, <i>C. auris B8441</i> : B9J08_001617 and <i>Candida tenuis NRRL Y-1498</i> : CANTEDRAFT_95854	1xPhospho [S11(100)]	1xPhospho [S383(100)]	101	[373-410]	0	4491.85	Y	N	Y	N	Y	N	P	N	Y	N	P	N	P	N	Y	N	P	N	Y	N	P	N	P	N	Y	N	Y	N	Y	N	Y	N	Y	N	P	N	Y	N	Y	N	Y
EGEEEEEYGEEMDSDNDR	C1_07400C_B	(orf19.4428) Ortholog of <i>C. dubliniensis CD36</i> : Cd36_06910, <i>C. parapsilosis CDC317</i> : CPAR2_208560, <i>C. auris B8441</i> : B9J08_001617 and <i>Candida tenuis NRRL Y-1498</i> : CANTEDRAFT_95854	1xPhospho [S14(100)]	1xPhospho [S424(100)]	74	[411-428]	0	2241.73	P	N	P	N	P	N	P	N	N	N	P	N	N	N	P	N	Y	N	Y	N	Y	N	P	N	Y	N	Y	N	Y	N	P	N	P	N	N	N	P	N	P	N	P
EGEEEEEYGEEMDSDNDREETEAPIESILTSEQK	C1_07400C_B	(orf19.4428) Ortholog of <i>C. dubliniensis CD36</i> : Cd36_06910, <i>C. parapsilosis CDC317</i> : CPAR2_208560, <i>C. auris B8441</i> : B9J08_001617 and <i>Candida tenuis NRRL Y-1498</i> : CANTEDRAFT_95854	1xPhospho [S14(100)]	1xPhospho [S424(100)]	53	[411-444]	1	4026.6	P	N	P	N	P	N	N	N	P	N	P	N	P	N	P	N	P	N	P	N	N	N	P	N	N	N	P	N	P	N	P	N	P	N	P	N	P	N	Y	N	Y
TFNIINDFSPEEEAAIR	C1_07410C_A	(orf19.4427) Putative subunit D of kinetochore protein complex CBF3; regulated by Gcn4p; repressed in response to amino acid starvation (3-aminotriazole treatment)	1xPhospho [S9(100)]	1xPhospho [S147(100)]	77	[139-155]	0	2045.92	Y	N	Y	P	P	N	Y	N	P	N	Y	N	P	P	P	P	P	N	P	N	P	N	P	N	P	N	P	N	Y	N	Y	P	P	N	P	N	Y	N	Y	N	P
TEDISPK	C1_07420C_A	(orf19.4426) Putative peroxisomal protein involved in targeting proteins into peroxisomes; possibly an essential gene, disruptants not obtained by UAU1 method	1xPhospho [S5(100)]	1xPhospho [S411(100)]	64	[407-413]	0	869.365	Y	P	Y	P	P	P	Y	P	N	P	P	P	N	P	P	P	P	P	P	P	Y	P	Y	P	P	P	P	P	P	P	P	P	P	N	P	P	Y	P	P	P	P
MISSTPPSPPPEDKK	C1_07440W_A	(orf19.4423) Putative glucosyltransferase; localized to the mitochondrial membrane	1xPhospho [S8(100)]	1xPhospho [S243(100)]	497	[236-250]	1	1690.78	Y	P	Y	P	Y	P	Y	P	Y	P	Y	P	Y	P	P	P	Y	P	P	P	Y	P	Y	P	Y	P	P	P	Y	P	Y	P	Y	P	Y	P	Y	P	Y	P	Y
SQLSNQETGTSPQPQPPK	C1_07440W_A	(orf19.4423) Putative glucosyltransferase; localized to the mitochondrial membrane	1xPhospho [S11(100)]	1xPhospho [S211(100)]	370	[201-218]	0	2003.91	P	N	Y	P	P	N	P	P	Y	P	Y	P	P	P	P	P	P	P	P	P	Y	P	P	P	Y	P	P	P	P	N	Y	P	Y	P	Y	P	Y	P	Y	P	Y
SSLVDGAATASADVDSLENK	C1_07440W_A	(orf19.4423) Putative glucosyltransferase; localized to the mitochondrial membrane	1xPhospho [S16(100)]	1xPhospho [S288(100)]	363	[273-292]	0	2029.9	P	P	Y	P	P	P	P	P	Y	P	Y	P	Y	P	Y	P	Y	P	Y	P	Y	P	Y	P	Y	P	Y	P	Y	P	Y	P	Y	P	Y	P	Y	P	Y	P	Y
MISSTPPSPPPEDK	C1_07440W_A	(orf19.4423) Putative glucosyltransferase; localized to the mitochondrial membrane	1xPhospho [S8(100)]	1xPhospho [S243(100)]	262	[236-249]	0	1562.68	Y	P	P	P	P	P	P	P	Y	P	Y	P	Y	P	P	P	Y	P	Y	N	Y	P	P	P	Y	P	P	P	Y	P	Y	P	Y	P	Y	P	P	P	Y	P	Y
SSLVDGAATASADVDSLENK	C1_07440W_A	(orf19.4423) Putative glucosyltransferase; localized to the mitochondrial membrane	2xPhospho [S16(100); S/T]	2xPhospho [S288(100); S/T]	199	[273-292]	0	2109.86	Y	N	Y	N	Y	N	Y	P	P	P	Y	P	Y	P	P	P	Y	N	Y	P	Y	P	Y	N	Y	N	Y	N	Y	N	Y	N	Y	N	Y	N	Y	P	Y	N	Y
MISSTPPSPPPEDKK	C1_07440W_A	(orf19.4423) Putative glucosyltransferase; localized to the mitochondrial membrane	2xPhospho [T5(100); S8(100)]	2xPhospho [T240(100); S243(100)]	136	[236-250]	1	1770.74	P	N	P	N	P	N	P	N	Y	N	P	N	P	N	P	N	P	N	Y	P	P	N	P	N	P	P	P	N	Y	P	P	N	Y	N	Y	N	P	N	Y	N	Y
TRPLSLSPQK	C1_07440W_A	(orf19.4423) Putative glucosyltransferase; localized to the mitochondrial membrane	2xPhospho [S5(100); S7(100)]	2xPhospho [S83(100); S85(100)]	107	[79-88]	0	1286.59	P	P	P	P	Y	P	P	P	P	P	P	P	P	P	P	P	Y	P	P	P	Y	P	Y	P	Y	P	Y	P	Y	P	Y	P	Y	P	Y	P	Y	P	Y	P	Y
QITNSTELK	C1_07440W_A	(orf19.4423) Putative glucosyltransferase; localized to the mitochondrial membrane	1xPhospho [S5(99.6)]	1xPhospho [S297(99.6)]	100	[293-301]	0	1113.52	P	P	P	P	P	P	P	P	P	P	P	P	P	P	P	P	P	P	P	P	P	P	P	P	P	P	Y	P	P	P	Y	P	P	P	P	P	P	P	N	P	Y
MISSTPPSPPPEDK	C1_07440W_A	(orf19.4423) Putative glucosyltransferase; localized to the mitochondrial membrane	2xPhospho [T5(100); S8(100)]	2xPhospho [T240(100); S243(100)]	97	[236-249]	0	1642.65	P	N	P	N	P	N	P	N	P	N	Y	N	N	N	P	N	P	N	P	N	P	N	P	N	Y	N	Y	N	P	N	Y	N	Y	N	Y	N	P	N	Y	N	Y
YNLPENQETQTDIDQSSHDK	C1_07440W_A	(orf19.4423) Putative glucosyltransferase; localized to the mitochondrial membrane	1xPhospho [S17(100)]	1xPhospho [S135(100)]	29	[119-138]	0	2442.01	P	N	N	N	N	N	P	N	P	N	P	N	N	N	P	N	P	N	P	N	P	N	P	N	P	N	P	N	N	N	P	N	P	N	P	N	P	N	Y	N	Y
QPFPHSPSK	C1_07440W_A	(orf19.4423) Putative glucosyltransferase; localized to the mitochondrial membrane	1xPhospho [S6(100)]	1xPhospho [S197(100)]	25	[192-200]	0	1104.49	N	N	N	N	P	N	Y	P	P	N	P	P	P	N	P	P	P	P	Y	P	P	N	P	P	P	N	N	N	P	N	N	P	P	P	P	P	P	N	P	N	N
SESNGFLSSLLNAAANK	C1_07440W_A	(orf19.4423) Putative glucosyltransferase; localized to the mitochondrial membrane	1xPhospho [S3(99.5)]	1xPhospho [S221(99.5)]	19	[219-235]	0	1802.83	Y	P	P	P	P	P	P	N	P	P	P	P	Y	P	P	P	P	P	P	P	P	N	P	P	P	P	Y	P	Y	P	P	N	P	P	Y	P	Y	P	P	P	P
SIHSLTHDVQFEPVR	C1_07440W_A	(orf19.4423) Putative glucosyltransferase; localized to the mitochondrial membrane	2xPhospho [S1(100); T6(99.2)]	2xPhospho [S302(100); T307(99.2)]	16	[302-316]	0	1924.84	N	N	N	P	P	N	P	N	P	N	N	N	P	N	P	N	P	N	N	P	N	N	Y	N	P	P	P	N	P	N	P	N	N	N	P	N	P	N	P	N	N
LSTADTSYEDR	C1_07440W_A	(orf19.4423) Putative glucosyltransferase; localized to the mitochondrial membrane	1xPhospho [T/S/Y]	1xPhospho [T/S/Y]	15	[107-117]	0	1337.53	P	N	P	N	P	N	N	N	P	N	N	N	P	N	N	N	P	N	P	N	P	N	P	N	P	N	P	N	P	N	P	N	P	N	N	N	P	N	Y	N	Y
LASAQGSELLLNPPTK	C1_07440W_A	(orf19.4423) Putative glucosyltransferase; localized to the mitochondrial membrane	2xPhospho [S3(100); S7(100)]	2xPhospho [S165(100); S169(100)]	11	[163-178]	0	1798.84	N	P	Y	P	P	P	P	N	P	P	P	N	N	N	N	P	N	N	N	N	P	P	P	P	P	P	N	N	N	P	P	P	N	P	P	P	N	P	N	N	P
VDDNDSGVLPGNFDTENIEDIVDYTK	C1_07440W_A	(orf19.4423) Putative glucosyltransferase; localized to the mitochondrial membrane	1xPhospho [S6(100)]	1xPhospho [S437(100)]	9	[432-457]	0	2964.27	N	P	P	N	P	P	P	N	N	N	P	N	N	N	N	P	P	P	N	N	N	N	N	N	N	P	N	N	N	P	P	N	P	N	P	N	P	N	P	N	Y
SIHSLTHDVQFEPVR	C1_07440W_A	(orf19.4423) Putative glucosyltransferase; localized to the mitochondrial membrane	1xPhospho [S4(99.4)]	1xPhospho [S305(99.4)]	7	[302-316]	0	1844.87	P	P	P	P	P	P	N	N	N	N	N	N	P	P	N	N	P	P	P	P	P	P	P	N	P	P	N	N	N	N	N	N	N	N	P	N	N	N	P	N	N
SNSSLISIPQRPSSLGK	C1_07440W_A	(orf19.4423) Putative glucosyltransferase; localized to the mitochondrial membrane	1xPhospho [S1(100)]	1xPhospho [S389(100)]	7	[389-405]	0	1850.94	P	N	N	P	N	P	N	P	N	P	Y	P	N	N	N	P	N	N	P	P	Y	P	P	P	N	N	N	N	N	N	Y	P	N	P	N	P	N	N	N	P	N
SNSSLISIPQRPSSLGK	C1_07440W_A	(orf19.4423) Putative glucosyltransferase; localized to the mitochondrial membrane	2xPhospho [S]	2xPhospho [S]	6	[389-405]	0	1930.9	P	N	N	P	P	N	P	P	P	P	P	P	N	P	N	P	N	P	N	P	N	P	N	P	P	P	P	P	P	P	Y	P	P	P	P	P	P	N	Y	P	P
YNLPENQETQTNIDQSSHDK	C1_07440W_B	(orf19.4423) Putative glucosyltransferase; localized to the mitochondrial membrane	1xPhospho [S/Y/T]	1xPhospho [S/Y/T]	2	[119-138]	0	2441.03	N	N	N	N	N	N	P	N	N	N	N	N	N	N	P	N	N	N	N	N	P	N	N	N	P	N	N	N	N	N	N	N	N	N	N	N	P	N	P	N	Y
KFEDNTPEFK	C1_07490C_B	(orf19.2796) Ortholog(s) have DNA-directed DNA polymerase activity, role in DNA replication initiation, telomere capping and alpha DNA polymerase:primase complex, nuclear envelope, nucleus localization	1xPhospho [T6(100)]	1xPhospho [T122(100)]	60	[117-126]	1	1334.57	Y	P	P	P	P	P	P	N	P	N	P	N	P	N	N	P	P	P	P	N	P	N	P	N	Y	N	Y	N	P	N	Y	N	P	P	P	N	Y	P	Y	N	Y
FEDNTPEFK	C1_07490C_B	(orf19.2796) Ortholog(s) have DNA-directed DNA polymerase activity, role in DNA replication initiation, telomere capping and alpha DNA polymerase:primase complex, nuclear envelope, nucleus localization	1xPhospho [T5(100)]	1xPhospho [T122(100)]	44	[118-126]	0	1206.47	P	N	P	N	P	N	P	N	P	N	P	N	N	N	N	N	P	P	P	N	P	N	N	N	Y	N	P	N	P	N	P	N	Y	N	P	N	Y	N	Y	N	Y
VEEIDSTKENTEEVAAK	C1_07500C_B	(orf19.2795) Ortholog(s) have RNA binding, RNA strand annealing activity, tRNA binding activity, role in tRNA 3'-trailer cleavage, tRNA 3'-trailer cleavage, endonucleolytic, tRNA folding, tRNA processing and nucleolus, nucleoplasm, nucleus localization	1xPhospho [S6(100)]	1xPhospho [S273(100)]	1003	[268-284]	1	1971.88	Y	P	Y	P	Y	P	Y	P	Y	P	Y	P	Y	P	Y	P	Y	P	Y	P	Y	P	Y	P	Y	P	P	P	Y	P	Y	P	Y	P	Y	P	Y	P	Y	P	Y
RNSFNENHK	C1_07500C_B	(orf19.2795) Ortholog(s) have RNA binding, RNA strand annealing activity, tRNA binding activity, role in tRNA 3'-trailer cleavage, tRNA 3'-trailer cleavage, endonucleolytic, tRNA folding, tRNA processing and nucleolus, nucleoplasm, nucleus localization	1xPhospho [S3(100)]	1xPhospho [S224(100)]	338	[222-230]	1	1225.51	Y	P	Y	P	Y	P	P	P	Y	P	P	P	P	P	P	P	Y	P	P	P	P	P	P	P	P	P	P	P	Y	P	P	P	P	P	P	P	Y	P	Y	P	P
NSFNENHK	C1_07500C_B	(orf19.2795) Ortholog(s) have RNA binding, RNA strand annealing activity, tRNA binding activity, role in tRNA 3'-trailer cleavage, tRNA 3'-trailer cleavage, endonucleolytic, tRNA folding, tRNA processing and nucleolus, nucleoplasm, nucleus localization	1xPhospho [S2(100)]	1xPhospho [S224(100)]	20	[223-230]	0	1069.41	Y	N	Y	P	N	N	P	N	N	N	P	N	P	N	N	P	P	P	P	N	N	N	N	N	P	P	N	P	N	P	P	P	P	P	P	P	Y	N	P	N	P
ESSPSLAGSSTSTPSGTDK	C1_07520C_A	(orf19.2792) Ortholog(s) have lipid binding activity and role in endoplasmic reticulum membrane organization, protein localization to plasma membrane, regulation of phosphatidylinositol dephosphorylation	1xPhospho [T11(99.1)]	1xPhospho [T898(99.1)]	1000	[888-906]	0	1875.79	Y	N	Y	P	Y	N	Y	P	Y	P	Y	P	Y	P	Y	P	Y	P	Y	P	Y	P	Y	P	Y	P	Y	P	Y	P	Y	P	Y	Y	Y	P	Y	P	Y	P	Y
ASSPIEDKESSPSLAGSSTSTPSGTDK	C1_07520C_A	(orf19.2792) Ortholog(s) have lipid binding activity and role in endoplasmic reticulum membrane organization, protein localization to plasma membrane, regulation of phosphatidylinositol dephosphorylation	1xPhospho [S11(100)]	1xPhospho [S890(100)]	375	[880-906]	1	2703.19	Y	P	Y	P	P	N	Y	P	Y	P	Y	P	P	P	P	P	P	P	Y	P	Y	P	N	P	P	P	P	P	P	N	Y	P	Y	P	Y	P	Y	N	Y	P	Y
IASTEDAYSTSAEK	C1_07520C_A	(orf19.2792) Ortholog(s) have lipid binding activity and role in endoplasmic reticulum membrane organization, protein localization to plasma membrane, regulation of phosphatidylinositol dephosphorylation	1xPhospho [S3(100)]	1xPhospho [S697(100)]	98	[695-708]	0	1552.64	Y	N	Y	N	P	N	Y	N	Y	N	Y	N	P	N	P	N	P	N	P	P	P	N	P	N	P	N	P	N	P	N	P	N	P	N	P	N	Y	P	P	N	Y
ESSPSLAGSSTSTPSGTDKK	C1_07520C_A	(orf19.2792) Ortholog(s) have lipid binding activity and role in endoplasmic reticulum membrane organization, protein localization to plasma membrane, regulation of phosphatidylinositol dephosphorylation	1xPhospho [S15(99.3)]	1xPhospho [S902(99.3)]	69	[888-907]	1	2003.88	P	N	Y	P	P	N	Y	N	P	N	Y	P	P	N	P	P	P	N	P	N	Y	P	P	N	P	N	P	N	P	N	Y	P	P	P	P	P	P	N	P	N	P
ASSPIEDKESSPSLAGSSTSTPSGTDK	C1_07520C_A	(orf19.2792) Ortholog(s) have lipid binding activity and role in endoplasmic reticulum membrane organization, protein localization to plasma membrane, regulation of phosphatidylinositol dephosphorylation	2xPhospho [S2(100); S3(100)]	2xPhospho [S881(100); S882(100)]	28	[880-906]	1	2783.15	P	P	P	P	N	P	P	P	Y	P	Y	N	N	P	N	N	N	P	N	N	P	P	P	N	P	N	P	N	P	N	P	P	Y	P	P	P	P	N	P	N	P
ESSPSLAGSSTSTPSGTDK	C1_07520C_A	(orf19.2792) Ortholog(s) have lipid binding activity and role in endoplasmic reticulum membrane organization, protein localization to plasma membrane, regulation of phosphatidylinositol dephosphorylation	2xPhospho [S9(97.1); S10(97.1)]	2xPhospho [S896(97.1); S897(97.1)]	19	[888-906]	0	1955.75	N	N	P	N	P	N	P	N	P	N	P	N	P	N	P	N	P	N	N	N	N	N	P	N	Y	N	P	N	P	N	P	N	N	N	P	N	Y	N	Y	N	Y
STSTSTSAATDTTNTAPSHSGPTPVTSSEK	C1_07520C_A	(orf19.2792) Ortholog(s) have lipid binding activity and role in endoplasmic reticulum membrane organization, protein localization to plasma membrane, regulation of phosphatidylinositol dephosphorylation	1xPhospho [S/T]	1xPhospho [S/T]	12	[804-833]	0	2988.3	N	N	N	N	N	N	N	N	P	N	N	P	N	N	N	N	N	N	N	N	N	P	P	N	N	P	N	N	N	N	P	N	N	P	Y	P	P	N	N	P	P
IASTEGAYSTSAEK	C1_07520C_B	(orf19.2792) Ortholog(s) have lipid binding activity and role in endoplasmic reticulum membrane organization, protein localization to plasma membrane, regulation of phosphatidylinositol dephosphorylation	1xPhospho [S3(100)]	1xPhospho [S697(100)]	28	[695-708]	0	1494.64	N	P	P	P	P	P	Y	N	Y	N	P	N	N	P	P	P	P	P	P	N	P	N	P	N	P	N	P	N	N	N	P	N	P	N	P	N	Y	N	P	N	P
GVGSTTTGDKDTVSSDK	C1_07520C_B	(orf19.2792) Ortholog(s) have lipid binding activity and role in endoplasmic reticulum membrane organization, protein localization to plasma membrane, regulation of phosphatidylinositol dephosphorylation	1xPhospho [S/T]	1xPhospho [S/T]	12	[863-879]	1	1734.74	N	N	P	N	P	N	N	N	P	N	P	N	P	N	P	N	P	N	P	N	P	N	P	N	P	N	N	N	P	N	P	N	N	N	N	P	P	N	P	N	P
SIEKPLGSPTETVHSASK	C1_07540C_A	(orf19.2791) Putative SH3-domain-containing protein	1xPhospho [S8(100)]	1xPhospho [S113(100)]	889	[106-123]	0	1947.94	Y	P	Y	P	P	P	Y	Y	Y	Y	Y	Y	Y	P	Y	P	Y	P	Y	P	Y	Y	Y	P	Y	P	Y	Y	Y	P	Y	Y	Y	Y	Y	Y	Y	P	Y	Y	Y
NFVEELKEPTTAESSGNSDQPAIPEEPNPASPLK	C1_07540C_A	(orf19.2791) Putative SH3-domain-containing protein	1xPhospho [S31(100)]	1xPhospho [S80(100)]	361	[50-83]	1	3702.71	Y	P	Y	P	Y	P	Y	P	Y	P	Y	P	P	P	P	P	Y	P	Y	P	Y	P	Y	P	Y	P	Y	P	Y	P	Y	P	Y	P	Y	P	Y	P	Y	P	Y
VSDLASSEFSHDSSSIAEDDEESDIDRR	C1_07540C_A	(orf19.2791) Putative SH3-domain-containing protein	1xPhospho [S23(100)]	1xPhospho [S458(100)]	320	[436-463]	1	3178.3	Y	P	Y	N	Y	N	Y	N	Y	P	Y	N	Y	P	Y	P	Y	P	P	P	Y	N	Y	P	Y	P	Y	P	Y	P	Y	P	Y	N	Y	N	Y	N	Y	P	Y
SQSGSRPAAPPPPPPIPSAAVPDSRPPPPPIPVGEPPK	C1_07540C_A	(orf19.2791) Putative SH3-domain-containing protein	1xPhospho [S]	1xPhospho [S]	76	[634-671]	0	3818.96	P	N	N	P	P	P	P	P	N	P	N	P	Y	P	P	P	Y	N	Y	P	Y	P	Y	P	N	P	Y	P	Y	P	P	P	P	P	P	P	P	P	N	P	N
EPTTAESSGNSDQPAIPEEPNPASPLK	C1_07540C_A	(orf19.2791) Putative SH3-domain-containing protein	1xPhospho [S24(100)]	1xPhospho [S80(100)]	7	[57-83]	0	2843.26	P	P	Y	P	P	P	N	N	P	N	P	N	P	N	N	N	P	N	N	P	N	N	Y	N	N	N	P	P	P	N	N	N	N	N	N	N	P	N	P	N	P
SLDSTVTR	C1_07540C_B	(orf19.2791) Putative SH3-domain-containing protein	1xPhospho [S1(100)]	1xPhospho [S695(100)]	2413	[695-702]	0	958.424	Y	P	Y	P	Y	P	Y	P	Y	P	Y	P	Y	P	Y	P	Y	P	Y	P	Y	P	Y	P	Y	P	Y	P	Y	P	Y	P	Y	P	Y	P	Y	P	Y	P	Y
IATHGTGDSIHTPTSPIK	C1_07540C_B	(orf19.2791) Putative SH3-domain-containing protein	2xPhospho [T6(100); S9(100)]	2xPhospho [T264(100); S267(100)]	2185	[259-276]	0	1992.88	Y	P	Y	P	Y	P	Y	P	Y	P	Y	P	Y	P	Y	P	Y	P	Y	P	Y	P	Y	P	Y	P	Y	P	Y	P	Y	P	Y	P	Y	P	Y	P	Y	P	Y
ESVPPASEPPTSPISK	C1_07540C_B	(orf19.2791) Putative SH3-domain-containing protein	1xPhospho [T/S]	1xPhospho [T/S]	1969	[404-419]	0	1702.79	Y	P	Y	P	Y	P	Y	P	Y	P	Y	P	Y	P	Y	P	Y	P	Y	P	Y	P	Y	P	Y	P	Y	P	Y	P	Y	P	Y	Y	Y	P	Y	P	Y	P	Y
VETDNNDGGSNNAPVETTSPK	C1_07540C_B	(orf19.2791) Putative SH3-domain-containing protein	1xPhospho [S19(100)]	1xPhospho [S102(100)]	1534	[84-104]	0	2225.92	Y	N	Y	N	Y	N	Y	N	Y	P	Y	P	Y	P	Y	N	Y	P	Y	P	Y	P	Y	P	Y	P	Y	P	Y	N	Y	P	Y	Y	Y	P	Y	P	Y	P	Y
VETDNNDGGSNNAPVETTSPKK	C1_07540C_B	(orf19.2791) Putative SH3-domain-containing protein	1xPhospho [S19(99.5)]	1xPhospho [S102(99.5)]	1398	[84-105]	1	2354.01	Y	P	Y	P	Y	P	Y	P	Y	P	Y	P	Y	P	Y	P	Y	P	Y	P	Y	P	Y	P	Y	P	Y	P	Y	P	Y	P	Y	P	Y	P	Y	P	Y	P	Y
IATHGTGDSIHTPTSPIK	C1_07540C_B	(orf19.2791) Putative SH3-domain-containing protein	1xPhospho [S15(99.5)]	1xPhospho [S273(99.5)]	1001	[259-276]	0	1912.92	Y	Y	Y	P	Y	P	Y	P	Y	P	Y	P	P	P	Y	P	Y	P	Y	P	Y	P	Y	P	Y	P	Y	P	Y	P	Y	P	Y	P	Y	P	Y	P	Y	P	Y
IATHGTGDSIHTPTSPIK	C1_07540C_B	(orf19.2791) Putative SH3-domain-containing protein	3xPhospho [T6(100); S9(100); S15(100)]	3xPhospho [T264(100); S267(100); S273(100)]	772	[259-276]	0	2072.85	Y	N	Y	N	Y	N	Y	N	Y	N	Y	N	Y	N	Y	N	Y	N	Y	N	Y	N	Y	N	Y	N	Y	N	Y	N	Y	N	Y	N	Y	N	Y	P	Y	P	Y
KSLDSTVTR	C1_07540C_B	(orf19.2791) Putative SH3-domain-containing protein	1xPhospho [S2(100)]	1xPhospho [S695(100)]	499	[694-702]	1	1086.52	Y	P	Y	P	Y	P	Y	P	Y	P	Y	P	P	P	P	P	Y	P	Y	P	Y	P	P	P	Y	P	Y	P	P	P	Y	P	Y	P	P	P	P	P	P	P	Y
HVEEDEEDEESSSDGDFEFAGASPHNQLPQR	C1_07540C_B	(orf19.2791) Putative SH3-domain-containing protein	3xPhospho [S11(100); S12(100); S13(100)]	3xPhospho [S613(100); S614(100); S615(100)]	484	[603-633]	0	3727.34	Y	N	Y	N	Y	N	Y	N	Y	N	Y	N	Y	N	Y	N	Y	N	Y	N	Y	N	Y	N	Y	N	Y	N	Y	N	Y	N	Y	N	Y	N	Y	N	Y	N	Y
HVEEDEEDEESSSDGDFEFAGASPHNQLPQR	C1_07540C_B	(orf19.2791) Putative SH3-domain-containing protein	2xPhospho [S11(99.3); S13(99.3)]	2xPhospho [S613(99.3); S615(99.3)]	396	[603-633]	0	3647.38	Y	N	Y	N	P	N	Y	N	Y	N	Y	N	Y	N	Y	N	P	N	Y	N	Y	N	Y	N	P	N	Y	N	Y	N	Y	N	Y	N	Y	N	Y	N	P	N	P
KSLDSTVTR	C1_07540C_B	(orf19.2791) Putative SH3-domain-containing protein	2xPhospho [S2(100); S5(99.5)]	2xPhospho [S695(100); S698(99.5)]	230	[694-702]	1	1166.49	Y	N	Y	N	Y	N	Y	P	Y	P	P	P	Y	N	P	N	P	P	P	P	Y	P	Y	P	Y	P	Y	N	Y	P	Y	P	Y	P	P	P	Y	P	P	P	Y
VSDLASSEFSHDSSSIAEDDEESDIDR	C1_07540C_B	(orf19.2791) Putative SH3-domain-containing protein	1xPhospho [S23(100)]	1xPhospho [S458(100)]	116	[436-462]	0	3022.2	P	N	Y	N	Y	N	P	N	P	N	P	N	Y	N	Y	N	Y	N	Y	N	Y	N	P	P	Y	N	Y	N	Y	N	P	N	P	N	P	N	Y	N	Y	N	Y
SQSGSRPVAPPPPPPIPSAAVPDSRPPPPPPIPVGEPPK	C1_07540C_B	(orf19.2791) Putative SH3-domain-containing protein	1xPhospho [S]	1xPhospho [S]	71	[634-672]	0	3944.05	P	P	Y	N	P	N	Y	P	Y	P	Y	N	P	P	P	N	P	N	Y	P	Y	P	Y	P	Y	P	N	P	P	P	P	P	P	P	P	P	N	P	P	P	Y
IATHGTGDSIHTPTSPIKNNELPEVHDAIK	C1_07540C_B	(orf19.2791) Putative SH3-domain-containing protein	1xPhospho [T/S]	1xPhospho [T/S]	70	[259-288]	1	3272.59	P	P	P	P	P	P	P	P	P	P	P	P	Y	P	P	P	P	P	P	P	P	P	P	P	P	P	P	P	P	P	P	P	Y	P	Y	P	Y	P	P	P	P
SIEKPLRSPTETVHSASK	C1_07540C_B	(orf19.2791) Putative SH3-domain-containing protein	1xPhospho [S8(100)]	1xPhospho [S113(100)]	63	[106-123]	1	2047.02	P	P	P	N	P	P	P	P	Y	P	P	P	Y	P	N	P	P	P	Y	P	Y	P	Y	P	N	P	P	P	N	P	Y	N	Y	P	P	P	P	P	Y	N	P
DINAEIEGAGYEADLSEAAK	C1_07540C_B	(orf19.2791) Putative SH3-domain-containing protein	1xPhospho [S16(100)]	1xPhospho [S500(100)]	56	[485-504]	0	2145.92	Y	N	Y	N	P	N	P	N	P	N	Y	N	N	N	P	N	N	N	P	N	P	N	P	N	N	N	P	N	N	N	P	N	P	N	P	N	P	N	Y	N	Y
IATHGTGDSIHTPTSPIK	C1_07540C_B	(orf19.2791) Putative SH3-domain-containing protein	4xPhospho [T6(100); S9(100); T12(100); S15(98.7)]	4xPhospho [T264(100); S267(100); T270(100); S273(98.7)]	52	[259-276]	0	2152.82	Y	N	Y	N	Y	N	Y	N	Y	N	Y	N	P	N	Y	N	Y	N	P	N	P	N	P	N	Y	P	Y	P	Y	N	Y	N	Y	N	P	N	Y	P	P	P	Y
IATHGTGDSIHTPTSPIKNNELPEVHDAIK	C1_07540C_B	(orf19.2791) Putative SH3-domain-containing protein	3xPhospho [T6(99.1); S15(99.1); S/T]	3xPhospho [T264(99.1); S273(99.1); S/T]	49	[259-288]	1	3432.53	P	P	P	P	P	P	Y	P	Y	P	P	P	P	P	N	P	P	P	P	P	P	P	N	P	P	P	P	P	P	N	Y	P	Y	P	Y	P	P	N	P	P	P
IATHGTGDSIHTPTSPIKNNELPEVHDAIK	C1_07540C_B	(orf19.2791) Putative SH3-domain-containing protein	2xPhospho [T12(97.3); T14(98.6)]	2xPhospho [T270(97.3); T272(98.6)]	17	[259-288]	1	3352.56	N	N	P	P	P	N	P	N	P	P	P	N	P	N	P	P	P	P	P	P	Y	P	P	P	N	P	N	P	P	P	Y	P	P	P	N	P	N	P	P	P	N
IATHGTGDSIHTPTSPIKNNELPEVHDAIK	C1_07540C_B	(orf19.2791) Putative SH3-domain-containing protein	4xPhospho [T6(99.1); S9(100); T12(100); S15(99.1)]	4xPhospho [T264(99.1); S267(100); T270(100); S273(99.1)]	12	[259-288]	1	3512.49	P	P	P	P	P	P	N	P	Y	P	Y	P	P	P	N	P	N	P	P	P	Y	P	P	P	N	P	N	P	P	P	N	P	P	P	N	P	P	P	P	P	P
HVEEDEEDEESSSDGDFEFAGASPHNQLPQR	C1_07540C_B	(orf19.2791) Putative SH3-domain-containing protein	4xPhospho [S11(100); S12(100); S13(100); S23(100)]	4xPhospho [S613(100); S614(100); S615(100); S625(100)]	4	[603-633]	0	3807.31	N	N	P	N	N	N	N	N	N	N	N	N	P	N	N	N	N	N	N	N	N	N	N	N	N	N	N	N	P	N	P	N	Y	N	P	N	N	N	N	N	N
SLDSTVTR	C1_07540C_B	(orf19.2791) Putative SH3-domain-containing protein	2xPhospho [S1(100); S4(99.3)]	2xPhospho [S695(100); S698(99.3)]	4	[695-702]	0	1038.39	N	N	P	N	Y	N	P	N	N	N	P	N	P	N	N	N	N	N	P	N	P	N	P	N	P	N	P	N	P	N	N	N	P	N	P	N	P	N	P	N	P
EIESARPFDQLTVDDVAAASDLEEK	C1_07600W_A	(orf19.2785) Putative subunit of the F1F0-ATPase complex; colony morphology-related gene regulation by Ssn6; farnesol, macrophage-downregulated protein abundance; protein present in exponential and stationary yeast growth phases; Hap43-induced	1xPhospho [S20(100)]	1xPhospho [S144(100)]	3	[125-149]	0	2828.29	N	N	N	N	N	N	N	N	N	N	N	N	N	N	N	N	N	N	N	N	P	N	N	N	N	N	N	N	N	N	N	N	N	N	N	N	P	N	N	N	P
RNSNTNNSLK	C1_07790C_B	(orf19.5049) Putative U3-containing 90S preribosome processome complex subunit; Hap43-induced gene; rat catheter and Spider biofilm induced; F-12/CO2 early biofilm induced	1xPhospho [S3(100)]	1xPhospho [S68(100)]	56	[66-75]	1	1227.55	P	P	P	P	P	P	P	P	P	P	P	P	P	P	P	P	P	P	Y	P	P	P	Y	P	P	P	N	P	P	N	P	P	P	P	P	P	Y	P	Y	P	P
NLEEGNTSNDINSEESSK	C1_07850C_A	(orf19.5056) Ortholog(s) have enzyme regulator activity, ubiquitin protein ligase activity and role in anaphase-promoting complex-dependent catabolic process, chromatin assembly, positive regulation of ubiquitin protein ligase activity	1xPhospho [S8(100)]	1xPhospho [S442(100)]	190	[435-452]	0	2046.81	Y	N	Y	N	P	N	P	N	Y	N	Y	N	N	N	N	N	P	N	P	N	P	N	P	N	Y	N	Y	N	Y	N	Y	N	Y	N	P	N	Y	N	Y	N	Y
SSGSGSGSTTPIISQSR	C1_07870C_A	(orf19.5058) Cell wall biosynthesis protein; Hap43, caspofungin-repressed; Cyr1-induced in hyphal cells; reduced biofilm cell wall glucan in mutant; possibly essential (UAU1 method); flow model biofilm induced	1xPhospho [S16(100)]	1xPhospho [S413(100)]	1999	[398-414]	0	1688.75	Y	P	Y	P	Y	P	Y	P	Y	P	Y	P	Y	P	Y	P	Y	P	Y	P	Y	P	Y	P	Y	P	Y	P	Y	P	Y	P	Y	P	Y	P	Y	P	Y	P	Y
SSGSGSGSTTPIISQSR	C1_07870C_A	(orf19.5058) Cell wall biosynthesis protein; Hap43, caspofungin-repressed; Cyr1-induced in hyphal cells; reduced biofilm cell wall glucan in mutant; possibly essential (UAU1 method); flow model biofilm induced	2xPhospho [S6(100); S16(100)]	2xPhospho [S403(100); S413(100)]	1403	[398-414]	0	1768.72	Y	P	Y	P	Y	P	Y	P	Y	P	Y	P	Y	P	Y	P	Y	P	Y	P	Y	P	Y	P	Y	P	Y	P	Y	P	Y	P	Y	P	Y	P	Y	P	Y	N	Y
SSGSGSGSTTPIISQSR	C1_07870C_A	(orf19.5058) Cell wall biosynthesis protein; Hap43, caspofungin-repressed; Cyr1-induced in hyphal cells; reduced biofilm cell wall glucan in mutant; possibly essential (UAU1 method); flow model biofilm induced	3xPhospho [S6(99.2); T10(99.2); S16(100)]	3xPhospho [S403(99.2); T407(99.2); S413(100)]	109	[398-414]	0	1848.68	Y	N	Y	N	Y	N	Y	N	Y	N	Y	N	N	N	N	N	N	N	P	N	P	N	Y	N	P	N	P	N	P	N	Y	N	Y	N	P	N	P	N	Y	N	Y
VEPEPESESEVVANAESLEEQQTVESSETTETSEVETK	C1_07870C_A	(orf19.5058) Cell wall biosynthesis protein; Hap43, caspofungin-repressed; Cyr1-induced in hyphal cells; reduced biofilm cell wall glucan in mutant; possibly essential (UAU1 method); flow model biofilm induced	1xPhospho [S7(99.3)]	1xPhospho [S562(99.3)]	93	[556-593]	0	4246.83	Y	N	P	N	Y	P	P	N	Y	N	P	N	Y	N	P	N	P	N	P	N	P	N	P	N	P	N	P	P	P	N	P	N	P	P	Y	N	P	N	Y	N	Y
EKSNDETKEVTDGLK	C1_07870C_A	(orf19.5058) Cell wall biosynthesis protein; Hap43, caspofungin-repressed; Cyr1-induced in hyphal cells; reduced biofilm cell wall glucan in mutant; possibly essential (UAU1 method); flow model biofilm induced	1xPhospho [S3(100)]	1xPhospho [S604(100)]	1	[602-616]	2	1772.79	N	N	N	N	N	N	P	N	N	N	N	N	N	N	N	N	N	N	N	N	N	N	N	N	N	N	N	N	N	N	N	N	P	N	N	N	Y	N	N	N	N
EKSDDETKEVTDGLK	C1_07870C_B	(orf19.5058) Cell wall biosynthesis protein; Hap43, caspofungin-repressed; Cyr1-induced in hyphal cells; reduced biofilm cell wall glucan in mutant; possibly essential (UAU1 method); flow model biofilm induced	1xPhospho [S3(100)]	1xPhospho [S604(100)]	1027	[602-616]	2	1773.78	Y	P	Y	P	Y	P	Y	P	Y	P	Y	P	Y	P	Y	P	Y	P	Y	P	Y	P	P	P	Y	P	Y	P	Y	P	Y	P	Y	P	Y	P	Y	P	Y	P	Y
QQPQQKPSGSGSGSTTPIISQSR	C1_07870C_B	(orf19.5058) Cell wall biosynthesis protein; Hap43, caspofungin-repressed; Cyr1-induced in hyphal cells; reduced biofilm cell wall glucan in mutant; possibly essential (UAU1 method); flow model biofilm induced	1xPhospho [S12(100)]	1xPhospho [S403(100)]	707	[392-414]	0	2436.15	Y	N	Y	N	Y	N	Y	N	Y	N	Y	P	Y	P	Y	N	Y	P	Y	N	Y	P	Y	N	Y	P	Y	P	Y	P	Y	N	Y	P	Y	N	Y	P	Y	N	Y
QQPQQKPSGSGSGSTTPIISQSR	C1_07870C_B	(orf19.5058) Cell wall biosynthesis protein; Hap43, caspofungin-repressed; Cyr1-induced in hyphal cells; reduced biofilm cell wall glucan in mutant; possibly essential (UAU1 method); flow model biofilm induced	2xPhospho [S22(99.3); S/T]	2xPhospho [S413(99.3); S/T]	552	[392-414]	0	2516.12	Y	P	Y	P	Y	P	Y	P	Y	P	Y	P	Y	P	Y	P	Y	P	Y	P	Y	P	Y	P	Y	P	Y	P	Y	P	Y	P	Y	P	Y	P	Y	P	Y	P	Y
NKPPVPSPLANSDNASSSFSIPK	C1_07870C_B	(orf19.5058) Cell wall biosynthesis protein; Hap43, caspofungin-repressed; Cyr1-induced in hyphal cells; reduced biofilm cell wall glucan in mutant; possibly essential (UAU1 method); flow model biofilm induced	1xPhospho [S7(100)]	1xPhospho [S458(100)]	432	[452-474]	0	2434.16	Y	P	Y	P	Y	P	Y	P	Y	P	Y	P	Y	P	Y	P	Y	P	Y	Y	Y	P	Y	Y	Y	P	Y	P	Y	P	Y	P	Y	P	Y	P	Y	P	Y	P	Y
VESSETTDTSEVETR	C1_07870C_B	(orf19.5058) Cell wall biosynthesis protein; Hap43, caspofungin-repressed; Cyr1-induced in hyphal cells; reduced biofilm cell wall glucan in mutant; possibly essential (UAU1 method); flow model biofilm induced	1xPhospho [S10(100)]	1xPhospho [S588(100)]	392	[579-593]	0	1749.71	Y	N	Y	N	Y	N	Y	N	Y	N	Y	N	P	N	P	N	P	N	Y	N	Y	N	P	N	Y	N	Y	N	Y	N	P	N	Y	N	N	N	Y	P	Y	N	Y
QQPQQKPSGSGSGSTTPIISQSR	C1_07870C_B	(orf19.5058) Cell wall biosynthesis protein; Hap43, caspofungin-repressed; Cyr1-induced in hyphal cells; reduced biofilm cell wall glucan in mutant; possibly essential (UAU1 method); flow model biofilm induced	3xPhospho [T15(100); T16(100); S22(100)]	3xPhospho [T406(100); T407(100); S413(100)]	175	[392-414]	0	2596.08	Y	N	Y	N	Y	N	Y	N	Y	P	Y	N	N	N	N	P	P	N	P	N	Y	N	Y	N	Y	P	Y	N	P	P	Y	P	Y	P	Y	P	Y	P	Y	P	Y
NASSSNLKK	C1_07870C_B	(orf19.5058) Cell wall biosynthesis protein; Hap43, caspofungin-repressed; Cyr1-induced in hyphal cells; reduced biofilm cell wall glucan in mutant; possibly essential (UAU1 method); flow model biofilm induced	1xPhospho [S3(100)]	1xPhospho [S417(100)]	81	[415-423]	1	1028.48	Y	N	P	N	P	N	Y	P	P	P	P	N	N	N	P	N	P	P	P	N	Y	P	Y	P	P	N	P	N	P	N	Y	P	Y	P	Y	P	Y	P	P	P	Y
TTTNGNAASPATAAGSASTATTGAGNTK	C1_07870C_B	(orf19.5058) Cell wall biosynthesis protein; Hap43, caspofungin-repressed; Cyr1-induced in hyphal cells; reduced biofilm cell wall glucan in mutant; possibly essential (UAU1 method); flow model biofilm induced	1xPhospho [T/S]	1xPhospho [T/S]	64	[424-451]	0	2532.12	Y	N	Y	N	Y	P	Y	N	Y	N	Y	N	P	P	P	N	P	N	P	N	P	N	Y	N	Y	P	P	N	P	N	Y	N	Y	N	Y	N	Y	N	Y	N	Y
KQQPQQKPSGSGSGSTTPIISQSR	C1_07870C_B	(orf19.5058) Cell wall biosynthesis protein; Hap43, caspofungin-repressed; Cyr1-induced in hyphal cells; reduced biofilm cell wall glucan in mutant; possibly essential (UAU1 method); flow model biofilm induced	3xPhospho [T17(97.3); S23(98.6); S/T]	3xPhospho [T407(97.3); S413(98.6); S/T]	53	[391-414]	1	2724.18	N	N	N	N	N	N	Y	N	Y	N	N	N	N	N	N	N	N	N	N	N	P	N	Y	N	N	N	N	N	N	N	Y	N	Y	N	Y	N	Y	N	N	N	P
NASSSNLK	C1_07870C_B	(orf19.5058) Cell wall biosynthesis protein; Hap43, caspofungin-repressed; Cyr1-induced in hyphal cells; reduced biofilm cell wall glucan in mutant; possibly essential (UAU1 method); flow model biofilm induced	1xPhospho [S3(100)]	1xPhospho [S417(100)]	50	[415-422]	0	900.382	P	P	P	P	Y	P	Y	P	Y	P	Y	P	P	N	P	P	Y	P	Y	P	Y	P	Y	P	Y	P	P	P	Y	P	P	P	P	P	P	P	P	P	Y	P	Y
EVTDGLK	C1_07870C_B	(orf19.5058) Cell wall biosynthesis protein; Hap43, caspofungin-repressed; Cyr1-induced in hyphal cells; reduced biofilm cell wall glucan in mutant; possibly essential (UAU1 method); flow model biofilm induced	1xPhospho [T3(100)]	1xPhospho [T612(100)]	29	[610-616]	0	841.37	Y	P	Y	P	P	P	Y	P	P	P	P	P	P	P	P	P	P	P	P	P	P	P	P	P	P	P	N	P	N	N	P	P	P	P	P	P	Y	P	P	P	Y
NKPPVPSPLANSDNASSSFSIPK	C1_07870C_B	(orf19.5058) Cell wall biosynthesis protein; Hap43, caspofungin-repressed; Cyr1-induced in hyphal cells; reduced biofilm cell wall glucan in mutant; possibly essential (UAU1 method); flow model biofilm induced	2xPhospho [S7(100); S16(98.8)]	2xPhospho [S458(100); S467(98.8)]	22	[452-474]	0	2514.13	P	N	P	N	P	P	Y	N	Y	N	Y	N	P	N	N	N	P	N	P	P	P	N	Y	N	P	N	P	N	P	N	N	N	P	N	P	N	P	N	P	N	P
SSQQDLPLQNFSANGQPPLPSIDSLWDR	C1_07870C_B	(orf19.5058) Cell wall biosynthesis protein; Hap43, caspofungin-repressed; Cyr1-induced in hyphal cells; reduced biofilm cell wall glucan in mutant; possibly essential (UAU1 method); flow model biofilm induced	1xPhospho [S]	1xPhospho [S]	22	[78-105]	0	3190.48	Y	P	P	P	N	P	Y	P	Y	P	P	P	N	P	P	P	P	P	P	P	P	P	P	P	N	P	N	P	N	P	Y	P	Y	P	P	P	Y	P	P	P	N
KQQPQQKPSGSGSGSTTPIISQSR	C1_07870C_B	(orf19.5058) Cell wall biosynthesis protein; Hap43, caspofungin-repressed; Cyr1-induced in hyphal cells; reduced biofilm cell wall glucan in mutant; possibly essential (UAU1 method); flow model biofilm induced	2xPhospho [S9(99.1); T17(99.1)]	2xPhospho [S399(99.1); T407(99.1)]	15	[391-414]	1	2644.21	N	N	N	N	N	N	N	N	Y	P	N	N	N	N	N	N	N	P	N	N	N	N	P	P	N	N	N	P	N	N	Y	N	Y	N	P	N	P	N	N	N	N
KQQPQQKPSGSGSGSTTPIISQSR	C1_07870C_B	(orf19.5058) Cell wall biosynthesis protein; Hap43, caspofungin-repressed; Cyr1-induced in hyphal cells; reduced biofilm cell wall glucan in mutant; possibly essential (UAU1 method); flow model biofilm induced	1xPhospho [S9(99.1)]	1xPhospho [S399(99.1)]	12	[391-414]	1	2564.25	P	N	N	N	N	N	N	N	N	N	N	N	N	N	N	N	N	N	P	N	P	P	N	P	N	N	N	N	N	N	N	N	Y	N	N	N	N	P	N	P	N
VVIVEPETDLESEPDQQTETDTATITEINEETTPK	C1_07970C_B	(orf19.5068) Protein kinase involved in regulation of unfolded protein response; role in cell wall regulation; mutant is hypersensitive to caspofungin; Spider biofilm induced	1xPhospho [S12(99)]	1xPhospho [S675(99)]	12	[664-698]	0	3981.81	N	N	N	N	N	N	N	N	N	N	N	N	N	N	N	N	N	N	N	P	N	N	N	N	N	N	N	N	P	N	P	N	P	N	P	N	P	N	P	N	P
SSPSSSSSILR	C1_07990C_A	(orf19.5070) Similar to cell-wall mannoproteins; induced in low iron; induced in cyr1 homozygous null; regulated by osmotic and oxidative stress via Hog1; Spider biofilm induced	1xPhospho [S]	1xPhospho [S]	154	[204-214]	0	1187.53	P	P	Y	P	P	P	P	P	Y	P	Y	P	P	P	P	P	N	P	P	P	P	P	P	P	P	P	P	P	P	N	Y	P	Y	P	P	P	Y	P	P	P	P
SLSPTSSSDGMR	C1_07990C_A	(orf19.5070) Similar to cell-wall mannoproteins; induced in low iron; induced in cyr1 homozygous null; regulated by osmotic and oxidative stress via Hog1; Spider biofilm induced	1xPhospho [S/T]	1xPhospho [S/T]	70	[378-389]	0	1304.52	P	N	P	N	P	N	Y	P	Y	N	Y	P	N	N	N	N	P	N	P	P	P	N	N	P	N	N	P	N	P	N	N	P	P	P	P	P	P	N	P	P	P
SYPTSPVISPATSPPQPPSKPYNR	C1_07990C_A	(orf19.5070) Similar to cell-wall mannoproteins; induced in low iron; induced in cyr1 homozygous null; regulated by osmotic and oxidative stress via Hog1; Spider biofilm induced	2xPhospho [S1(99); S5(99)]	2xPhospho [S283(99); S287(99)]	19	[283-306]	0	2728.24	P	N	P	P	N	N	Y	N	Y	N	P	N	N	N	N	N	P	N	P	N	Y	N	P	N	N	N	N	P	P	N	P	N	Y	N	P	N	P	N	P	N	N
KANNDIESGEIEK	C1_08070W_A	(orf19.5079) Putative ABC transporter superfamily; fluconazole, Sfu1, Hog1, core stress response induced; caspofungin repressed; fluconazole resistance not affected by mutation or correlated with expression; rat catheter and flow model biofilm induced	1xPhospho [S8(100)]	1xPhospho [S817(100)]	150	[810-822]	1	1526.67	Y	P	Y	P	P	P	P	N	Y	P	P	N	P	P	P	P	P	P	P	N	Y	P	P	P	Y	P	P	P	Y	P	Y	P	P	P	P	N	Y	P	Y	P	P
ANNDIESGEIEK	C1_08070W_A	(orf19.5079) Putative ABC transporter superfamily; fluconazole, Sfu1, Hog1, core stress response induced; caspofungin repressed; fluconazole resistance not affected by mutation or correlated with expression; rat catheter and flow model biofilm induced	1xPhospho [S7(100)]	1xPhospho [S817(100)]	15	[811-822]	0	1398.58	N	N	N	N	N	N	P	P	P	N	N	P	N	N	N	N	P	N	P	P	P	P	P	P	N	N	P	N	N	N	P	N	N	N	P	N	P	N	N	N	N
QNAGSAVTASSASATPEPEENESSAASEQNEAPK	C1_08090C_A	(orf19.5081) Functional homolog of S. cerevisiae Fun12 translation initiation factor eIF5B; genes encoding ribosomal subunits, translation factors, and tRNA synthetases are downregulated upon phagocytosis by murine macrophage	1xPhospho [S23(99.6)]	1xPhospho [S145(99.6)]	101	[123-156]	0	3426.45	P	N	P	N	P	N	Y	N	Y	N	Y	N	P	N	P	N	Y	N	Y	N	Y	N	P	N	P	N	P	N	P	N	P	N	Y	N	Y	N	Y	N	Y	N	P
QNAGSAVTASSASATPEPEENESSAASEQNEAPK	C1_08090C_A	(orf19.5081) Functional homolog of S. cerevisiae Fun12 translation initiation factor eIF5B; genes encoding ribosomal subunits, translation factors, and tRNA synthetases are downregulated upon phagocytosis by murine macrophage	2xPhospho [S13(100); T15(100)]	2xPhospho [S135(100); T137(100)]	70	[123-156]	0	3506.41	P	N	P	N	Y	N	Y	N	Y	N	Y	N	P	N	P	N	N	N	P	N	Y	N	Y	N	P	N	N	N	P	N	P	N	Y	P	Y	N	N	N	N	N	P
AAQAGGDFWDDEDMAQDQPQAEEFGTPAEPESQEASAEDVSGDLLSSIR	C1_08090C_A	(orf19.5081) Functional homolog of S. cerevisiae Fun12 translation initiation factor eIF5B; genes encoding ribosomal subunits, translation factors, and tRNA synthetases are downregulated upon phagocytosis by murine macrophage	1xPhospho [S36(99.3)]	1xPhospho [S43(99.3)]	1	[8-56]	0	5277.19	N	N	N	N	N	N	N	N	N	N	N	N	N	N	N	N	N	N	N	N	N	N	N	N	N	N	N	N	N	N	N	N	N	N	N	N	N	N	N	N	N
LNEEWDVINISGK	C1_08110W_A	(orf19.5085) Ortholog(s) have nuclear import signal receptor activity, nuclear localization sequence binding activity	1xPhospho [S11(100)]	1xPhospho [S665(100)]	61	[655-667]	0	1596.73	Y	P	Y	P	P	P	Y	P	P	P	Y	P	P	P	P	P	P	P	P	P	P	P	P	P	P	P	P	P	P	P	Y	P	Y	P	Y	P	P	P	Y	P	P
EELPTENQRPSSLGVEGQQQQQQQQQQQQQR	C1_08120W_A	(orf19.5087) Protein required for Spitzenkorper formation in hyphal cells (wild-type localization of Mlc1p to the Spitzenkorper); localizes to polarisome	1xPhospho [S/T]	1xPhospho [S/T]	354	[155-185]	0	3742.72	Y	P	Y	P	Y	P	Y	P	Y	P	Y	P	Y	N	P	P	Y	P	Y	P	Y	P	Y	P	Y	P	P	P	P	P	Y	P	Y	P	Y	P	Y	P	Y	P	Y
SLNTIESSVTR	C1_08120W_A	(orf19.5087) Protein required for Spitzenkorper formation in hyphal cells (wild-type localization of Mlc1p to the Spitzenkorper); localizes to polarisome	1xPhospho [S1(100)]	1xPhospho [S32(100)]	28	[32-42]	0	1286.6	Y	P	P	P	N	P	P	P	Y	P	Y	P	N	P	N	P	N	P	P	P	P	P	N	N	N	P	N	N	N	P	P	P	N	P	P	P	Y	P	Y	P	P
IKPMESPEVR	C1_08120W_A	(orf19.5087) Protein required for Spitzenkorper formation in hyphal cells (wild-type localization of Mlc1p to the Spitzenkorper); localizes to polarisome	1xPhospho [S6(100)]	1xPhospho [S242(100)]	25	[237-246]	0	1265.6	P	P	Y	P	P	P	P	P	P	P	Y	P	P	P	P	P	P	P	Y	P	Y	P	P	P	N	N	N	P	P	P	P	P	P	P	P	P	P	P	P	P	P
ISSSSSFESGDESTGELSR	C1_08180C_A	(orf19.5095) Putative oxysterol-binding protein; caspofungin induced; possibly an essential gene, disruptants not obtained by UAU1 method	1xPhospho [S9(100)]	1xPhospho [S429(100)]	1157	[421-439]	0	2041.82	Y	P	Y	N	Y	N	Y	N	Y	P	Y	N	Y	N	Y	P	Y	P	Y	N	Y	P	Y	P	Y	P	Y	P	Y	P	Y	N	Y	N	Y	N	Y	P	Y	P	Y
SSIAPPTVIENK	C1_08180C_A	(orf19.5095) Putative oxysterol-binding protein; caspofungin induced; possibly an essential gene, disruptants not obtained by UAU1 method	1xPhospho [S/T]	1xPhospho [S/T]	561	[807-818]	0	1335.66	Y	P	Y	P	Y	P	Y	P	P	P	Y	P	Y	P	P	P	Y	P	Y	P	Y	P	Y	P	Y	P	Y	P	Y	P	Y	P	Y	P	Y	P	Y	P	Y	P	Y
ISSSSSFESGDESTGELSR	C1_08180C_A	(orf19.5095) Putative oxysterol-binding protein; caspofungin induced; possibly an essential gene, disruptants not obtained by UAU1 method	2xPhospho [S9(100); S13(99.5)]	2xPhospho [S429(100); S433(99.5)]	293	[421-439]	0	2121.79	Y	N	Y	N	Y	N	Y	N	Y	N	Y	N	Y	N	Y	N	Y	N	Y	N	Y	N	Y	N	Y	N	Y	N	Y	N	Y	N	Y	N	Y	N	Y	N	Y	N	Y
SVAPSDVTK	C1_08180C_A	(orf19.5095) Putative oxysterol-binding protein; caspofungin induced; possibly an essential gene, disruptants not obtained by UAU1 method	1xPhospho [S5(100)]	1xPhospho [S833(100)]	262	[829-837]	0	983.445	Y	P	Y	P	Y	P	Y	P	P	P	P	P	P	N	P	P	P	P	P	P	P	P	P	P	Y	P	P	P	P	P	P	P	Y	P	P	P	Y	P	Y	P	Y
SAGTVSPAPSNK	C1_08180C_A	(orf19.5095) Putative oxysterol-binding protein; caspofungin induced; possibly an essential gene, disruptants not obtained by UAU1 method	1xPhospho [S6(100)]	1xPhospho [S647(100)]	168	[642-653]	0	1195.54	Y	P	Y	P	P	P	Y	P	Y	P	Y	P	P	P	P	P	P	P	Y	P	Y	P	Y	P	P	P	P	P	P	P	Y	P	Y	Y	P	P	Y	P	Y	P	P
SAGTVSPAPSNKNLSNEEK	C1_08180C_A	(orf19.5095) Putative oxysterol-binding protein; caspofungin induced; possibly an essential gene, disruptants not obtained by UAU1 method	2xPhospho [S6(100); S10(99.4)]	2xPhospho [S647(100); S651(99.4)]	107	[642-660]	1	2089.88	P	P	P	P	P	P	Y	P	Y	P	Y	P	P	P	P	P	P	P	P	P	P	P	P	N	P	P	P	P	P	P	Y	P	Y	P	Y	P	Y	P	P	P	P
MSLLDDPNAR	C1_08180C_A	(orf19.5095) Putative oxysterol-binding protein; caspofungin induced; possibly an essential gene, disruptants not obtained by UAU1 method	1xPhospho [S2(100)]	1xPhospho [S1173(100)]	69	[1172-1181]	0	1211.51	Y	P	P	N	P	P	P	N	P	N	P	N	P	N	P	P	P	P	P	N	P	N	P	N	P	P	P	P	P	N	P	P	P	P	P	P	Y	P	Y	P	Y
VEATSDELPVNEEVK	C1_08180C_A	(orf19.5095) Putative oxysterol-binding protein; caspofungin induced; possibly an essential gene, disruptants not obtained by UAU1 method	1xPhospho [S5(100)]	1xPhospho [S763(100)]	26	[759-773]	0	1738.78	Y	N	P	P	P	N	N	N	N	N	P	N	P	P	P	P	P	P	P	N	P	P	P	N	P	P	P	P	P	P	P	N	P	P	P	P	Y	P	Y	P	Y
VGLWGILKSMVGKDMTR	C1_08180C_A	(orf19.5095) Putative oxysterol-binding protein; caspofungin induced; possibly an essential gene, disruptants not obtained by UAU1 method	1xPhospho [S9(100)]	1xPhospho [S918(100)]	13	[910-926]	2	1971	P	N	N	N	N	N	N	P	N	N	N	N	N	N	N	N	N	N	N	P	N	N	N	P	N	N	P	N	N	P	P	P	P	N	N	P	P	N	N	N	N
ISSSSSFESGDESTGELSR	C1_08180C_A	(orf19.5095) Putative oxysterol-binding protein; caspofungin induced; possibly an essential gene, disruptants not obtained by UAU1 method	3xPhospho [S9(100); S13(99); S18(100)]	3xPhospho [S429(100); S433(99); S438(100)]	9	[421-439]	0	2201.76	N	N	N	N	N	N	N	N	N	N	N	N	N	N	N	N	P	N	N	N	N	N	N	N	P	N	N	N	P	N	P	N	P	N	N	N	P	N	Y	N	Y
LTGISTTQGAPFELSSTR	C1_08180C_A	(orf19.5095) Putative oxysterol-binding protein; caspofungin induced; possibly an essential gene, disruptants not obtained by UAU1 method	2xPhospho [T2(94.3); T7(91.4)]	2xPhospho [T457(94.3); T462(91.4)]	6	[456-473]	0	2025.89	P	P	P	P	P	N	P	P	P	P	P	N	N	N	P	P	P	P	P	N	P	P	Y	N	P	P	P	P	P	N	Y	P	Y	P	P	P	P	P	P	P	P
YLGEDSDEDDEFFDADEFEEDGLENVELGGVAAALGAAQAK	C1_08180C_A	(orf19.5095) Putative oxysterol-binding protein; caspofungin induced; possibly an essential gene, disruptants not obtained by UAU1 method	1xPhospho [S6(100)]	1xPhospho [S723(100)]	6	[718-758]	0	4430.85	P	N	N	N	P	N	N	N	N	N	N	N	N	N	N	N	N	N	N	N	P	N	P	N	N	N	N	N	P	N	P	N	P	N	Y	N	P	N	P	N	P
LTGISTTQGAPFELSSTR	C1_08180C_A	(orf19.5095) Putative oxysterol-binding protein; caspofungin induced; possibly an essential gene, disruptants not obtained by UAU1 method	1xPhospho [S/T]	1xPhospho [S/T]	4	[456-473]	0	1945.93	N	P	P	N	N	N	N	N	N	N	N	N	P	N	N	N	P	N	N	N	N	N	N	N	N	N	N	N	N	N	N	N	N	N	N	N	N	N	N	N	P
ISSSSSFESGDESTGELSRSSTFKNNLK	C1_08180C_A	(orf19.5095) Putative oxysterol-binding protein; caspofungin induced; possibly an essential gene, disruptants not obtained by UAU1 method	5xPhospho [S3; S4; S5; S6; S9]	5xPhospho [S423; S424; S425; S426; S429]	1	[421-448]	2	3381.23	N	N	N	N	N	N	P	N	P	N	P	N	N	N	N	N	N	N	N	N	N	N	N	N	N	N	N	N	N	N	Y	N	P	N	N	N	N	N	N	N	N
EVEVLELDEKSVAPSDVTK	C1_08180C_A	(orf19.5095) Putative oxysterol-binding protein; caspofungin induced; possibly an essential gene, disruptants not obtained by UAU1 method	1xPhospho [S11(97.7)]	1xPhospho [S829(97.7)]	1	[819-837]	1	2167.04	N	N	N	N	N	N	N	N	N	N	N	N	N	N	N	N	N	N	N	N	N	N	N	N	N	N	N	N	N	N	N	N	N	N	N	N	N	N	N	N	N
VEATSNELPANEEVK	C1_08180C_B	(orf19.5095) Putative oxysterol-binding protein; caspofungin induced; possibly an essential gene, disruptants not obtained by UAU1 method	1xPhospho [S5(100)]	1xPhospho [S763(100)]	8	[759-773]	0	1709.76	N	N	N	N	N	N	N	N	N	N	N	N	N	N	N	N	N	N	P	N	N	P	N	P	N	P	N	P	N	N	P	P	N	P	P	P	N	P	N	P	N
RASVVSYGHNYENDEADNGQIR	C1_08210C_A	(orf19.5100) Vacuolar membrane transporter; MRP subfamily of ABC family; may transport organic anions conjugated to glutathione, glucuronate, or sulfate; needed for virulence in mouse peritonitis; Spider biofilm induced; flow model biofilm repressed	2xPhospho [S3(100); S6(100)]	2xPhospho [S973(100); S976(100)]	66	[971-992]	1	2654.07	P	N	Y	N	P	N	Y	N	Y	N	Y	N	N	N	P	N	P	N	P	N	N	N	P	N	N	N	N	N	N	P	P	N	P	N	P	N	Y	N	P	N	P
QYTDEESEVQEVPASNVALK	C1_08210C_A	(orf19.5100) Vacuolar membrane transporter; MRP subfamily of ABC family; may transport organic anions conjugated to glutathione, glucuronate, or sulfate; needed for virulence in mouse peritonitis; Spider biofilm induced; flow model biofilm repressed	1xPhospho [S7(100)]	1xPhospho [S675(100)]	61	[669-688]	0	2316.03	P	P	Y	N	P	N	P	P	P	N	P	P	N	P	P	P	P	P	P	P	N	P	P	N	P	N	N	P	P	P	P	P	P	P	P	N	Y	P	Y	P	P
RASVVSYGHNYENDEADNGQIR	C1_08210C_A	(orf19.5100) Vacuolar membrane transporter; MRP subfamily of ABC family; may transport organic anions conjugated to glutathione, glucuronate, or sulfate; needed for virulence in mouse peritonitis; Spider biofilm induced; flow model biofilm repressed	1xPhospho [S3(100)]	1xPhospho [S973(100)]	55	[971-992]	1	2574.1	P	P	P	N	P	N	P	P	Y	P	P	P	N	N	N	N	P	N	P	N	Y	P	P	P	P	N	P	N	P	N	P	N	P	N	N	N	Y	N	P	N	P
SDTAVHDELDTDELVDEIVDYVGEQNR	C1_08210C_A	(orf19.5100) Vacuolar membrane transporter; MRP subfamily of ABC family; may transport organic anions conjugated to glutathione, glucuronate, or sulfate; needed for virulence in mouse peritonitis; Spider biofilm induced; flow model biofilm repressed	1xPhospho [T11(100)]	1xPhospho [T945(100)]	6	[935-961]	0	3156.35	N	N	N	N	P	N	N	N	N	N	N	N	N	N	P	N	P	N	N	N	N	N	N	N	P	N	P	N	N	N	N	N	N	N	P	N	P	N	P	N	P
KKPINYQGTPTTSAALLHNK	C1_08220W_A	(orf19.5101) Component of the Ccr4-Pop2 mRNA deadenylase; transposon mutation affects filamentous growth	1xPhospho [T9(100)]	1xPhospho [T255(100)]	57	[247-266]	1	2262.16	P	P	N	P	P	P	P	P	P	P	P	P	Y	P	P	P	P	P	P	P	P	P	P	N	P	P	P	P	N	P	Y	P	Y	P	P	P	Y	P	P	P	P
KPINYQGTPTTSAALLHNK	C1_08220W_A	(orf19.5101) Component of the Ccr4-Pop2 mRNA deadenylase; transposon mutation affects filamentous growth	1xPhospho [T8(100)]	1xPhospho [T255(100)]	4	[248-266]	0	2134.07	N	N	N	N	N	N	N	P	N	N	N	N	N	N	N	N	N	N	N	P	N	N	N	N	N	N	N	N	N	N	N	N	N	N	N	N	N	N	N	N	N
NTPSAQSPAYPVK	C1_08270C_B	(orf19.5105) RNA polymerase II mediator complex subunit; possibly an essential gene, disruptants not obtained by UAU1 method	1xPhospho [S7(100)]	1xPhospho [S948(100)]	549	[942-954]	0	1439.66	Y	P	Y	P	Y	P	Y	P	Y	P	Y	P	Y	P	Y	P	Y	P	Y	P	Y	P	Y	P	Y	P	Y	P	Y	P	Y	P	Y	P	Y	P	Y	P	Y	P	Y
NTPSAQSPAYPVK	C1_08270C_B	(orf19.5105) RNA polymerase II mediator complex subunit; possibly an essential gene, disruptants not obtained by UAU1 method	2xPhospho [T2(100); S7(100)]	2xPhospho [T943(100); S948(100)]	245	[942-954]	0	1519.62	Y	P	Y	P	Y	P	Y	P	Y	P	Y	P	P	P	Y	P	Y	P	Y	P	P	P	Y	P	Y	P	Y	P	P	P	Y	P	Y	P	Y	P	P	P	P	P	Y
TPHNIPTPQIPPQTQSNK	C1_08270C_B	(orf19.5105) RNA polymerase II mediator complex subunit; possibly an essential gene, disruptants not obtained by UAU1 method	1xPhospho [T14(99.3)]	1xPhospho [T937(99.3)]	11	[924-941]	0	2078.01	N	P	P	P	P	N	P	P	P	P	N	P	Y	P	P	P	P	P	P	P	P	P	P	N	P	N	P	P	P	P	P	N	N	N	P	N	P	P	P	P	N
ELANDDFISSSPMLAIQEVEEPQSVK	C1_08270C_B	(orf19.5105) RNA polymerase II mediator complex subunit; possibly an essential gene, disruptants not obtained by UAU1 method	1xPhospho [S]	1xPhospho [S]	3	[1074-1099]	0	2956.35	N	N	P	N	N	N	N	N	N	P	N	N	N	N	N	P	N	N	N	N	P	N	N	N	N	N	N	N	N	P	P	N	Y	N	P	N	N	N	N	P	N
SESSSPLVGHAK	C1_08300W_A	(orf19.5107) Protein with similarity to S. cerevisiae Not5p, a member of the transcription regulatory CCR4-NOT complex; required for hyphal growth; antigenic during human oral infection; greater expression in yeast-form cells than hyphae	1xPhospho [S5(100)]	1xPhospho [S435(100)]	2611	[431-442]	0	1278.57	Y	Y	Y	P	Y	P	Y	P	Y	P	Y	P	Y	Y	Y	P	Y	P	Y	P	Y	P	Y	P	Y	P	Y	P	Y	P	Y	P	Y	P	Y	P	Y	P	Y	Y	Y
SESSSPLVGHAK	C1_08300W_A	(orf19.5107) Protein with similarity to S. cerevisiae Not5p, a member of the transcription regulatory CCR4-NOT complex; required for hyphal growth; antigenic during human oral infection; greater expression in yeast-form cells than hyphae	2xPhospho [S1(100); S5(100)]	2xPhospho [S431(100); S435(100)]	1326	[431-442]	0	1358.54	Y	P	Y	P	Y	P	Y	P	Y	P	Y	P	Y	P	Y	P	Y	P	Y	P	Y	P	Y	P	Y	P	Y	P	Y	P	Y	P	Y	P	P	P	P	P	Y	P	Y
SVSPLASTDNHTHAPAAVSTPVK	C1_08300W_A	(orf19.5107) Protein with similarity to S. cerevisiae Not5p, a member of the transcription regulatory CCR4-NOT complex; required for hyphal growth; antigenic during human oral infection; greater expression in yeast-form cells than hyphae	1xPhospho [S3(100)]	1xPhospho [S393(100)]	1076	[391-413]	0	2367.13	Y	Y	Y	Y	Y	P	Y	P	Y	Y	Y	Y	Y	Y	Y	P	Y	Y	Y	Y	Y	Y	Y	Y	Y	Y	Y	Y	Y	Y	Y	Y	Y	Y	Y	Y	Y	Y	Y	P	Y
SVSPLASTDNHTHAPAAVSTPVK	C1_08300W_A	(orf19.5107) Protein with similarity to S. cerevisiae Not5p, a member of the transcription regulatory CCR4-NOT complex; required for hyphal growth; antigenic during human oral infection; greater expression in yeast-form cells than hyphae	2xPhospho [S1(100); S3(100)]	2xPhospho [S391(100); S393(100)]	948	[391-413]	0	2447.1	Y	P	Y	P	Y	P	Y	P	Y	P	Y	P	Y	P	Y	P	Y	P	Y	P	Y	P	Y	P	Y	P	Y	P	Y	P	Y	P	Y	P	Y	P	Y	P	Y	P	Y
VNNNHELQISR	C1_08300W_A	(orf19.5107) Protein with similarity to S. cerevisiae Not5p, a member of the transcription regulatory CCR4-NOT complex; required for hyphal growth; antigenic during human oral infection; greater expression in yeast-form cells than hyphae	1xPhospho [S10(100)]	1xPhospho [S452(100)]	314	[443-453]	0	1403.64	Y	P	Y	P	Y	P	Y	P	Y	P	Y	P	P	P	P	P	Y	P	Y	P	Y	P	Y	P	Y	P	P	P	P	P	Y	P	Y	P	Y	P	Y	P	Y	P	Y
SQSPMVSNENK	C1_08300W_A	(orf19.5107) Protein with similarity to S. cerevisiae Not5p, a member of the transcription regulatory CCR4-NOT complex; required for hyphal growth; antigenic during human oral infection; greater expression in yeast-form cells than hyphae	1xPhospho [S3(100)]	1xPhospho [S456(100)]	190	[454-464]	0	1300.52	Y	P	Y	P	P	P	P	P	Y	P	P	P	N	P	P	P	P	N	Y	P	Y	P	Y	P	P	P	P	N	P	N	Y	P	Y	P	Y	P	Y	N	Y	N	Y
VLPPGLNHDTSMNSTLRSESSSPLVGHAK	C1_08300W_A	(orf19.5107) Protein with similarity to S. cerevisiae Not5p, a member of the transcription regulatory CCR4-NOT complex; required for hyphal growth; antigenic during human oral infection; greater expression in yeast-form cells than hyphae	2xPhospho [T15(48.4); S18(48.4)]	2xPhospho [T428(48.4); S431(48.4)]	173	[414-442]	1	3191.46	Y	P	Y	P	Y	P	Y	P	Y	P	Y	P	P	P	Y	P	Y	P	Y	N	Y	P	Y	P	Y	P	Y	P	P	N	Y	P	Y	P	Y	P	Y	P	Y	P	Y
SMSVIQR	C1_08300W_A	(orf19.5107) Protein with similarity to S. cerevisiae Not5p, a member of the transcription regulatory CCR4-NOT complex; required for hyphal growth; antigenic during human oral infection; greater expression in yeast-form cells than hyphae	1xPhospho [S3(100)]	1xPhospho [S598(100)]	67	[596-602]	0	900.401	P	P	Y	P	Y	P	Y	P	P	P	P	P	P	P	P	P	P	P	P	P	P	P	Y	P	P	N	P	P	P	P	P	P	P	P	P	P	Y	P	Y	P	Y
VNNNHELQISRSQSPMVSNENK	C1_08300W_A	(orf19.5107) Protein with similarity to S. cerevisiae Not5p, a member of the transcription regulatory CCR4-NOT complex; required for hyphal growth; antigenic during human oral infection; greater expression in yeast-form cells than hyphae	3xPhospho [S10(100); S12(100); S14(100)]	3xPhospho [S452(100); S454(100); S456(100)]	28	[443-464]	1	2765.12	P	N	P	N	P	N	Y	N	Y	N	Y	N	N	N	P	N	N	N	N	N	N	N	N	N	N	N	P	N	N	N	P	N	Y	N	P	N	Y	N	P	N	P
SVSPLASTDNHTHAPAAVSTPVK	C1_08300W_A	(orf19.5107) Protein with similarity to S. cerevisiae Not5p, a member of the transcription regulatory CCR4-NOT complex; required for hyphal growth; antigenic during human oral infection; greater expression in yeast-form cells than hyphae	3xPhospho [S1(100); S3(100); S/T]	3xPhospho [S391(100); S393(100); S/T]	24	[391-413]	0	2527.07	P	N	P	N	P	P	P	N	Y	N	Y	N	P	N	P	N	P	P	P	N	P	N	Y	N	Y	P	P	N	P	N	Y	N	P	N	P	N	P	N	Y	N	P
GNRSVSPLASTDNHTHAPAAVSTPVK	C1_08300W_A	(orf19.5107) Protein with similarity to S. cerevisiae Not5p, a member of the transcription regulatory CCR4-NOT complex; required for hyphal growth; antigenic during human oral infection; greater expression in yeast-form cells than hyphae	2xPhospho [S4(100); S6(100)]	2xPhospho [S391(100); S393(100)]	10	[388-413]	1	2774.27	P	P	N	N	P	N	N	P	P	P	Y	P	P	N	N	P	N	N	P	P	P	P	N	P	N	N	N	N	N	N	P	N	N	P	P	P	P	P	P	P	N
IEEEDEDEEDSEEDYDEGR	C1_08310W_A	(orf19.5110) Predicted transmembrane protein; role in cell wall biogenesis; required for Cek1 phosphorylation; Spider biofilm induced	1xPhospho [S11(100)]	1xPhospho [S404(100)]	253	[394-412]	0	2411.8	Y	N	Y	N	Y	N	P	N	Y	N	Y	N	N	N	N	N	Y	N	P	N	Y	N	P	N	Y	N	Y	N	Y	N	P	N	P	N	N	N	Y	N	Y	N	Y
LVNVDKIEEEDEDEEDSEEDYDEGR	C1_08310W_A	(orf19.5110) Predicted transmembrane protein; role in cell wall biogenesis; required for Cek1 phosphorylation; Spider biofilm induced	1xPhospho [S17(100)]	1xPhospho [S404(100)]	191	[388-412]	1	3080.19	Y	N	Y	N	Y	N	Y	N	Y	N	Y	N	Y	N	Y	N	P	N	P	N	Y	N	P	N	P	N	P	N	Y	N	Y	N	Y	N	Y	N	P	N	Y	N	Y
AIPEESEEDSDVDSDIGEITR	C1_08310W_A	(orf19.5110) Predicted transmembrane protein; role in cell wall biogenesis; required for Cek1 phosphorylation; Spider biofilm induced	1xPhospho [S10(100)]	1xPhospho [S422(100)]	138	[413-433]	0	2385.98	Y	N	Y	N	Y	N	P	N	Y	N	Y	N	Y	N	Y	N	Y	N	Y	P	Y	P	Y	N	Y	N	Y	N	Y	N	P	N	P	N	P	N	P	N	P	N	Y
THYTDNSNDRGSPFADPDK	C1_08310W_A	(orf19.5110) Predicted transmembrane protein; role in cell wall biogenesis; required for Cek1 phosphorylation; Spider biofilm induced	1xPhospho [S7(100)]	1xPhospho [S515(100)]	126	[509-527]	1	2216.89	Y	N	Y	N	Y	N	Y	N	P	N	Y	N	P	N	P	N	P	N	Y	N	Y	N	P	N	P	N	Y	N	Y	N	Y	N	P	N	Y	N	P	N	Y	P	Y
AIPEESEEDSDVDSDIGEITR	C1_08310W_A	(orf19.5110) Predicted transmembrane protein; role in cell wall biogenesis; required for Cek1 phosphorylation; Spider biofilm induced	2xPhospho [S10(100); S14(100)]	2xPhospho [S422(100); S426(100)]	96	[413-433]	0	2465.95	Y	N	Y	N	Y	N	P	N	Y	N	Y	N	P	N	P	N	Y	N	P	N	Y	N	P	P	P	N	Y	N	Y	N	P	N	Y	N	Y	N	P	N	P	P	Y
AIPEESEEDSDVDSDIGEITR	C1_08310W_A	(orf19.5110) Predicted transmembrane protein; role in cell wall biogenesis; required for Cek1 phosphorylation; Spider biofilm induced	3xPhospho [S6(100); S10(100); S14(100)]	3xPhospho [S418(100); S422(100); S426(100)]	76	[413-433]	0	2545.91	P	N	Y	N	Y	N	P	N	P	N	Y	N	Y	N	Y	N	Y	N	P	N	P	N	Y	N	Y	N	P	N	Y	N	P	N	P	N	Y	N	P	N	Y	N	Y
QGSHDVHGSPLKPDDIK	C1_08320W_B	(orf19.5112) Putative transketolase; localizes to surface of yeast cells, not hyphae; soluble protein in hyphae; transcript regulated by Nrg1, Mig1, and Tup1; antigenic in human or murine infection; possibly essential (by UAU1 method)	1xPhospho [S9(100)]	1xPhospho [S263(100)]	518	[255-271]	0	1909.88	Y	P	P	P	P	P	P	P	Y	P	P	P	P	P	P	P	P	P	Y	P	Y	Y	Y	P	Y	P	Y	P	Y	P	Y	P	Y	P	Y	P	Y	P	P	P	Y
LSENVINALHGK	C1_08320W_B	(orf19.5112) Putative transketolase; localizes to surface of yeast cells, not hyphae; soluble protein in hyphae; transcript regulated by Nrg1, Mig1, and Tup1; antigenic in human or murine infection; possibly essential (by UAU1 method)	1xPhospho [S2(100)]	1xPhospho [S359(100)]	50	[358-369]	0	1374.68	Y	N	Y	P	P	P	Y	P	Y	P	P	P	P	N	P	P	P	P	P	P	Y	P	P	P	P	P	P	P	P	P	P	P	P	P	P	P	Y	P	P	P	P
IPEFIGGSADLTGSNLTR	C1_08320W_B	(orf19.5112) Putative transketolase; localizes to surface of yeast cells, not hyphae; soluble protein in hyphae; transcript regulated by Nrg1, Mig1, and Tup1; antigenic in human or murine infection; possibly essential (by UAU1 method)	1xPhospho [S8(100)]	1xPhospho [S377(100)]	4	[370-387]	0	1927.92	N	N	N	N	N	N	N	N	N	P	Y	P	N	P	N	P	N	P	N	N	N	N	N	P	N	P	N	N	N	N	P	N	P	P	P	N	N	N	N	N	N
ISTPVFDAVIK	C1_08330C_B	(orf19.5113) Alcohol dehydrogenase; soluble in hyphae; expression regulated by white-opaque switching; regulated by Ssn6; indued by Mnl1 in weak acid stress; protein enriched in stationary phase yeast cultures; Spider biofilm induced	1xPhospho [S/T]	1xPhospho [S/T]	27	[277-287]	0	1269.65	P	Y	N	P	N	P	P	Y	P	Y	P	Y	P	P	P	Y	N	P	P	P	P	Y	N	Y	N	Y	P	P	P	Y	P	P	N	P	P	P	N	Y	N	P	N
SKPFQPISDVINTSPK	C1_08340C_A	(orf19.5114) Sorting nexin; role in maintaining late-Golgi resident enzymes in their proper location by recycling molecules from the prevacuolar compartment; Spider biofilm induced	1xAcetyl [N-Term]; 1xPhospho [S14(99.5)]	1xAcetyl [N-Term]; 1xPhospho [S15(99.5)]	101	[2-17]	0	1879.92	Y	Y	Y	Y	Y	Y	Y	Y	Y	Y	Y	Y	Y	P	Y	Y	P	Y	Y	P	Y	P	Y	P	Y	Y	Y	Y	Y	P	Y	P	P	Y	Y	Y	Y	Y	Y	P	Y
MSKPFQPISDVINTSPK	C1_08340C_A	(orf19.5114) Sorting nexin; role in maintaining late-Golgi resident enzymes in their proper location by recycling molecules from the prevacuolar compartment; Spider biofilm induced	1xMet-loss+Acetyl [N-Term]; 1xPhospho [S15(99.4)]	1xMet-loss+Acetyl [N-Term]; 1xPhospho [S15(99.4)]	16	[1-17]	0	1879.92	P	P	P	P	P	P	P	P	Y	P	Y	P	N	N	P	P	P	P	Y	P	Y	P	Y	P	Y	P	P	P	P	P	Y	P	P	P	Y	P	P	P	Y	P	Y
RGSVEVSSDVFR	C1_08370W_A	(orf19.5118) Protein similar to S. cerevisiae Sds24 involved in cell separation during budding; transcript regulated by Mig1 and Tup1; fluconazole-induced; flow model biofilm induced	1xPhospho [S3(100)]	1xPhospho [S605(100)]	942	[603-614]	1	1417.65	Y	P	Y	P	Y	P	Y	P	Y	P	Y	P	Y	P	P	P	Y	P	Y	P	Y	P	Y	Y	Y	P	P	P	Y	P	Y	P	Y	Y	Y	Y	Y	P	Y	Y	Y
GSVEVSSDVFR	C1_08370W_A	(orf19.5118) Protein similar to S. cerevisiae Sds24 involved in cell separation during budding; transcript regulated by Mig1 and Tup1; fluconazole-induced; flow model biofilm induced	1xPhospho [S2(100)]	1xPhospho [S605(100)]	216	[604-614]	0	1261.55	Y	N	Y	N	P	P	Y	N	Y	P	P	N	Y	P	Y	P	P	P	Y	P	Y	N	P	N	Y	P	P	P	Y	P	Y	P	P	P	Y	P	Y	P	Y	P	P
TSIVEILSSPPPLPTDPNDPIHQLSLSR	C1_08370W_A	(orf19.5118) Protein similar to S. cerevisiae Sds24 involved in cell separation during budding; transcript regulated by Mig1 and Tup1; fluconazole-induced; flow model biofilm induced	1xPhospho [S27(99.3)]	1xPhospho [S109(99.3)]	71	[83-110]	0	3103.57	Y	P	Y	P	P	N	Y	P	Y	P	Y	P	N	P	P	P	N	P	P	P	Y	P	Y	P	P	P	P	P	P	P	Y	P	Y	P	Y	P	Y	P	Y	P	P
TSIVEILSSPPPLPTDPNDPIHQLSLSR	C1_08370W_A	(orf19.5118) Protein similar to S. cerevisiae Sds24 involved in cell separation during budding; transcript regulated by Mig1 and Tup1; fluconazole-induced; flow model biofilm induced	2xPhospho [S27(99); T/S]	2xPhospho [S109(99); T/S]	21	[83-110]	0	3183.54	N	N	N	P	P	N	P	N	Y	P	Y	N	N	N	N	N	N	N	N	N	P	P	P	N	P	P	P	P	P	P	P	N	P	N	P	N	P	N	P	P	N
AEEVEASSMSSPQLNAAAAAAAAVATGAPTTATSAQPDFSYTSGTGK	C1_08370W_A	(orf19.5118) Protein similar to S. cerevisiae Sds24 involved in cell separation during budding; transcript regulated by Mig1 and Tup1; fluconazole-induced; flow model biofilm induced	1xPhospho [S/T/Y]	1xPhospho [S/T/Y]	3	[486-532]	0	4524.04	N	N	N	N	N	N	Y	N	N	N	N	N	N	N	N	N	N	N	N	N	P	N	P	N	N	N	N	N	N	N	N	N	N	N	N	N	N	N	N	N	N
LAGSPVSLQR	C1_08440C_B	(orf19.389) Protein of unknown function; Hap43-induced gene	1xPhospho [S4(100)]	1xPhospho [S58(100)]	184	[55-64]	0	1107.56	Y	P	P	P	Y	P	Y	P	P	P	Y	P	Y	P	Y	P	P	P	P	P	P	P	Y	P	Y	P	P	P	Y	P	Y	P	P	P	Y	P	Y	P	Y	P	Y
GMPLQETSPNIINKSPIK	C1_08440C_B	(orf19.389) Protein of unknown function; Hap43-induced gene	1xPhospho [S15(100)]	1xPhospho [S39(100)]	28	[25-42]	1	2047.03	P	P	P	P	P	P	Y	P	P	P	P	P	N	P	P	N	N	P	P	P	P	P	Y	P	P	P	P	P	P	N	Y	P	P	P	Y	P	Y	P	P	P	P
VSTVSAASDSESTTQQATPSLTPSPNHSQDIK	C1_08460C_A	(orf19.391) Zn2-Cys6 transcript factor; regulator of ergosterol biosynthetic genes and sterol uptake; binds ERG2 promoter; induced by ergosterol depletion, by azoles, anaerobicity; macrophage/pseudohyphal-repressed; flow model biofilm induced	1xPhospho [S/T]	1xPhospho [S/T]	50	[112-143]	0	3351.52	Y	N	P	N	N	N	P	N	Y	N	Y	N	N	N	N	N	N	N	P	N	N	N	P	N	P	N	P	N	P	N	N	N	P	N	P	N	Y	N	Y	N	Y
IEEELGSEAIYAGK	C1_08500C_B	(orf19.395) Enolase, involved in glycolysis and gluconeogenesis; also has transglutaminase activity involved in assembly of cell wall polysaccharides; major cell-surface antigen; binds host plasmin/plasminogen; immunoprotective; may be essential	1xPhospho [S7(100)]	1xPhospho [S425(100)]	354	[419-432]	0	1588.71	Y	P	P	P	Y	P	Y	P	Y	P	Y	P	P	P	P	P	Y	P	Y	P	Y	P	Y	P	Y	P	Y	P	Y	P	Y	P	Y	P	Y	P	Y	P	Y	P	Y
YGQSAGNVGDEGGVAPDIK	C1_08500C_B	(orf19.395) Enolase, involved in glycolysis and gluconeogenesis; also has transglutaminase activity involved in assembly of cell wall polysaccharides; major cell-surface antigen; binds host plasmin/plasminogen; immunoprotective; may be essential	1xPhospho [S4(100)]	1xPhospho [S206(100)]	181	[203-221]	0	1913.83	Y	P	Y	N	Y	P	Y	P	Y	P	Y	P	Y	P	Y	P	P	Y	Y	P	Y	P	Y	P	P	P	Y	P	P	P	P	P	P	P	Y	P	P	P	Y	P	Y
IDEFLLSLDGTPNK	C1_08500C_B	(orf19.395) Enolase, involved in glycolysis and gluconeogenesis; also has transglutaminase activity involved in assembly of cell wall polysaccharides; major cell-surface antigen; binds host plasmin/plasminogen; immunoprotective; may be essential	1xPhospho [T11(100)]	1xPhospho [T101(100)]	136	[91-104]	0	1641.78	Y	P	P	P	P	P	P	P	P	N	N	P	P	P	Y	P	Y	P	Y	N	Y	P	Y	P	P	P	P	P	Y	P	Y	P	P	P	P	P	P	P	N	P	Y
SIVPSGASTGVHEALELR	C1_08500C_B	(orf19.395) Enolase, involved in glycolysis and gluconeogenesis; also has transglutaminase activity involved in assembly of cell wall polysaccharides; major cell-surface antigen; binds host plasmin/plasminogen; immunoprotective; may be essential	1xPhospho [S/T]	1xPhospho [S/T]	102	[34-51]	0	1902.93	P	P	P	P	P	P	P	P	P	P	Y	P	P	P	P	Y	P	P	P	P	P	P	Y	P	P	P	Y	P	Y	P	P	P	P	P	P	P	P	P	P	P	P
IGSEVYHNLK	C1_08500C_B	(orf19.395) Enolase, involved in glycolysis and gluconeogenesis; also has transglutaminase activity involved in assembly of cell wall polysaccharides; major cell-surface antigen; binds host plasmin/plasminogen; immunoprotective; may be essential	1xPhospho [S3(100)]	1xPhospho [S189(100)]	13	[187-196]	0	1239.58	P	P	N	P	P	N	P	N	N	N	P	N	N	P	N	N	N	P	P	P	P	P	N	P	P	P	N	N	N	N	N	P	N	P	P	P	P	P	P	P	P
IGSEVYHNLKSLTK	C1_08500C_B	(orf19.395) Enolase, involved in glycolysis and gluconeogenesis; also has transglutaminase activity involved in assembly of cell wall polysaccharides; major cell-surface antigen; binds host plasmin/plasminogen; immunoprotective; may be essential	1xPhospho [S11(100)]	1xPhospho [S197(100)]	8	[187-200]	1	1668.84	P	N	P	P	N	P	N	P	N	P	N	P	N	N	P	P	N	P	N	N	P	N	N	P	N	N	N	N	N	N	N	N	N	N	N	N	N	P	N	N	N
WLSGPQLADLYEQLISEYPIVSIEDPFAEDDWDAWVHFFER	C1_08500C_B	(orf19.395) Enolase, involved in glycolysis and gluconeogenesis; also has transglutaminase activity involved in assembly of cell wall polysaccharides; major cell-surface antigen; binds host plasmin/plasminogen; immunoprotective; may be essential	1xPhospho [Y/S]		5	[274-314]	0	5006.29	N	N	N	N	N	N	N	N	N	N	N	N	N	N	N	N	N	N	N	N	N	N	N	N	N	N	N	N	N	N	N	N	N	N	N	N	N	N	N	N	N
IDEFLLSLDGTPNKSK	C1_08500C_B	(orf19.395) Enolase, involved in glycolysis and gluconeogenesis; also has transglutaminase activity involved in assembly of cell wall polysaccharides; major cell-surface antigen; binds host plasmin/plasminogen; immunoprotective; may be essential	1xPhospho [S15(99.5)]	1xPhospho [S105(99.5)]	4	[91-106]	1	1856.9	N	N	N	N	N	N	N	P	N	N	N	P	N	N	N	N	N	N	N	N	N	N	N	N	N	N	N	P	N	N	P	P	N	P	N	N	N	P	N	N	N
TPKEALDLIMDAIDK	C1_08500C_B	(orf19.395) Enolase, involved in glycolysis and gluconeogenesis; also has transglutaminase activity involved in assembly of cell wall polysaccharides; major cell-surface antigen; binds host plasmin/plasminogen; immunoprotective; may be essential	1xPhospho [T1(100)]	1xPhospho [T222(100)]	3	[222-236]	1	1752.85	P	P	N	P	N	N	N	N	N	P	N	P	N	N	N	N	N	N	P	N	P	P	N	P	N	P	N	P	N	P	N	P	N	P	N	P	N	P	N	P	N
SNEISSSGTATPK	C1_08510W_A	(orf19.396) Subunit of the NuA4 histone acetyltransferase complex; Hap43-repressed; Spider biofilm repressed	1xPhospho [S7(99.2)]	1xPhospho [S22(99.2)]	120	[16-28]	0	1358.58	Y	N	P	N	Y	N	Y	N	P	N	P	N	P	N	P	N	P	N	P	N	P	N	P	N	P	N	P	N	P	N	P	P	Y	N	P	P	P	N	P	N	Y
LTVAADRSPEK	C1_08540C_A	(orf19.399) Putative serine/threonine protein kinase; possibly an essential gene, disruptants not obtained by UAU1 method	1xPhospho [S8(100)]	1xPhospho [S85(100)]	1711	[78-88]	1	1266.61	Y	Y	Y	Y	Y	Y	Y	Y	Y	Y	Y	Y	Y	Y	Y	Y	Y	P	Y	Y	Y	Y	Y	Y	Y	Y	Y	Y	Y	Y	Y	Y	Y	Y	Y	Y	Y	P	Y	Y	Y
LTVAADRSPEKSLGSNNK	C1_08540C_A	(orf19.399) Putative serine/threonine protein kinase; possibly an essential gene, disruptants not obtained by UAU1 method	2xPhospho [S8(100); S12(100)]	2xPhospho [S85(100); S89(100)]	161	[78-95]	2	2046.93	P	P	Y	P	N	P	Y	P	Y	P	Y	P	N	P	Y	P	N	P	Y	P	Y	P	Y	P	Y	P	Y	P	P	P	Y	P	Y	P	Y	P	Y	P	Y	P	Y
AGGEPPLSTTATDTTSNSSYR	C1_08540C_A	(orf19.399) Putative serine/threonine protein kinase; possibly an essential gene, disruptants not obtained by UAU1 method	1xPhospho [S/T/Y]	1xPhospho [S/T/Y]	51	[96-116]	0	2192.93	Y	N	P	N	N	N	P	N	Y	N	P	N	N	N	N	N	N	N	N	N	P	N	P	N	Y	N	P	N	P	N	Y	N	P	N	P	N	Y	N	Y	N	Y
QQTPTTTTDTSTPSPAPASPSTSTSTQHSSTSVK	C1_08540C_A	(orf19.399) Putative serine/threonine protein kinase; possibly an essential gene, disruptants not obtained by UAU1 method	1xPhospho [S19(100)]	1xPhospho [S36(100)]	44	[18-51]	0	3484.56	Y	N	P	N	N	N	P	N	Y	N	Y	N	N	N	N	N	N	N	N	N	P	N	P	N	N	N	N	N	N	N	P	N	P	N	P	N	Y	N	Y	N	N
LTVAADRSPEKSLGSNNK	C1_08540C_A	(orf19.399) Putative serine/threonine protein kinase; possibly an essential gene, disruptants not obtained by UAU1 method	3xPhospho [S8(100); S12(100); S15(100)]	3xPhospho [S85(100); S89(100); S92(100)]	30	[78-95]	2	2126.89	P	N	Y	N	P	N	Y	N	N	N	N	N	P	N	P	N	P	N	P	N	P	N	P	N	P	N	P	N	N	N	Y	N	Y	N	Y	N	P	N	P	N	P
ASPSSSQATSLLGQASTGSDQSTQAASPGLLTVK	C1_08540C_A	(orf19.399) Putative serine/threonine protein kinase; possibly an essential gene, disruptants not obtained by UAU1 method	1xPhospho [S/T]	1xPhospho [S/T]	22	[117-150]	0	3313.58	Y	P	P	N	P	P	P	P	Y	P	Y	N	P	N	P	P	P	N	P	P	P	P	P	P	P	N	P	N	P	N	P	N	P	P	P	P	Y	P	Y	P	P
RLSIEDFDLLK	C1_08540C_A	(orf19.399) Putative serine/threonine protein kinase; possibly an essential gene, disruptants not obtained by UAU1 method	1xPhospho [S3(100)]	1xPhospho [S387(100)]	12	[385-395]	1	1428.71	P	P	N	N	N	N	P	N	N	P	P	N	N	P	N	N	N	N	N	P	P	P	N	P	N	P	N	P	N	P	P	N	N	N	P	N	P	P	N	N	N
SQNSTLDVVTGPK	C1_08580C_A	(orf19.405) Putative H+/Ca2+ antiporter; Spider biofilm repressed	1xPhospho [S4(100)]	1xPhospho [S246(100)]	299	[243-255]	0	1425.66	Y	P	Y	P	Y	P	Y	P	Y	P	Y	P	P	P	P	P	P	P	Y	P	Y	P	Y	P	P	P	P	P	P	P	Y	P	Y	P	Y	P	Y	P	Y	P	Y
ELFEEDQSADAILNER	C1_08580C_A	(orf19.405) Putative H+/Ca2+ antiporter; Spider biofilm repressed	1xPhospho [S8(100)]	1xPhospho [S234(100)]	28	[227-242]	0	1958.84	N	N	N	N	N	N	N	N	Y	N	N	N	N	N	N	P	N	N	N	N	N	N	N	N	N	N	N	N	N	N	Y	N	P	N	P	N	P	N	P	N	P
SQNSTLDVVTGPK	C1_08580C_A	(orf19.405) Putative H+/Ca2+ antiporter; Spider biofilm repressed	2xPhospho [S1(100); S/T]	2xPhospho [S243(100); S/T]	12	[243-255]	0	1505.63	N	N	P	N	P	N	N	N	P	N	Y	N	P	N	P	N	P	N	P	N	P	N	P	N	P	N	P	N	P	N	P	N	Y	N	N	N	P	N	P	N	N
SLNVSDDSIASVSNK	C1_08600C_A	(orf19.407) Ortholog of S. cerevisiae Gcd6; catalytic epsilon subunit of the translation initiation factor eIF2B; genes encoding translation factors are repressed by phagocytosis by murine macrophages	1xPhospho [S5(100)]	1xPhospho [S520(100)]	1083	[516-530]	0	1615.72	Y	Y	Y	Y	Y	P	Y	P	Y	P	Y	Y	Y	P	Y	Y	Y	P	Y	Y	Y	Y	Y	Y	Y	Y	Y	Y	Y	Y	Y	P	Y	P	Y	Y	Y	P	Y	P	Y
SLNVSDDSIASVSNK	C1_08600C_A	(orf19.407) Ortholog of S. cerevisiae Gcd6; catalytic epsilon subunit of the translation initiation factor eIF2B; genes encoding translation factors are repressed by phagocytosis by murine macrophages	2xPhospho [S5(100); S8(100)]	2xPhospho [S520(100); S523(100)]	781	[516-530]	0	1695.69	Y	Y	Y	P	Y	P	Y	P	Y	P	Y	P	Y	N	Y	P	Y	N	Y	N	Y	P	Y	P	Y	N	Y	P	Y	P	Y	P	Y	N	Y	N	Y	P	Y	P	Y
SLNVSDDSIASVSNKK	C1_08600C_A	(orf19.407) Ortholog of S. cerevisiae Gcd6; catalytic epsilon subunit of the translation initiation factor eIF2B; genes encoding translation factors are repressed by phagocytosis by murine macrophages	2xPhospho [S5(100); S8(100)]	2xPhospho [S520(100); S523(100)]	290	[516-531]	1	1823.78	Y	P	Y	N	Y	P	Y	P	Y	P	Y	P	Y	P	Y	P	Y	P	Y	P	Y	N	Y	P	Y	P	Y	P	Y	P	Y	P	Y	P	Y	P	Y	P	Y	P	Y
SLNVSDDSIASVSNKK	C1_08600C_A	(orf19.407) Ortholog of S. cerevisiae Gcd6; catalytic epsilon subunit of the translation initiation factor eIF2B; genes encoding translation factors are repressed by phagocytosis by murine macrophages	3xPhospho [S5(100); S8(100); S11(100)]	3xPhospho [S520(100); S523(100); S526(100)]	269	[516-531]	1	1903.75	Y	N	Y	N	Y	N	Y	N	Y	N	Y	N	Y	N	Y	N	Y	N	Y	N	Y	N	Y	N	Y	N	Y	N	Y	N	Y	N	Y	N	Y	N	Y	N	Y	N	Y
SLNVSDDSIASVSNK	C1_08600C_A	(orf19.407) Ortholog of S. cerevisiae Gcd6; catalytic epsilon subunit of the translation initiation factor eIF2B; genes encoding translation factors are repressed by phagocytosis by murine macrophages	3xPhospho [S5(100); S8(100); S11(100)]	3xPhospho [S520(100); S523(100); S526(100)]	269	[516-530]	0	1775.65	Y	N	Y	N	Y	N	Y	N	Y	N	Y	N	Y	N	Y	N	Y	N	Y	N	P	N	Y	N	Y	N	P	N	Y	N	Y	N	P	N	P	N	P	N	Y	N	Y
FITWLQEADEEDSDEDDEDSE	C1_08600C_A	(orf19.407) Ortholog of S. cerevisiae Gcd6; catalytic epsilon subunit of the translation initiation factor eIF2B; genes encoding translation factors are repressed by phagocytosis by murine macrophages	2xPhospho [S13(100); S20(100)]	2xPhospho [S724(100); S731(100)]	22	[712-732]	0	2676.89	N	N	N	N	N	N	P	N	Y	N	P	P	N	N	P	N	P	N	N	P	N	N	N	N	Y	N	P	N	P	N	N	N	Y	N	N	N	Y	N	Y	N	P
IVETPIVTENEFGDFDDESNSEDENEYEDGNAVPVLAVK	C1_08600C_A	(orf19.407) Ortholog of S. cerevisiae Gcd6; catalytic epsilon subunit of the translation initiation factor eIF2B; genes encoding translation factors are repressed by phagocytosis by murine macrophages	2xPhospho [S19(100); S21(100)]	2xPhospho [S453(100); S455(100)]	12	[435-473]	0	4488.87	P	N	P	N	P	N	Y	N	P	N	P	N	N	N	N	N	P	N	P	N	P	N	P	N	P	N	P	N	P	N	Y	N	P	N	Y	N	P	N	P	N	P
SHEGSDNEDEDDQNDKDVGNER	C1_08640W_B	(orf19.4722) RNA polymerase II transcription factor involved in regulation of galactose catabolism genes; as result of transcriptional rewiring, performs role analogous to Gal4p in S. cerevisiae; involved in regulation of sphingolipid homeostasis	1xPhospho [S5(100)]	1xPhospho [S104(100)]	617	[100-121]	1	2583.93	Y	N	Y	N	Y	N	Y	P	Y	N	Y	N	Y	N	Y	N	Y	N	Y	N	Y	N	P	N	Y	N	Y	N	Y	N	P	P	Y	N	Y	N	Y	N	Y	N	Y
VVKENSPEDDAVK	C1_08640W_B	(orf19.4722) RNA polymerase II transcription factor involved in regulation of galactose catabolism genes; as result of transcriptional rewiring, performs role analogous to Gal4p in S. cerevisiae; involved in regulation of sphingolipid homeostasis	1xPhospho [S6(100)]	1xPhospho [S162(100)]	254	[157-169]	1	1509.68	Y	P	Y	P	P	P	Y	P	Y	P	Y	P	P	P	P	P	P	P	P	P	Y	P	P	P	P	P	P	P	P	P	Y	P	Y	P	P	P	Y	P	Y	P	P
NSTYIKSHEGSDNEDEDDQNDKDVGNER	C1_08640W_B	(orf19.4722) RNA polymerase II transcription factor involved in regulation of galactose catabolism genes; as result of transcriptional rewiring, performs role analogous to Gal4p in S. cerevisiae; involved in regulation of sphingolipid homeostasis	2xPhospho [S7(100); S11(100)]	2xPhospho [S100(100); S104(100)]	120	[94-121]	2	3370.27	Y	N	P	N	P	N	Y	N	Y	N	Y	N	P	N	P	N	P	N	N	N	Y	N	Y	N	P	N	P	N	P	N	Y	N	Y	N	Y	N	Y	N	Y	N	P
ENSPEDDAVK	C1_08640W_B	(orf19.4722) RNA polymerase II transcription factor involved in regulation of galactose catabolism genes; as result of transcriptional rewiring, performs role analogous to Gal4p in S. cerevisiae; involved in regulation of sphingolipid homeostasis	1xPhospho [S3(100)]	1xPhospho [S162(100)]	4	[160-169]	0	1183.45	N	N	N	N	N	N	N	N	N	N	N	N	N	N	N	N	N	N	N	N	N	N	N	N	N	N	N	N	N	N	N	N	N	N	N	N	N	N	N	N	N
LPEVESPK	C1_08670W_A	(orf19.4725) Putative component of the MBF and SBF transcription complexes involved in G1/S cell-cycle progression; periodic mRNA expression, peak at cell-cycle G1/S phase	1xPhospho [S6(100)]	1xPhospho [S518(100)]	1246	[513-520]	0	978.454	Y	P	Y	P	Y	P	Y	P	Y	P	Y	P	P	P	P	P	Y	P	Y	P	Y	P	Y	P	Y	P	Y	P	Y	P	Y	P	Y	P	Y	P	Y	P	Y	P	Y
LYEEDANSDSDILDSPSK	C1_08670W_A	(orf19.4725) Putative component of the MBF and SBF transcription complexes involved in G1/S cell-cycle progression; periodic mRNA expression, peak at cell-cycle G1/S phase	1xPhospho [S15(100)]	1xPhospho [S209(100)]	400	[195-212]	0	2077.85	Y	P	Y	P	Y	P	Y	P	Y	P	Y	P	Y	P	Y	P	Y	P	Y	P	Y	P	Y	P	Y	P	P	P	Y	P	Y	P	Y	P	Y	P	Y	P	Y	P	Y
LYEEDANSDSDILDSPSK	C1_08670W_A	(orf19.4725) Putative component of the MBF and SBF transcription complexes involved in G1/S cell-cycle progression; periodic mRNA expression, peak at cell-cycle G1/S phase	2xPhospho [S8(100); S15(99.6)]	2xPhospho [S202(100); S209(99.6)]	177	[195-212]	0	2157.81	Y	P	Y	P	P	P	Y	N	Y	N	Y	N	P	N	P	N	Y	N	Y	N	Y	N	Y	N	Y	N	Y	N	Y	N	Y	N	Y	P	Y	P	Y	N	Y	N	Y
MDSPIHIGDLTTQSIQQK	C1_08670W_A	(orf19.4725) Putative component of the MBF and SBF transcription complexes involved in G1/S cell-cycle progression; periodic mRNA expression, peak at cell-cycle G1/S phase	1xAcetyl [N-Term]; 1xPhospho [S3(100)]	1xAcetyl [N-Term]; 1xPhospho [S3(100)]	125	[1-18]	0	2133.99	P	P	Y	N	P	P	P	P	P	P	Y	P	P	P	P	P	P	P	Y	P	Y	P	Y	P	P	P	P	P	P	P	Y	P	P	P	Y	P	Y	P	Y	P	P
LYEEDANSDSDILDSPSKK	C1_08670W_A	(orf19.4725) Putative component of the MBF and SBF transcription complexes involved in G1/S cell-cycle progression; periodic mRNA expression, peak at cell-cycle G1/S phase	2xPhospho [S8(100); S15(100)]	2xPhospho [S202(100); S209(100)]	70	[195-213]	1	2285.91	P	N	P	N	P	P	Y	N	Y	N	Y	N	P	N	P	N	P	N	P	N	P	N	Y	N	P	N	P	N	P	N	P	N	Y	N	Y	N	N	N	P	N	P
LYEEDANSDSDILDSPSKK	C1_08670W_A	(orf19.4725) Putative component of the MBF and SBF transcription complexes involved in G1/S cell-cycle progression; periodic mRNA expression, peak at cell-cycle G1/S phase	1xPhospho [S15(99.5)]	1xPhospho [S209(99.5)]	19	[195-213]	1	2205.94	P	N	P	N	N	N	N	P	N	P	P	N	N	N	N	N	N	N	P	N	P	N	P	N	P	N	P	N	N	N	P	N	P	N	P	N	Y	N	Y	N	P
RLEIGGEKLPEVESPK	C1_08670W_A	(orf19.4725) Putative component of the MBF and SBF transcription complexes involved in G1/S cell-cycle progression; periodic mRNA expression, peak at cell-cycle G1/S phase	1xPhospho [S14(100)]	1xPhospho [S518(100)]	15	[505-520]	2	1860.95	N	P	N	P	N	P	N	P	N	N	N	N	N	P	N	P	N	N	P	P	N	P	N	P	N	P	P	P	P	P	N	P	N	P	N	N	N	P	N	P	N
LNTIFSSDEEEEEIQEPDFK	C1_08700W_B	(orf19.4728) Ortholog(s) have role in histone deacetylation and Set3 complex localization	1xPhospho [S/T]	1xPhospho [S/T]	549	[522-541]	0	2479.04	Y	N	Y	N	Y	N	Y	N	Y	N	Y	N	Y	N	Y	N	Y	N	Y	N	Y	N	Y	P	Y	N	Y	P	Y	P	Y	N	Y	N	Y	N	Y	N	Y	P	Y
APSVPVSSDEDDVVEEK	C1_08700W_B	(orf19.4728) Ortholog(s) have role in histone deacetylation and Set3 complex localization	2xPhospho [S7(100); S8(100)]	2xPhospho [S959(100); S960(100)]	358	[953-969]	0	1961.77	Y	N	Y	N	Y	N	Y	N	Y	N	Y	N	N	N	Y	N	Y	N	Y	N	Y	P	Y	N	Y	N	Y	P	P	P	Y	N	Y	N	Y	N	Y	N	Y	N	Y
LNTIFSSDEEEEEIQEPDFK	C1_08700W_B	(orf19.4728) Ortholog(s) have role in histone deacetylation and Set3 complex localization	2xPhospho [S6(100); S7(100)]	2xPhospho [S527(100); S528(100)]	235	[522-541]	0	2559.01	Y	N	Y	N	P	N	Y	P	Y	N	Y	N	N	P	P	N	P	N	P	P	Y	N	Y	N	Y	N	P	N	P	N	Y	N	Y	N	Y	N	Y	P	Y	N	Y
SSISDISSQK	C1_08700W_B	(orf19.4728) Ortholog(s) have role in histone deacetylation and Set3 complex localization	1xPhospho [S]	1xPhospho [S]	194	[252-261]	0	1131.49	Y	P	Y	P	P	P	Y	N	P	P	P	P	P	P	P	P	P	P	P	P	Y	P	Y	P	P	P	P	P	P	P	Y	P	Y	P	P	P	Y	P	Y	P	P
APSVPVSSDEDDVVEEK	C1_08700W_B	(orf19.4728) Ortholog(s) have role in histone deacetylation and Set3 complex localization	3xPhospho [S3(100); S7(100); S8(100)]	3xPhospho [S955(100); S959(100); S960(100)]	113	[953-969]	0	2041.73	P	N	Y	N	P	N	Y	N	Y	N	Y	N	P	N	P	N	P	N	P	N	P	N	Y	N	P	N	N	N	P	N	Y	N	Y	N	Y	N	P	N	P	N	P
APSVPVSSDEDDVVEEK	C1_08700W_B	(orf19.4728) Ortholog(s) have role in histone deacetylation and Set3 complex localization	1xPhospho [S8(99.7)]	1xPhospho [S960(99.7)]	93	[953-969]	0	1881.8	Y	N	P	N	P	N	P	N	Y	N	Y	N	N	N	P	N	P	N	P	N	P	N	P	N	P	N	P	N	P	N	P	N	P	N	P	N	Y	P	Y	P	Y
TSFTDYLK	C1_08700W_B	(orf19.4728) Ortholog(s) have role in histone deacetylation and Set3 complex localization	1xPhospho [S2(100)]	1xPhospho [S336(100)]	36	[335-342]	0	1054.45	Y	N	Y	N	P	N	Y	N	P	N	Y	N	P	N	P	N	P	N	P	N	P	N	P	N	P	P	P	N	P	N	P	N	P	N	Y	N	P	N	P	N	P
SESFADTSLLSPVNESDTDFNFNELAEIPEAK	C1_08700W_B	(orf19.4728) Ortholog(s) have role in histone deacetylation and Set3 complex localization	1xPhospho [S/T]	1xPhospho [S/T]	9	[434-465]	0	3596.58	P	N	N	N	N	N	N	N	N	N	P	N	N	N	N	N	N	N	N	N	P	N	N	N	P	N	N	N	N	N	N	N	N	N	N	N	P	N	N	N	P
SESFADTSLLSPVNESDTDFNFNELAEIPEAK	C1_08700W_B	(orf19.4728) Ortholog(s) have role in histone deacetylation and Set3 complex localization	2xPhospho [S1(50); S3(50)]	2xPhospho [S434(50); S436(50)]	9	[434-465]	0	3676.55	N	N	N	N	P	N	P	N	N	N	P	N	N	P	P	N	N	P	P	N	P	N	P	N	N	N	N	N	N	N	P	N	Y	N	N	N	P	N	Y	N	N
DGSVVAANVSENIDENENISEAETVIADDLPR	C1_08700W_B	(orf19.4728) Ortholog(s) have role in histone deacetylation and Set3 complex localization	1xPhospho [S20(100)]	1xPhospho [S485(100)]	9	[466-497]	0	3465.55	P	N	P	N	P	N	P	N	N	N	P	P	N	N	P	N	P	N	P	N	N	N	P	N	P	N	P	N	N	N	P	N	P	P	P	P	P	N	P	N	Y
APSVPVSSDEDDVVEEKEITAHTENK	C1_08700W_B	(orf19.4728) Ortholog(s) have role in histone deacetylation and Set3 complex localization	2xPhospho [S7(100); S8(100)]	2xPhospho [S959(100); S960(100)]	2	[953-978]	1	2985.26	N	N	N	N	N	N	N	N	N	N	N	N	N	N	N	N	N	N	N	N	N	N	N	N	N	N	N	N	P	N	N	N	Y	N	N	N	P	N	N	N	N
GGIQESNGSDAEFDFPLFAASDTVVEDR	C1_08710W_A	(orf19.4730) Ortholog of <i>S. cerevisiae</i> : YNL050C, <i>C. glabrata CBS138</i> : CAGL0G01276g, <i>C. dubliniensis CD36</i> : Cd36_08220, <i>C. parapsilosis CDC317</i> : CPAR2_804440 and <i>C. auris B8441</i> : B9J08_004556	1xPhospho [S9(100)]	1xPhospho [S55(100)]	230	[47-74]	0	3053.3	Y	N	Y	N	Y	N	Y	P	Y	P	Y	P	Y	P	Y	P	Y	P	Y	P	Y	P	Y	P	Y	P	Y	P	Y	P	Y	P	Y	P	Y	P	Y	P	Y	P	Y
SLLYNSESDYDSDTSDYVVPK	C1_08710W_A	(orf19.4730) Ortholog of <i>S. cerevisiae</i> : YNL050C, <i>C. glabrata CBS138</i> : CAGL0G01276g, <i>C. dubliniensis CD36</i> : Cd36_08220, <i>C. parapsilosis CDC317</i> : CPAR2_804440 and <i>C. auris B8441</i> : B9J08_004556	1xPhospho [S12(100)]	1xPhospho [S20(100)]	51	[9-29]	0	2477.03	Y	N	P	N	Y	N	P	N	P	N	P	N	Y	N	Y	N	Y	N	Y	N	Y	N	P	N	P	N	P	N	Y	N	P	N	P	N	P	N	P	N	Y	N	Y
GGIQESNGSDAEFDFPLFAASDTVVEDR	C1_08710W_A	(orf19.4730) Ortholog of <i>S. cerevisiae</i> : YNL050C, <i>C. glabrata CBS138</i> : CAGL0G01276g, <i>C. dubliniensis CD36</i> : Cd36_08220, <i>C. parapsilosis CDC317</i> : CPAR2_804440 and <i>C. auris B8441</i> : B9J08_004556	2xPhospho [S6(100); S9(100)]	2xPhospho [S52(100); S55(100)]	3	[47-74]	0	3133.27	N	N	N	N	N	N	P	N	P	N	P	N	N	N	N	N	N	N	N	N	N	N	P	N	N	N	Y	N	P	N	P	N	N	N	N	N	P	N	P	N	P
SLLYNSESDYDSDTSDYVVPK	C1_08710W_A	(orf19.4730) Ortholog of <i>S. cerevisiae</i> : YNL050C, <i>C. glabrata CBS138</i> : CAGL0G01276g, <i>C. dubliniensis CD36</i> : Cd36_08220, <i>C. parapsilosis CDC317</i> : CPAR2_804440 and <i>C. auris B8441</i> : B9J08_004556	3xPhospho [S6(100); S8(100); S12(100)]	3xPhospho [S14(100); S16(100); S20(100)]	3	[9-29]	0	2636.96	N	N	N	N	N	N	N	N	N	N	N	N	N	N	N	N	N	N	N	N	N	N	N	N	N	N	N	N	Y	N	N	N	N	N	N	N	N	N	N	N	N
SSSSLVTDSAAGATAFSCALK	C1_08780W_A	(orf19.4736) Ortholog(s) have alkaline phosphatase activity, zinc ion sensor activity, role in nicotinamide nucleotide metabolic process, protein dephosphorylation and extracellular region, fungal-type vacuole, fungal-type vacuole membrane localization	1xCarbamidomethyl [C18]; 1xPhospho [S/T]	1xPhospho [S/T]	1	[116-136]	0	2110.94	N	N	N	N	N	N	N	N	N	N	N	N	N	N	N	N	N	N	N	N	N	N	N	N	N	N	N	N	N	N	Y	N	N	N	N	N	N	N	N	N	N
STEPQLTVTR	C1_08790W_A	(orf19.4737) Putative polyamine transporter; MFS-MDR family; induced by Sfu1, regulated upon white-opaque; decreased expression in hyphae vs yeast-form cells; regulated by Nrg1; Spider biofilm repressed	1xPhospho [S1(99.7)]	1xPhospho [S42(99.7)]	208	[42-51]	0	1211.57	P	P	P	P	P	P	Y	P	Y	P	Y	P	Y	P	P	P	Y	P	Y	P	Y	P	Y	P	Y	P	Y	P	Y	P	Y	P	Y	P	Y	P	P	P	Y	P	Y
VKTIQEEEK	C1_08790W_A	(orf19.4737) Putative polyamine transporter; MFS-MDR family; induced by Sfu1, regulated upon white-opaque; decreased expression in hyphae vs yeast-form cells; regulated by Nrg1; Spider biofilm repressed	1xPhospho [T3(100)]	1xPhospho [T108(100)]	24	[106-114]	1	1183.56	N	N	N	N	N	N	P	N	P	N	P	N	N	N	N	N	P	N	P	P	P	P	P	P	N	P	P	P	P	N	P	P	N	P	P	P	N	P	N	P	P
VSHDDSSDSEITAQEFNPTAFQPDLEAQSINSSDTQHSEK	C1_08790W_A	(orf19.4737) Putative polyamine transporter; MFS-MDR family; induced by Sfu1, regulated upon white-opaque; decreased expression in hyphae vs yeast-form cells; regulated by Nrg1; Spider biofilm repressed	1xPhospho [S/T]	1xPhospho [S/T]	5	[2-41]	0	4471.9	N	N	N	N	N	N	N	N	N	N	N	N	N	N	N	N	N	N	Y	N	P	N	P	N	N	N	N	N	N	N	P	N	N	N	P	N	N	N	P	N	P
MVSHDDSSDSEITAQEFNPTAFQPDLEAQSINSSDTQHSEK	C1_08790W_A	(orf19.4737) Putative polyamine transporter; MFS-MDR family; induced by Sfu1, regulated upon white-opaque; decreased expression in hyphae vs yeast-form cells; regulated by Nrg1; Spider biofilm repressed	1xMet-loss [N-Term]; 1xPhospho [S/T]	1xMet-loss [N-Term]; 1xPhospho [S/T]	2	[1-41]	0	4471.9	N	N	N	N	N	N	N	N	N	N	N	N	N	N	N	N	N	N	N	N	N	N	N	N	N	N	N	N	N	N	N	N	N	N	P	N	N	N	P	N	P
VSHDDSSDSEITAQEFNPTAFQPDLEAQSINSSDTQHSEK	C1_08790W_A	(orf19.4737) Putative polyamine transporter; MFS-MDR family; induced by Sfu1, regulated upon white-opaque; decreased expression in hyphae vs yeast-form cells; regulated by Nrg1; Spider biofilm repressed	2xPhospho [S/T]	2xPhospho [S/T]	1	[2-41]	0	4551.86	N	N	N	N	N	N	N	N	N	N	N	N	N	N	N	N	N	N	P	N	Y	N	N	N	N	N	N	N	N	N	N	N	N	N	N	N	N	N	P	N	N
KQSLSDDVR	C1_08900W_A	(orf19.4749) Protein of unknown function; hyphal-induced expression, regulated by Cyr1, Ras1, Efg1; Hap43-induced gene; Spider biofilm induced	1xPhospho [S3(100)]	1xPhospho [S13(100)]	702	[11-19]	1	1127.51	Y	P	Y	P	P	P	Y	P	P	P	P	P	P	P	P	P	P	P	Y	P	Y	P	Y	P	P	P	Y	P	Y	P	Y	P	Y	P	P	P	Y	P	Y	P	Y
EGSSSISTNVADR	C1_08900W_A	(orf19.4749) Protein of unknown function; hyphal-induced expression, regulated by Cyr1, Ras1, Efg1; Hap43-induced gene; Spider biofilm induced	1xPhospho [S5(100)]	1xPhospho [S24(100)]	482	[20-32]	0	1402.58	Y	N	P	N	Y	N	Y	N	Y	P	Y	N	P	N	P	P	P	P	P	P	Y	P	Y	N	P	N	P	P	P	N	Y	P	Y	P	Y	P	Y	N	Y	P	P
ELEEELPEIEQELTDSEEEDEFIR	C1_08900W_A	(orf19.4749) Protein of unknown function; hyphal-induced expression, regulated by Cyr1, Ras1, Efg1; Hap43-induced gene; Spider biofilm induced	2xPhospho [T14(100); S16(100)]	2xPhospho [T61(100); S63(100)]	108	[48-71]	0	3110.25	P	N	Y	N	Y	N	Y	N	Y	N	Y	N	Y	N	P	N	Y	N	Y	N	Y	N	Y	N	Y	N	Y	N	Y	N	Y	N	Y	N	Y	N	Y	N	Y	N	Y
QSLSDDVR	C1_08900W_A	(orf19.4749) Protein of unknown function; hyphal-induced expression, regulated by Cyr1, Ras1, Efg1; Hap43-induced gene; Spider biofilm induced	1xPhospho [S2(100)]	1xPhospho [S13(100)]	65	[12-19]	0	999.414	P	P	P	P	P	P	Y	P	Y	P	Y	P	N	P	P	P	N	P	P	P	P	P	Y	P	P	P	P	P	P	P	N	P	P	P	N	P	P	P	P	P	P
SNSNHLIPLSPEQQR	C1_08900W_A	(orf19.4749) Protein of unknown function; hyphal-induced expression, regulated by Cyr1, Ras1, Efg1; Hap43-induced gene; Spider biofilm induced	1xPhospho [S]	1xPhospho [S]	16	[33-47]	0	1799.84	P	P	P	N	P	P	Y	N	Y	N	P	N	P	P	P	P	P	P	P	N	P	N	P	N	N	P	N	P	P	P	P	N	N	N	P	P	Y	N	N	N	N
ELEEELPEIEQELTDSEEEDEFIR	C1_08900W_A	(orf19.4749) Protein of unknown function; hyphal-induced expression, regulated by Cyr1, Ras1, Efg1; Hap43-induced gene; Spider biofilm induced	1xPhospho [T14(99.5)]	1xPhospho [T61(99.5)]	9	[48-71]	0	3030.29	N	N	N	N	N	N	N	N	N	N	N	N	N	N	N	P	N	N	P	P	N	P	N	N	N	N	N	N	N	N	P	N	P	N	P	N	N	N	N	N	N
SSSTPHFDFK	C1_08940C_B	(orf19.4752) Zinc finger transcription factor; similar to S. cerevisiae Msn4, but not a significant stress response regulator in C. albicans; partly complements STRE-activation defect of S. cerevisiae msn2 msn4 double mutant; flow model biofilm induced	1xPhospho [S3(99.5)]	1xPhospho [S410(99.5)]	46	[408-417]	0	1232.5	P	N	N	N	N	N	Y	N	Y	N	Y	N	N	P	N	P	P	P	P	N	Y	N	N	N	N	P	N	P	N	P	P	N	N	N	P	N	N	N	P	N	P
NISHLNLSELSHK	C1_08950W_A	(orf19.4753) Putative 6-phosphofructo-2-kinase; protein repressed during the mating process	1xPhospho [S3(100)]	1xPhospho [S366(100)]	252	[364-376]	0	1571.76	Y	P	Y	P	P	P	Y	P	Y	P	Y	P	P	P	P	P	P	P	P	P	Y	P	Y	P	P	P	P	P	P	P	Y	P	Y	P	Y	P	Y	P	Y	P	P
RPLTDTPIVSTIGSPITR	C1_08950W_A	(orf19.4753) Putative 6-phosphofructo-2-kinase; protein repressed during the mating process	1xPhospho [S14(100)]	1xPhospho [S313(100)]	163	[300-317]	0	2004.05	Y	P	Y	P	P	P	Y	P	Y	P	Y	P	P	P	P	P	P	P	Y	P	Y	P	Y	P	P	P	P	P	P	P	Y	P	Y	P	P	P	P	P	Y	P	P
RPLTDTPIVSTIGSPITR	C1_08950W_A	(orf19.4753) Putative 6-phosphofructo-2-kinase; protein repressed during the mating process	2xPhospho [T6(100); S14(99.5)]	2xPhospho [T305(100); S313(99.5)]	113	[300-317]	0	2084.02	Y	P	P	P	P	P	P	P	Y	P	Y	P	P	P	P	P	P	P	P	P	Y	P	Y	P	P	P	P	P	N	P	Y	P	P	P	P	P	Y	P	Y	P	P
SLDSQLLEPYDSNSSVNSFLPEFNK	C1_08950W_A	(orf19.4753) Putative 6-phosphofructo-2-kinase; protein repressed during the mating process	1xPhospho [S1(100)]	1xPhospho [S275(100)]	71	[275-299]	0	2910.31	Y	P	Y	P	P	P	Y	N	Y	P	Y	P	N	P	P	N	N	N	P	P	P	P	Y	P	P	P	P	P	P	P	P	P	Y	N	Y	P	Y	P	Y	P	P
EGSPDAESLK	C1_08950W_A	(orf19.4753) Putative 6-phosphofructo-2-kinase; protein repressed during the mating process	1xPhospho [S3(100)]	1xPhospho [S385(100)]	32	[383-392]	0	1112.45	Y	N	Y	N	P	N	Y	N	P	N	P	N	N	N	P	N	P	N	N	N	N	N	N	N	P	N	P	N	P	N	P	N	P	N	P	N	N	N	P	N	P
DTTTNKEGSPDAESLK	C1_08950W_A	(orf19.4753) Putative 6-phosphofructo-2-kinase; protein repressed during the mating process	1xPhospho [S9(100)]	1xPhospho [S385(100)]	31	[377-392]	1	1772.76	P	N	N	N	P	N	Y	N	P	P	N	P	N	N	N	N	N	N	P	N	P	N	P	N	N	N	P	N	N	N	P	N	P	N	P	N	P	N	P	N	P
LNAGPENQPLPDKATTPTESRSPR	C1_08950W_A	(orf19.4753) Putative 6-phosphofructo-2-kinase; protein repressed during the mating process	2xPhospho [T15(50); T16(50)]	2xPhospho [T616(50); T617(50)]	6	[602-625]	2	2736.24	P	N	P	N	N	N	N	N	N	N	N	N	N	N	N	N	N	N	P	N	P	N	P	N	N	N	N	N	N	N	P	N	P	N	P	N	P	N	N	N	N
YLNEHGYIFSDPGTYQWPLTSPNVK	C1_08980C_B	(orf19.4754) Glucose-6-phosphate dehydrogenase; antigenic in mice; activity induced by O2 or oxidizing agents H2O2, menadione, macrophage; caspofungin repressed; induced in core stress response; regulated by Gcn2, Gcn4; rat catheter biofilm repressed	1xPhospho [S21(99.4)]	1xPhospho [S500(99.4)]	18	[480-504]	0	3006.37	N	N	N	P	N	N	P	N	N	P	N	P	N	N	P	P	N	N	N	N	N	P	N	P	N	P	N	P	N	P	P	N	N	N	N	N	P	N	N	N	N
RADEDSFDLGHR	C1_08990C_A	(orf19.4755) Subtilisin-like protease (proprotein convertase); processes aspartyl proteinase Sap2; required for hyphal growth and wild-type virulence in mice; required for maturation of candidalysin Ece1p	1xPhospho [S6(100)]	1xPhospho [S838(100)]	1302	[833-844]	1	1497.61	Y	P	Y	P	Y	P	Y	P	Y	N	Y	P	Y	P	Y	P	Y	P	Y	P	Y	P	Y	P	Y	P	Y	P	Y	P	Y	P	Y	P	Y	P	Y	P	Y	P	Y
ADEDSFDLGHR	C1_08990C_A	(orf19.4755) Subtilisin-like protease (proprotein convertase); processes aspartyl proteinase Sap2; required for hyphal growth and wild-type virulence in mice; required for maturation of candidalysin Ece1p	1xPhospho [S5(100)]	1xPhospho [S838(100)]	937	[834-844]	0	1341.51	Y	P	Y	P	Y	P	P	P	Y	P	Y	P	Y	Y	Y	P	Y	Y	Y	P	Y	N	Y	N	Y	Y	Y	Y	Y	P	Y	P	Y	P	Y	P	Y	P	Y	P	Y
DGYEFDIIPGEDYSDSDDDEDDSDTR	C1_08990C_A	(orf19.4755) Subtilisin-like protease (proprotein convertase); processes aspartyl proteinase Sap2; required for hyphal growth and wild-type virulence in mice; required for maturation of candidalysin Ece1p	2xPhospho [S14(100); S16(100)]	2xPhospho [S820(100); S822(100)]	7	[807-832]	0	3145.05	P	P	P	N	N	N	P	N	P	P	Y	N	P	N	Y	P	Y	P	N	N	N	N	P	N	P	N	P	P	P	N	P	N	N	N	N	N	P	N	P	P	P
DGYEFDIIPGEDYSDSDDDEDDSDTRR	C1_08990C_A	(orf19.4755) Subtilisin-like protease (proprotein convertase); processes aspartyl proteinase Sap2; required for hyphal growth and wild-type virulence in mice; required for maturation of candidalysin Ece1p	2xPhospho [S14(100); S16(100)]	2xPhospho [S820(100); S822(100)]	3	[807-833]	1	3301.15	N	P	N	P	P	N	N	P	N	P	P	P	N	N	N	N	N	N	N	N	N	N	P	P	P	N	N	P	N	N	Y	P	N	N	N	N	N	N	N	N	N
DDFSDFSDDDDDDELEESNTYIK	C1_09040C_B	(orf19.4760) Putative protein-histidine N-methyltransferase; Spider biofilm induced	2xPhospho [S4(100); S7(100)]	2xPhospho [S45(100); S48(100)]	279	[42-64]	0	2888.97	Y	N	Y	N	Y	N	Y	N	Y	N	Y	N	Y	N	Y	N	Y	N	Y	N	Y	N	Y	N	Y	N	Y	N	Y	N	Y	N	Y	N	Y	N	Y	N	Y	N	Y
DDFSDFSDDDDDDELEESNTYIK	C1_09040C_B	(orf19.4760) Putative protein-histidine N-methyltransferase; Spider biofilm induced	1xPhospho [S7(100)]	1xPhospho [S48(100)]	213	[42-64]	0	2809	Y	N	Y	N	Y	N	P	N	Y	N	Y	N	Y	N	Y	N	Y	N	Y	N	Y	N	Y	P	Y	P	Y	P	Y	P	Y	N	Y	N	P	N	Y	N	Y	N	Y
PGDNDIVLVDSSSDNEEER	C1_09050W_A	(orf19.4761) Putative histone deacetylase, involved in regulation of white-opaque switching	3xPhospho [S11(100); S12(100); S13(100)]	3xPhospho [S12(100); S13(100); S14(100)]	161	[2-20]	0	2329.81	Y	N	Y	N	Y	N	Y	N	Y	N	Y	N	P	N	N	N	Y	N	Y	N	Y	N	Y	N	P	N	P	N	Y	N	Y	N	P	N	P	N	Y	N	Y	N	Y
PGDNDIVLVDSSSDNEEEREEDDDDESQHR	C1_09050W_A	(orf19.4761) Putative histone deacetylase, involved in regulation of white-opaque switching	3xPhospho [S11(100); S12(100); S13(100)]	3xPhospho [S12(100); S13(100); S14(100)]	2	[2-31]	1	3685.3	N	N	N	N	N	N	N	N	N	N	N	N	N	N	N	N	N	N	N	N	N	N	N	N	N	N	N	N	N	N	N	N	N	N	N	N	N	N	N	N	N
PGDNDIVLVDSSSDNEEER	C1_09050W_A	(orf19.4761) Putative histone deacetylase, involved in regulation of white-opaque switching	2xPhospho [S12(99.4); S13(99.4)]	2xPhospho [S13(99.4); S14(99.4)]	1	[2-20]	0	2249.85	N	N	N	N	N	N	N	N	N	N	N	N	N	N	N	N	Y	N	N	N	N	N	N	N	N	N	N	N	N	N	N	N	N	N	N	N	N	N	N	N	N
PGDNDIVLVDSSSDNEEEREDDDDDESQHR	C1_09050W_B	(orf19.4761) Putative histone deacetylase, involved in regulation of white-opaque switching	3xPhospho [S11(100); S12(100); S13(100)]	3xPhospho [S12(100); S13(100); S14(100)]	16	[2-31]	1	3671.29	P	N	P	N	P	N	P	N	Y	N	P	N	N	N	N	N	N	N	N	N	N	N	N	N	N	N	N	N	N	N	N	N	Y	N	P	N	P	N	Y	N	N
SSPSILSK	C1_09090C_B	(orf19.4766) Zn(II)2Cys6 transcription factor; required for utilization of ornithine as a nitrogen source and for wild-type resistance to caffeine; required for yeast cell adherence to silicone substrate	1xAcetyl [N-Term]; 1xPhospho [S2(99.5)]	1xAcetyl [N-Term]; 1xPhospho [S3(99.5)]	27	[2-9]	0	940.439	Y	P	Y	P	P	P	P	N	P	P	N	P	P	P	P	P	P	P	N	P	N	N	P	N	P	N	P	P	P	P	P	P	Y	P	P	P	P	P	Y	P	P
STTPTSSPTPTDGKPENEEPTTVGDDNDNDDNNEFDHK	C1_09090C_B	(orf19.4766) Zn(II)2Cys6 transcription factor; required for utilization of ornithine as a nitrogen source and for wild-type resistance to caffeine; required for yeast cell adherence to silicone substrate	2xPhospho [S/T]	2xPhospho [S/T]	9	[929-966]	0	4277.65	P	N	P	N	N	N	Y	N	N	N	N	N	N	N	N	N	N	N	P	N	N	N	N	N	N	N	N	N	N	N	P	N	Y	N	P	N	P	N	N	N	N
STTPTSSPTPTDGKPENEEPTTVGDDNDNDDNNEFDHK	C1_09090C_B	(orf19.4766) Zn(II)2Cys6 transcription factor; required for utilization of ornithine as a nitrogen source and for wild-type resistance to caffeine; required for yeast cell adherence to silicone substrate	3xPhospho [T5(99.1); S/T]	3xPhospho [T933(99.1); S/T]	6	[929-966]	0	4357.61	N	N	P	N	N	N	Y	N	P	N	Y	N	N	P	P	N	P	P	P	N	N	N	P	N	P	N	N	N	N	N	N	N	N	N	P	N	N	N	P	N	P
FAASGVNQPTSESLR	C1_09140C_B	(orf19.4772) Predicted adaptor protein involved in activation of MAP kinase-dependent signaling pathways; links response to oxidative stress to morphogenesis and cell wall biosynthesis; mediates formation of microcolonies; caspofungin repressed	1xPhospho [S13(100)]	1xPhospho [S196(100)]	590	[184-198]	0	1643.74	Y	P	Y	P	Y	P	Y	P	Y	P	Y	P	Y	P	Y	P	Y	P	Y	P	Y	P	Y	P	Y	P	Y	P	Y	P	Y	P	Y	P	Y	P	Y	P	Y	P	Y
NTIYTDSETGTGITFR	C1_09140C_B	(orf19.4772) Predicted adaptor protein involved in activation of MAP kinase-dependent signaling pathways; links response to oxidative stress to morphogenesis and cell wall biosynthesis; mediates formation of microcolonies; caspofungin repressed	1xPhospho [S7(100)]	1xPhospho [S319(100)]	104	[313-328]	0	1855.81	P	P	Y	N	P	P	Y	P	Y	P	Y	P	P	P	P	P	P	P	Y	P	P	P	Y	P	P	P	P	P	P	P	P	P	Y	P	P	P	Y	P	Y	P	Y
NTIYTDSETGTGITFR	C1_09140C_B	(orf19.4772) Predicted adaptor protein involved in activation of MAP kinase-dependent signaling pathways; links response to oxidative stress to morphogenesis and cell wall biosynthesis; mediates formation of microcolonies; caspofungin repressed	2xPhospho [T5(100); S7(100)]	2xPhospho [T317(100); S319(100)]	54	[313-328]	0	1935.78	Y	N	Y	N	Y	N	Y	N	Y	N	Y	N	P	P	Y	N	P	P	Y	N	P	N	P	N	Y	N	Y	N	P	N	P	N	Y	N	Y	N	P	N	P	N	P
FAASGVNQPTSESLR	C1_09140C_B	(orf19.4772) Predicted adaptor protein involved in activation of MAP kinase-dependent signaling pathways; links response to oxidative stress to morphogenesis and cell wall biosynthesis; mediates formation of microcolonies; caspofungin repressed	2xPhospho [S4(100); S/T]	2xPhospho [S187(100); S/T]	42	[184-198]	0	1723.71	P	N	P	N	P	N	Y	P	Y	N	P	N	P	N	P	N	P	N	P	N	P	N	P	P	P	N	P	N	P	N	Y	N	Y	N	P	N	P	N	Y	N	P
STPEGSIEEIIR	C1_09170W_A	(orf19.4775) Essential transcription factor, mediates heat shock transcriptional induction; in the absence of heat stress, Cta8p levels are modulated by growth temperature to regulate basal expression of genes involved in protein folding	1xPhospho [S/T]	1xPhospho [S/T]	56	[576-587]	0	1410.65	Y	N	Y	N	P	N	Y	P	Y	N	P	P	P	N	P	N	P	N	P	P	Y	P	Y	P	N	P	P	P	P	N	P	P	P	P	P	P	Y	P	Y	P	Y
STPEGSIEEIIR	C1_09170W_A	(orf19.4775) Essential transcription factor, mediates heat shock transcriptional induction; in the absence of heat stress, Cta8p levels are modulated by growth temperature to regulate basal expression of genes involved in protein folding	2xPhospho [S6(100); S/T]	2xPhospho [S581(100); S/T]	12	[576-587]	0	1490.62	N	N	N	N	N	N	P	N	Y	N	Y	N	N	N	N	N	N	N	P	N	P	N	P	N	N	N	N	N	N	N	P	N	P	N	P	N	P	N	N	N	N
MYEQLVGHQPGATTNNNNHSSSTAISAPSPR	C1_09170W_A	(orf19.4775) Essential transcription factor, mediates heat shock transcriptional induction; in the absence of heat stress, Cta8p levels are modulated by growth temperature to regulate basal expression of genes involved in protein folding	1xPhospho [S29(100)]	1xPhospho [S630(100)]	2	[602-632]	0	3346.49	P	N	P	N	N	N	Y	P	P	N	N	P	N	N	P	N	N	N	P	N	P	N	P	N	N	P	P	P	P	P	N	N	N	N	N	N	P	P	P	P	N
NSDEGSPPPTPIR	C1_09260C_A	(orf19.4785) Putative protein phosphatase of the Type 2C-related family (serine/threonine-specific), similar to S. cerevisiae Ptc1p; mutant shows virulence defect	1xPhospho [S6(100)]	1xPhospho [S150(100)]	983	[145-157]	0	1446.63	Y	N	Y	N	Y	N	Y	P	Y	P	Y	P	Y	N	Y	P	Y	P	Y	N	Y	P	Y	N	Y	P	Y	P	Y	P	Y	P	Y	P	Y	P	Y	P	Y	P	Y
NSDEGSPPPTPITGK	C1_09260C_B	(orf19.4785) Putative protein phosphatase of the Type 2C-related family (serine/threonine-specific), similar to S. cerevisiae Ptc1p; mutant shows virulence defect	1xPhospho [S6(100)]	1xPhospho [S150(100)]	445	[145-159]	0	1576.69	Y	P	Y	N	Y	N	Y	N	Y	N	Y	N	P	N	P	N	Y	N	Y	N	Y	P	Y	P	P	P	Y	N	Y	N	Y	P	P	P	Y	N	Y	P	Y	P	Y
TVSSSTSSPSTPTK	C1_09260C_B	(orf19.4785) Putative protein phosphatase of the Type 2C-related family (serine/threonine-specific), similar to S. cerevisiae Ptc1p; mutant shows virulence defect	1xPhospho [T11(99.5)]	1xPhospho [T21(99.5)]	102	[11-24]	0	1446.64	Y	Y	Y	Y	P	Y	P	P	P	P	P	P	P	Y	P	P	P	P	P	P	Y	P	P	P	P	P	P	P	P	P	P	P	P	P	P	P	Y	P	Y	P	P
NSDEGSPPPTPITGK	C1_09260C_B	(orf19.4785) Putative protein phosphatase of the Type 2C-related family (serine/threonine-specific), similar to S. cerevisiae Ptc1p; mutant shows virulence defect	2xPhospho [S6(100); T10(100)]	2xPhospho [S150(100); T154(100)]	40	[145-159]	0	1656.66	P	N	Y	N	P	N	P	N	Y	N	Y	N	N	N	P	N	N	N	P	N	P	N	P	N	Y	N	P	N	N	N	P	N	P	N	N	N	P	N	P	N	P
FETADVGVDGLDSPVR	C1_09280W_A	(orf19.4787) Ortholog of <i>S. cerevisiae</i> : JJJ2, <i>C. glabrata CBS138</i> : CAGL0I06226g, <i>C. dubliniensis CD36</i> : Cd36_08750, <i>C. parapsilosis CDC317</i> : CPAR2_803690 and <i>C. auris B8441</i> : B9J08_004047	1xPhospho [S13(100)]	1xPhospho [S364(100)]	324	[352-367]	0	1756.78	Y	P	Y	P	Y	P	Y	P	Y	P	Y	P	Y	P	Y	P	Y	P	P	P	P	P	Y	P	Y	P	Y	P	Y	P	Y	P	Y	P	Y	P	Y	P	Y	P	Y
ATSSVNNTTIPAQR	C1_09280W_A	(orf19.4787) Ortholog of <i>S. cerevisiae</i> : JJJ2, <i>C. glabrata CBS138</i> : CAGL0I06226g, <i>C. dubliniensis CD36</i> : Cd36_08750, <i>C. parapsilosis CDC317</i> : CPAR2_803690 and <i>C. auris B8441</i> : B9J08_004047	1xPhospho [S3(99.2)]	1xPhospho [S326(99.2)]	114	[324-337]	0	1539.72	P	P	P	P	Y	P	Y	P	Y	P	Y	P	N	P	N	P	N	P	Y	P	Y	P	Y	P	P	P	P	P	P	P	Y	P	Y	P	P	P	P	P	P	P	Y
SKSPIIPDVILLSDEETETPEANAVQDNSTYIPQGSLGHEFR	C1_09280W_A	(orf19.4787) Ortholog of <i>S. cerevisiae</i> : JJJ2, <i>C. glabrata CBS138</i> : CAGL0I06226g, <i>C. dubliniensis CD36</i> : Cd36_08750, <i>C. parapsilosis CDC317</i> : CPAR2_803690 and <i>C. auris B8441</i> : B9J08_004047	2xPhospho [S13(100); S/T/Y]	2xPhospho [S388(100); S/T/Y]	23	[376-417]	1	4757.19	Y	N	P	N	P	N	P	N	P	N	Y	P	N	N	P	N	N	N	P	P	N	N	Y	N	Y	N	P	P	Y	N	N	N	Y	N	Y	N	Y	N	P	N	Y
SLNASPVSINNESGGTSSLK	C1_09320C_A	(orf19.4792) Protein with a regulator of G-protein signaling domain; Plc1-regulated; Spider biofilm induced; rat catheter biofilm repressed	2xPhospho [S5(100); S8(100)]	2xPhospho [S536(100); S539(100)]	6	[532-551]	0	2121.91	N	N	N	N	N	N	P	N	Y	N	Y	N	N	N	N	N	N	N	N	N	N	N	N	N	N	N	N	N	P	N	N	N	N	N	N	N	N	N	N	N	N
KGSFAEGDAIEER	C1_09350W_A	(orf19.4796) Putative eIF-4E-binding repressor of CAP-dependent translation; stationary phase enriched protein	1xPhospho [S3(100)]	1xPhospho [S107(100)]	4140	[105-117]	1	1488.64	Y	Y	Y	Y	Y	Y	Y	Y	Y	Y	Y	Y	Y	Y	Y	Y	Y	Y	Y	Y	Y	Y	Y	Y	Y	Y	Y	Y	Y	Y	Y	Y	Y	P	Y	Y	Y	Y	Y	Y	Y
GSFAEGDAIEER	C1_09350W_A	(orf19.4796) Putative eIF-4E-binding repressor of CAP-dependent translation; stationary phase enriched protein	1xPhospho [S2(100)]	1xPhospho [S107(100)]	1352	[106-117]	0	1360.54	Y	Y	Y	P	Y	Y	Y	P	Y	P	Y	P	Y	Y	Y	P	Y	Y	Y	P	Y	P	Y	P	Y	P	Y	P	Y	P	Y	P	Y	P	Y	P	Y	P	Y	P	Y
SEPVVDEDGWATLSKPK	C1_09350W_A	(orf19.4796) Putative eIF-4E-binding repressor of CAP-dependent translation; stationary phase enriched protein	1xPhospho [S1(100)]	1xPhospho [S88(100)]	118	[88-104]	0	1937.89	Y	P	P	P	P	P	P	P	P	Y	Y	P	P	P	P	P	P	P	P	P	Y	P	P	P	P	Y	P	P	P	P	P	Y	Y	Y	Y	P	Y	Y	P	P	P
KSEPVVDEDGWATLSKPK	C1_09350W_A	(orf19.4796) Putative eIF-4E-binding repressor of CAP-dependent translation; stationary phase enriched protein	1xPhospho [S2(100)]	1xPhospho [S88(100)]	107	[87-104]	1	2065.98	Y	P	P	P	P	P	P	P	Y	P	P	P	P	P	P	P	P	P	P	P	Y	P	Y	P	P	P	P	P	P	P	Y	P	Y	P	P	P	Y	P	P	P	P
SEAHTPKPEILDAFNK	C1_09350W_A	(orf19.4796) Putative eIF-4E-binding repressor of CAP-dependent translation; stationary phase enriched protein	1xPhospho [T5(100)]	1xPhospho [T18(100)]	24	[14-29]	0	1876.88	N	P	P	P	P	N	P	P	P	N	Y	N	P	P	N	P	P	P	P	N	Y	N	P	N	P	N	P	N	P	N	P	N	P	P	P	P	P	N	P	P	P
SQVSTHMSTFNNDSR	C1_09360C_A	(orf19.4798) Ortholog(s) have role in protein localization to plasma membrane and plasma membrane localization	1xPhospho [S14(100)]	1xPhospho [S772(100)]	246	[759-773]	0	1790.72	Y	P	P	P	P	P	Y	N	Y	P	Y	P	P	P	P	P	P	P	Y	P	Y	P	Y	P	P	P	P	P	P	P	Y	P	Y	P	P	P	Y	P	P	P	P
LKSNLHVEDDGK	C1_09360C_A	(orf19.4798) Ortholog(s) have role in protein localization to plasma membrane and plasma membrane localization	1xPhospho [S3(100)]	1xPhospho [S212(100)]	80	[210-221]	1	1434.66	Y	N	Y	P	P	P	P	N	N	N	P	P	P	N	P	P	P	P	P	P	P	P	P	P	P	P	P	P	P	P	P	P	P	N	P	P	Y	P	Y	P	N
LKSNLHVEDDGKR	C1_09360C_A	(orf19.4798) Ortholog(s) have role in protein localization to plasma membrane and plasma membrane localization	1xPhospho [S3(100)]	1xPhospho [S212(100)]	63	[210-222]	2	1590.76	Y	N	P	N	P	N	Y	N	Y	N	N	N	N	N	N	N	N	N	N	N	Y	N	N	N	P	N	N	N	N	N	Y	N	N	N	P	N	P	N	N	N	P
NMQTTDVDSILSGLESEDEAAFVV	C1_09360C_A	(orf19.4798) Ortholog(s) have role in protein localization to plasma membrane and plasma membrane localization	1xPhospho [T/S]	1xPhospho [T/S]	8	[935-958]	0	2650.15	N	N	N	N	N	N	N	N	N	N	N	N	N	N	N	N	N	N	P	N	N	N	N	N	N	N	N	N	N	N	N	N	N	N	N	N	N	N	N	N	N
NDVNANDISDIAGAK	C1_09370W_A	(orf19.4799) Putative mRNA splicing factor; ortholog is essential in S. cerevisiae; Spider biofilm induced	1xPhospho [S9(100)]	1xPhospho [S404(100)]	5	[396-410]	0	1596.69	P	P	N	P	N	P	N	P	P	N	N	P	N	N	N	N	N	N	N	P	N	N	N	N	P	N	N	P	N	N	N	P	N	P	N	P	Y	N	N	N	N
NYSNDKLISPK	C1_09380W_A	(orf19.4800) Protein involved in the pH response pathway; binds to the transcription factor Rim101 and may serve as a scaffold to facilitate the C-terminal proteolytic cleavage that activates Rim101; required for alkaline pH-induced hyphal growth	1xPhospho [S3(100)]	1xPhospho [S761(100)]	4	[759-769]	1	1358.64	N	N	N	N	N	N	N	N	N	N	N	N	N	N	N	N	N	P	N	N	N	N	N	N	N	N	N	N	N	N	P	P	Y	P	P	N	N	N	N	N	N
ESMDSLNSETPLQR	C1_09400C_B	(orf19.4802) Protein similar to S. cerevisiae Fth1p, a high affinity iron transporter for intravacuolar stores of iron; repressed by Sfu1p, amphotericin B, caspofungin; induced by alkaline pH, ciclopirox olamine; regulated by Sef1p, Sfu1p, and Hap43p	1xPhospho [S5(100)]	1xPhospho [S415(100)]	135	[411-424]	0	1686.7	P	P	P	P	P	N	P	P	Y	P	Y	P	N	P	N	N	N	P	P	P	P	N	P	N	P	P	N	N	N	P	Y	P	Y	P	Y	P	P	N	P	P	P
ESMDSLNSETPLQR	C1_09400C_B	(orf19.4802) Protein similar to S. cerevisiae Fth1p, a high affinity iron transporter for intravacuolar stores of iron; repressed by Sfu1p, amphotericin B, caspofungin; induced by alkaline pH, ciclopirox olamine; regulated by Sef1p, Sfu1p, and Hap43p	2xPhospho [S5(100); S8(100)]	2xPhospho [S415(100); S418(100)]	47	[411-424]	0	1766.67	N	N	N	N	N	N	P	N	P	N	Y	N	N	N	N	N	N	N	P	N	P	N	Y	N	P	N	N	N	N	N	P	N	Y	N	Y	N	P	N	P	N	P
NQTYNSTESSSSLIPTESDDLTFEK	C1_09400C_B	(orf19.4802) Protein similar to S. cerevisiae Fth1p, a high affinity iron transporter for intravacuolar stores of iron; repressed by Sfu1p, amphotericin B, caspofungin; induced by alkaline pH, ciclopirox olamine; regulated by Sef1p, Sfu1p, and Hap43p	1xPhospho [T7(97.7)]	1xPhospho [T59(97.7)]	12	[53-77]	0	2873.22	P	N	P	P	N	P	P	N	P	N	P	N	N	P	P	N	P	N	P	N	P	N	N	N	N	N	N	N	P	N	P	N	N	N	P	N	P	N	P	N	P
NQTYNSTESSSSLIPTESDDLTFEK	C1_09400C_B	(orf19.4802) Protein similar to S. cerevisiae Fth1p, a high affinity iron transporter for intravacuolar stores of iron; repressed by Sfu1p, amphotericin B, caspofungin; induced by alkaline pH, ciclopirox olamine; regulated by Sef1p, Sfu1p, and Hap43p	2xPhospho [S9(96.3); S10(97.4)]	2xPhospho [S61(96.3); S62(97.4)]	3	[53-77]	0	2953.19	N	N	N	N	N	N	N	N	N	N	N	N	N	N	N	N	N	N	N	N	N	N	P	N	N	N	N	N	N	N	N	N	N	N	N	N	N	N	N	N	N
AQMESDYDQEEAIDTTSVVPLLADR	C1_09430W_A	(orf19.4805) Putative membrane protein; induced by alpha pheromone in SpiderM medium; Hap4-induced gene; Spider biofilm induced	1xPhospho [S5(100)]	1xPhospho [S743(100)]	59	[739-763]	0	2876.25	P	P	P	P	Y	P	Y	P	P	P	P	P	N	P	P	P	Y	P	P	P	P	P	P	P	Y	P	Y	P	P	P	Y	P	Y	P	P	P	P	P	P	P	P
GFDQLSIANVK	C1_09430W_A	(orf19.4805) Putative membrane protein; induced by alpha pheromone in SpiderM medium; Hap4-induced gene; Spider biofilm induced	1xPhospho [S6(100)]	1xPhospho [S129(100)]	28	[124-134]	0	1271.6	N	P	P	P	P	P	P	P	P	P	Y	P	P	P	P	P	P	P	Y	P	Y	P	P	P	P	P	P	P	P	P	Y	P	P	P	Y	P	N	P	P	P	N
AQMESDYDQEEAIDTTSVVPLLADR	C1_09430W_A	(orf19.4805) Putative membrane protein; induced by alpha pheromone in SpiderM medium; Hap4-induced gene; Spider biofilm induced	1xOxidation [M3]; 1xPhospho [S/Y/T]	1xPhospho [S/Y/T]	1	[739-763]	0	2892.25	N	N	N	N	N	N	N	N	P	N	P	N	N	N	N	N	N	N	N	N	N	N	N	N	N	N	N	N	N	N	N	N	N	N	N	N	N	N	N	N	N
SANIDDVPIEVSK	C1_09490C_A	(orf19.4813) Putative GMP synthase, involved in the final step of guanine biosynthesis; soluble protein in hyphae; flucytosine induced; macrophage-downregulated protein abundance; protein level decreases in stationary phase cultures	1xAcetyl [N-Term]; 1xPhospho [S1(100)]	1xAcetyl [N-Term]; 1xPhospho [S2(100)]	13	[2-14]	0	1508.69	Y	P	N	P	P	P	Y	P	P	P	P	N	P	P	P	N	P	N	P	P	P	P	P	P	P	P	Y	P	P	P	P	P	P	N	P	P	P	P	P	P	Y
MSANIDDVPIEVSK	C1_09490C_A	(orf19.4813) Putative GMP synthase, involved in the final step of guanine biosynthesis; soluble protein in hyphae; flucytosine induced; macrophage-downregulated protein abundance; protein level decreases in stationary phase cultures	1xMet-loss+Acetyl [N-Term]; 1xPhospho [S2(100)]	1xMet-loss+Acetyl [N-Term]; 1xPhospho [S2(100)]	4	[1-14]	0	1508.69	Y	P	N	P	P	P	Y	P	P	P	P	N	P	P	P	N	P	N	P	P	P	P	P	P	P	P	P	P	P	P	P	P	P	N	P	P	P	P	P	P	Y
SANIDDVPIEVSK	C1_09490C_A	(orf19.4813) Putative GMP synthase, involved in the final step of guanine biosynthesis; soluble protein in hyphae; flucytosine induced; macrophage-downregulated protein abundance; protein level decreases in stationary phase cultures	1xPhospho [S1(100)]	1xPhospho [S2(100)]	4	[2-14]	0	1466.68	P	P	Y	P	P	P	P	P	N	N	P	P	N	P	P	P	Y	P	P	N	P	P	P	P	P	P	P	P	P	P	N	N	N	P	N	N	P	P	P	P	P
TSSASLTQTPASLTTDNER	C1_09540W_B	(orf19.4818) Protein of unknown function; Spider biofilm induced	2xPhospho [S3(99.6); T/S]	2xPhospho [S58(99.6); T/S]	59	[56-74]	0	2139.88	P	N	Y	N	Y	P	P	N	Y	N	P	N	P	P	P	N	P	N	P	N	P	N	Y	N	Y	P	P	N	P	N	P	N	P	N	Y	N	Y	N	Y	P	P
TSSASLTQTPASLTTDNER	C1_09540W_B	(orf19.4818) Protein of unknown function; Spider biofilm induced	1xPhospho [T/S]	1xPhospho [T/S]	24	[56-74]	0	2059.92	Y	N	N	P	N	N	P	P	P	P	P	P	P	N	P	P	N	P	P	N	P	N	N	N	P	P	P	P	P	N	N	N	P	N	N	N	Y	P	Y	P	Y
DLLSPFVPNAK	C1_09690W_B	(orf19.4833) Malate synthase; glyoxylate cycle enzyme; no mammalian homolog; regulated upon white-opaque switch; phagocytosis, strong oxidative stress induced; stationary phase enriched; flow model biofilm repressed; rat catheter, Spider biofilm induced	1xPhospho [S4(100)]	1xPhospho [S416(100)]	8	[413-423]	0	1280.63	N	N	N	N	N	P	P	P	P	N	P	P	N	P	P	N	N	P	N	N	N	N	N	N	N	N	N	N	N	N	N	P	N	P	N	P	N	P	N	N	N
TPPIGEDAPQDIDK	C1_09750W_B	(orf19.4839) GET complex subunit; expression downregulated in an ssr1 null mutant	1xPhospho [T1(100)]	1xPhospho [T85(100)]	278	[85-98]	0	1575.69	Y	P	Y	P	P	P	Y	P	Y	P	Y	N	P	P	P	P	P	P	Y	P	Y	P	Y	P	Y	P	P	P	P	P	Y	P	Y	P	Y	P	Y	P	Y	P	Y
MFNQVEGGDSPPSESATSTQDPAELK	C1_09750W_B	(orf19.4839) GET complex subunit; expression downregulated in an ssr1 null mutant	1xPhospho [S10(100)]	1xPhospho [S133(100)]	28	[124-149]	0	2802.18	Y	N	P	N	P	N	P	N	P	N	P	N	P	N	P	N	P	N	N	N	N	N	P	N	P	N	P	N	P	N	Y	N	P	N	P	N	Y	N	Y	N	Y
EATPSHDEDPEIQDITEITTPPPRTPPIGEDAPQDIDK	C1_09750W_B	(orf19.4839) GET complex subunit; expression downregulated in an ssr1 null mutant	1xPhospho [T25(99.2)]	1xPhospho [T85(99.2)]	15	[61-98]	1	4244.94	N	N	N	N	N	N	N	N	N	N	N	N	N	P	P	N	N	N	N	N	N	N	N	N	P	N	N	N	N	N	Y	N	N	N	N	N	N	N	N	N	P
EATPSHDEDPEIQDITEITTPPPRTPPIGEDAPQDIDK	C1_09750W_B	(orf19.4839) GET complex subunit; expression downregulated in an ssr1 null mutant	2xPhospho [T16(98.6); T25(100)]	2xPhospho [T76(98.6); T85(100)]	7	[61-98]	1	4324.91	N	N	N	N	N	P	P	N	N	N	N	N	N	N	N	N	N	N	P	N	P	N	N	N	N	N	N	N	N	N	N	N	P	N	N	N	N	N	N	N	N
EFEITGDSLSPQNTTSR	C1_09780C_B	(orf19.4843) Putative iron/copper reductas; involved in iron homeostasis; rat catheter and Spider biofilm induced	1xPhospho [T/S]	1xPhospho [T/S]	12	[584-600]	0	1961.85	P	N	N	N	N	N	P	N	P	N	P	N	N	N	P	N	N	N	N	N	N	N	N	N	N	N	N	N	N	N	P	N	P	N	N	N	Y	N	P	N	P
SPSQGENEESSVLPR	C1_09790C_A	(orf19.4844) Ortholog(s) have 3'-5' RNA helicase activity, RNA binding, polynucleotide adenylyltransferase activity, protein-macromolecule adaptor activity	1xPhospho [S1(100)]	1xPhospho [S173(100)]	102	[173-187]	0	1695.72	Y	N	Y	P	P	P	Y	P	Y	P	P	P	P	P	P	P	P	P	N	N	P	N	P	P	P	N	P	N	P	N	Y	N	P	P	P	N	Y	N	P	N	P
SSLDVTETGSSGALEAQVGEHVVR	C1_09800C_B	(orf19.4845) Putative integral membrane protein; fluconazole-induced	1xPhospho [S/T]	1xPhospho [S/T]	3	[147-170]	0	2508.16	N	N	N	N	N	N	N	P	N	N	N	P	N	N	N	P	N	P	N	N	N	P	N	P	N	P	N	P	N	N	N	P	N	P	N	P	N	P	N	P	N
TIGNGNNELTDDDVEIKR	C1_09850C_A	(orf19.4850) Ortholog of <i>S. cerevisiae</i> : CUB1, <i>C. dubliniensis CD36</i> : Cd36_09270, <i>C. parapsilosis CDC317</i> : CPAR2_803450, <i>C. auris B8441</i> : B9J08_002739 and <i>Candida tenuis NRRL Y-1498</i> : CANTEDRAFT_131760	1xPhospho [T10(100)]	1xPhospho [T566(100)]	256	[557-574]	1	2082.93	Y	P	P	P	P	P	Y	P	Y	P	Y	P	P	P	Y	P	P	P	Y	P	Y	P	Y	P	P	P	Y	P	Y	P	Y	P	Y	P	Y	P	Y	P	Y	P	Y
TIGNGNNELTDDDVEIK	C1_09850C_A	(orf19.4850) Ortholog of <i>S. cerevisiae</i> : CUB1, <i>C. dubliniensis CD36</i> : Cd36_09270, <i>C. parapsilosis CDC317</i> : CPAR2_803450, <i>C. auris B8441</i> : B9J08_002739 and <i>Candida tenuis NRRL Y-1498</i> : CANTEDRAFT_131760	1xPhospho [T10(100)]	1xPhospho [T566(100)]	62	[557-573]	0	1926.83	P	P	Y	N	P	N	P	P	Y	P	P	N	Y	P	Y	N	Y	P	Y	P	P	N	Y	N	Y	N	P	N	Y	P	P	P	P	N	P	N	Y	N	P	N	Y
TYSGLVTPHSRPTTPSFGLNSNAATSATSTGPSNSSSGSTPK	C1_09850C_A	(orf19.4850) Ortholog of <i>S. cerevisiae</i> : CUB1, <i>C. dubliniensis CD36</i> : Cd36_09270, <i>C. parapsilosis CDC317</i> : CPAR2_803450, <i>C. auris B8441</i> : B9J08_002739 and <i>Candida tenuis NRRL Y-1498</i> : CANTEDRAFT_131760	2xPhospho [T1(50); S3(50)]	2xPhospho [T2(50); S4(50)]	30	[2-43]	0	4269.9	P	N	P	P	P	P	Y	N	Y	N	Y	N	N	N	N	P	P	P	P	N	P	P	Y	P	P	P	N	P	N	P	Y	N	Y	N	Y	N	N	N	N	P	N
MTYSGLVTPHSRPTTPSFGLNSNAATSATSTGPSNSSSGSTPK	C1_09850C_A	(orf19.4850) Ortholog of <i>S. cerevisiae</i> : CUB1, <i>C. dubliniensis CD36</i> : Cd36_09270, <i>C. parapsilosis CDC317</i> : CPAR2_803450, <i>C. auris B8441</i> : B9J08_002739 and <i>Candida tenuis NRRL Y-1498</i> : CANTEDRAFT_131760	1xMet-loss [N-Term]; 2xPhospho [T2(50); S4(50)]	1xMet-loss [N-Term]; 2xPhospho [T2(50); S4(50)]	14	[1-43]	0	4269.9	P	N	P	P	P	P	Y	N	Y	N	Y	N	N	N	N	P	P	P	P	N	P	P	Y	P	P	P	N	P	N	P	Y	N	Y	N	Y	N	N	N	N	P	N
TYSGLVTPHSRPTTPSFGLNSNAATSATSTGPSNSSSGSTPK	C1_09850C_A	(orf19.4850) Ortholog of <i>S. cerevisiae</i> : CUB1, <i>C. dubliniensis CD36</i> : Cd36_09270, <i>C. parapsilosis CDC317</i> : CPAR2_803450, <i>C. auris B8441</i> : B9J08_002739 and <i>Candida tenuis NRRL Y-1498</i> : CANTEDRAFT_131760	3xPhospho [T/S/Y]	3xPhospho [T/S/Y]	4	[2-43]	0	4349.86	P	P	N	N	N	N	P	P	Y	N	P	N	N	N	N	N	N	N	N	N	P	N	P	N	N	N	N	N	N	N	P	P	P	P	P	N	N	N	N	N	N
LEDEEDDHMGTPSSIKEEGEQGEANTDSK	C1_09860C_B	(orf19.4851) Protein with polyglutamate motifs and abundant Ser/Thr residues; described as a subunit of TFIIE, which is a basal transcription initiation factor of RNA Polymerase II; possibly an essential gene, disruptants not obtained by UAU1 method	2xPhospho [S14(99.7); T/S]	2xPhospho [S302(99.7); T/S]	19	[289-317]	1	3337.26	N	N	P	N	P	N	N	N	N	N	Y	N	N	N	N	N	N	N	P	N	Y	N	N	N	N	N	P	N	P	N	N	N	Y	N	N	N	N	N	Y	N	Y
LEDEEDDHMGTPSSIKEEGEQGEANTDSK	C1_09860C_B	(orf19.4851) Protein with polyglutamate motifs and abundant Ser/Thr residues; described as a subunit of TFIIE, which is a basal transcription initiation factor of RNA Polymerase II; possibly an essential gene, disruptants not obtained by UAU1 method	1xPhospho [S14(99.5)]	1xPhospho [S302(99.5)]	13	[289-317]	1	3257.29	Y	N	N	N	N	N	N	N	N	N	N	N	P	N	P	N	P	N	N	N	N	N	N	N	P	N	N	N	P	N	N	N	N	N	N	N	N	N	N	N	P
DLDDASVNEAIPAAQPETDEK	C1_09920W_A	(orf19.4858) Protein similar to S. cerevisiae Vps41p, which is involved in vacuole organization and biogenesis; transposon mutation affects filamentous growth; regulated by Gcn4p; induced in response to amino acid starvation (3-aminotriazole treatment)	1xPhospho [S6(100)]	1xPhospho [S31(100)]	54	[26-46]	0	2307.99	Y	N	P	N	N	N	P	N	P	N	Y	P	N	N	N	N	N	N	P	N	P	N	P	N	N	N	N	N	N	N	P	N	P	N	P	N	Y	N	Y	N	Y
DLDDASVNEAIPTAQPETDEK	C1_09920W_B	(orf19.4858) Protein similar to S. cerevisiae Vps41p, which is involved in vacuole organization and biogenesis; transposon mutation affects filamentous growth; regulated by Gcn4p; induced in response to amino acid starvation (3-aminotriazole treatment)	1xPhospho [S6(100)]	1xPhospho [S31(100)]	48	[26-46]	0	2338	N	P	P	P	P	P	P	P	P	N	P	P	P	P	N	P	N	P	P	P	P	N	P	N	P	N	N	N	N	P	N	P	N	N	P	N	Y	N	Y	P	Y
SIDAAAEPLESISPDNDSSAIPGLETK	C1_09970C_A	(orf19.4863) Homeodomain-like transcription factor; regulator of pyruvate decarboxylase; contains a putative C-terminal activation domain, Glu- and Pro-rich; complements glucose utilization defect of S. cerevisiae pdc2 mutant	1xPhospho [S13(100)]	1xPhospho [S602(100)]	37	[590-616]	0	2807.29	P	P	Y	N	Y	N	P	N	Y	N	Y	N	P	P	P	P	P	N	P	N	P	N	P	N	P	N	P	N	P	N	P	N	P	P	P	N	P	P	Y	P	Y
ALSAISGLGTTSTSVVSDSPSGTTQK	C1_09970C_A	(orf19.4863) Homeodomain-like transcription factor; regulator of pyruvate decarboxylase; contains a putative C-terminal activation domain, Glu- and Pro-rich; complements glucose utilization defect of S. cerevisiae pdc2 mutant	1xPhospho [S19(100)]	1xPhospho [S635(100)]	6	[617-642]	0	2532.21	P	N	N	N	N	N	P	N	N	N	N	N	P	N	Y	N	P	N	N	N	N	N	N	N	N	N	N	N	N	N	N	N	N	N	N	N	N	N	N	N	N
ISSSTTSSPQSNLHSPSK	C1_10010C_A	(orf19.4867) Putative protein kinase with a role in control of growth and morphogenesis, required for full virulence; mutant cells are small, rounded, and sometimes binucleate; not required for filamentous growth; mutant is hypersensitive to caspofungin	1xPhospho [S15(99.7)]	1xPhospho [S327(99.7)]	114	[313-330]	0	1924.86	Y	P	Y	P	P	P	Y	P	Y	P	Y	P	P	P	P	P	P	P	Y	P	Y	P	Y	P	P	P	P	P	P	P	Y	P	P	P	Y	P	Y	P	Y	P	Y
SSNPIPYPPTEPLPTNISASVAETGK	C1_10010C_A	(orf19.4867) Putative protein kinase with a role in control of growth and morphogenesis, required for full virulence; mutant cells are small, rounded, and sometimes binucleate; not required for filamentous growth; mutant is hypersensitive to caspofungin	1xPhospho [S/Y/T]	1xPhospho [S/Y/T]	1	[456-481]	0	2747.32	P	N	N	N	N	N	N	P	N	N	N	P	N	N	N	N	N	N	P	P	P	N	P	P	N	P	N	P	N	P	N	N	N	N	N	N	N	N	N	N	N
PTSPTESIPNSSTK	C1_10020W_A	(orf19.4869) GATA-type transcription factor; regulator of iron-responsive genes; represses iron utilization genes if iron is present; Hap43-repressed; promotes gastrointestinal commensalism in mice; Spider biofilm induced	1xPhospho [S3(99.7)]	1xPhospho [S4(99.7)]	363	[2-15]	0	1525.68	Y	P	Y	P	Y	P	Y	P	Y	P	Y	P	P	P	P	N	Y	P	Y	P	Y	P	Y	P	Y	N	Y	N	Y	P	Y	P	Y	P	Y	P	Y	P	Y	P	Y
MPTSPTESIPNSSTK	C1_10020W_A	(orf19.4869) GATA-type transcription factor; regulator of iron-responsive genes; represses iron utilization genes if iron is present; Hap43-repressed; promotes gastrointestinal commensalism in mice; Spider biofilm induced	1xMet-loss [N-Term]; 1xPhospho [S4(99.6)]	1xMet-loss [N-Term]; 1xPhospho [S4(99.6)]	126	[1-15]	0	1525.68	Y	P	Y	P	Y	P	Y	P	Y	P	Y	P	P	P	P	N	P	P	Y	P	Y	P	Y	P	Y	N	Y	N	Y	P	Y	P	Y	P	Y	P	Y	P	Y	P	Y
GYTPENIR	C1_10020W_A	(orf19.4869) GATA-type transcription factor; regulator of iron-responsive genes; represses iron utilization genes if iron is present; Hap43-repressed; promotes gastrointestinal commensalism in mice; Spider biofilm induced	1xPhospho [T3(100)]	1xPhospho [T411(100)]	4	[409-416]	0	1029.44	N	N	N	N	N	N	N	N	N	N	N	N	N	N	N	N	N	N	N	N	N	N	N	N	N	N	N	N	N	N	N	N	N	N	N	N	N	N	N	N	N
DSESSPVEPAANDSSSSTNYTQSSK	C1_10030W_A	(orf19.4870) Putative ATP-dependent DEAD-box RNA helicase; Hap43-induced; repressed by prostaglandins; Spider biofilm induced	1xPhospho [S2(97.9)]	1xPhospho [S100(97.9)]	15	[99-123]	0	2655.06	N	N	Y	N	P	N	P	N	P	N	P	N	N	N	N	N	P	N	N	N	P	N	N	N	N	N	N	N	N	N	P	N	P	N	P	N	N	N	P	N	Y
EFDENDAKSPTTTTPQPSR	C1_10080W_A	(orf19.4875) Ortholog(s) have role in mRNA splicing, via spliceosome and U2-type spliceosomal complex localization	1xPhospho [S9(100)]	1xPhospho [S121(100)]	32	[113-131]	1	2200.94	P	N	P	N	P	N	P	N	Y	N	P	N	P	N	P	N	P	N	P	N	P	N	P	P	N	N	P	P	P	P	P	N	N	P	P	N	Y	P	P	P	P
EFDENDAKSPTTTAPQPSR	C1_10080W_B	(orf19.4875) Ortholog(s) have role in mRNA splicing, via spliceosome and U2-type spliceosomal complex localization	1xPhospho [S9(99.3)]	1xPhospho [S121(99.3)]	16	[113-131]	1	2170.93	N	P	N	P	N	P	P	P	Y	P	P	N	N	N	P	P	P	P	N	P	N	N	P	P	N	N	P	N	N	P	P	N	N	P	P	N	P	N	P	N	P
DGDDTDSGELYSEQQQNK	C1_10090C_A	(orf19.4878) Protein of unknown function; Hap43-repressed; rat catheter biofilm repressed	1xPhospho [T5(100)]	1xPhospho [T434(100)]	2001	[430-447]	0	2108.79	Y	N	Y	N	Y	N	Y	N	Y	N	Y	P	Y	P	Y	N	Y	P	Y	P	Y	N	Y	N	Y	N	Y	N	Y	P	Y	N	Y	P	Y	N	Y	N	Y	P	Y
SVSNEELDKPGDEPSSK	C1_10090C_A	(orf19.4878) Protein of unknown function; Hap43-repressed; rat catheter biofilm repressed	1xPhospho [S3(100)]	1xPhospho [S236(100)]	519	[234-250]	0	1897.81	Y	P	Y	P	Y	P	Y	P	Y	N	Y	P	P	P	P	P	P	P	Y	P	Y	P	Y	P	P	P	Y	P	Y	P	Y	P	Y	P	Y	P	Y	P	Y	P	Y
IAAFQQQLFNPANASSEEDVSSTGSK	C1_10090C_A	(orf19.4878) Protein of unknown function; Hap43-repressed; rat catheter biofilm repressed	1xPhospho [S16(100)]	1xPhospho [S583(100)]	148	[568-593]	0	2806.26	Y	N	Y	N	Y	N	Y	N	Y	N	Y	N	Y	P	Y	N	Y	N	Y	N	Y	P	Y	N	P	P	Y	P	Y	N	Y	N	Y	N	Y	N	Y	N	Y	N	Y
TDSSSFDDDMETISQDNEDGEQDRR	C1_10090C_A	(orf19.4878) Protein of unknown function; Hap43-repressed; rat catheter biofilm repressed	1xPhospho [S/T]	1xPhospho [S/T]	120	[373-397]	1	2972.1	P	N	Y	N	P	N	P	N	Y	N	Y	N	P	N	Y	N	P	N	Y	N	Y	N	Y	N	P	N	Y	N	Y	N	P	N	P	P	P	N	P	N	P	N	Y
EIISTSVEDLK	C1_10090C_A	(orf19.4878) Protein of unknown function; Hap43-repressed; rat catheter biofilm repressed	1xPhospho [S6(100)]	1xPhospho [S708(100)]	63	[703-713]	0	1313.62	Y	P	P	P	P	P	P	P	P	P	P	P	P	P	P	P	P	P	Y	P	Y	P	N	P	P	P	P	P	P	P	P	P	Y	P	Y	P	P	P	P	P	P
TIASETTTEKHSTDEEEVEEEAEVDSVDIPIR	C1_10090C_A	(orf19.4878) Protein of unknown function; Hap43-repressed; rat catheter biofilm repressed	2xPhospho [T7(98); S/T]	2xPhospho [T803(98); S/T]	45	[797-828]	1	3748.59	P	N	P	N	P	P	P	N	Y	N	Y	P	Y	N	Y	N	P	N	Y	N	Y	N	P	N	P	N	P	N	Y	N	P	N	P	P	P	P	P	N	P	N	P
ATTNDSLTSLNSTSKPPKPVISK	C1_10090C_A	(orf19.4878) Protein of unknown function; Hap43-repressed; rat catheter biofilm repressed	2xPhospho [T3(99.4); S6(100)]	2xPhospho [T476(99.4); S479(100)]	44	[474-496]	0	2546.22	P	P	P	P	N	P	P	P	P	P	Y	P	P	P	Y	P	P	P	P	P	Y	P	P	P	N	N	P	P	P	P	P	P	Y	P	Y	N	P	P	N	P	N
VLSDPVIPPRPQHGSSTK	C1_10090C_A	(orf19.4878) Protein of unknown function; Hap43-repressed; rat catheter biofilm repressed	1xPhospho [S3(100)]	1xPhospho [S83(100)]	37	[81-98]	0	1995.01	N	P	P	P	P	P	N	P	Y	P	N	P	N	P	N	P	P	P	Y	P	Y	P	P	P	P	P	P	P	P	P	Y	P	Y	P	N	P	P	P	P	P	P
HSTDEEEVEEEAEVDSVDIPIR	C1_10090C_A	(orf19.4878) Protein of unknown function; Hap43-repressed; rat catheter biofilm repressed	2xPhospho [S2(100); T3(100)]	2xPhospho [S808(100); T809(100)]	28	[807-828]	0	2687.06	P	N	P	N	Y	N	N	N	P	N	P	N	Y	N	Y	N	Y	N	P	N	P	N	P	N	Y	N	Y	N	Y	N	P	N	P	N	P	N	P	N	P	N	P
DEEISNVGVER	C1_10090C_A	(orf19.4878) Protein of unknown function; Hap43-repressed; rat catheter biofilm repressed	1xPhospho [S5(100)]	1xPhospho [S790(100)]	24	[786-796]	0	1326.56	P	P	P	N	P	N	P	P	P	P	P	N	N	P	P	N	P	N	P	N	P	N	P	N	P	N	N	N	P	N	N	N	P	P	P	P	P	P	Y	P	P
ATTNDSLTSLNSTSKPPKPVISK	C1_10090C_A	(orf19.4878) Protein of unknown function; Hap43-repressed; rat catheter biofilm repressed	1xPhospho [T3(100)]	1xPhospho [T476(100)]	15	[474-496]	0	2466.25	P	P	N	N	N	N	P	N	N	N	N	P	N	P	N	N	N	P	P	P	Y	P	N	P	N	N	P	P	N	P	N	P	P	P	P	P	P	P	N	P	N
NDEDVENENRTDSSSFDDDMETISQDNEDGEQDRR	C1_10090C_A	(orf19.4878) Protein of unknown function; Hap43-repressed; rat catheter biofilm repressed	3xPhospho [S13(99.1); S14(100); S15(100)]	3xPhospho [S375(99.1); S376(100); S377(100)]	15	[363-397]	2	4346.51	P	N	P	N	Y	N	P	N	Y	N	Y	N	P	N	P	N	P	N	P	N	N	N	P	N	P	N	P	N	Y	N	P	N	P	N	Y	N	N	N	P	N	P
NDEDVENENRTDSSSFDDDMETISQDNEDGEQDRR	C1_10090C_A	(orf19.4878) Protein of unknown function; Hap43-repressed; rat catheter biofilm repressed	2xPhospho [S13(98.6); S14(98.6)]	2xPhospho [S375(98.6); S376(98.6)]	13	[363-397]	2	4266.55	N	N	N	N	N	N	P	N	N	N	N	N	P	N	P	N	P	N	P	N	P	N	P	N	P	N	P	N	Y	N	P	N	P	N	P	N	N	N	N	N	N
HSTDEEEVEEEAEVDSVDIPIR	C1_10090C_A	(orf19.4878) Protein of unknown function; Hap43-repressed; rat catheter biofilm repressed	1xPhospho [S/T]	1xPhospho [S/T]	10	[807-828]	0	2607.1	P	N	N	N	N	N	N	N	P	N	P	N	P	N	N	N	P	N	N	N	N	N	N	N	P	N	N	N	P	N	P	N	N	N	N	N	P	N	N	N	N
PDSEPLEPLNQESSSNTEQLK	C1_10090C_A	(orf19.4878) Protein of unknown function; Hap43-repressed; rat catheter biofilm repressed	1xPhospho [S3(100)]	1xPhospho [S4(100)]	6	[2-22]	0	2422.07	N	N	N	N	P	N	P	N	P	N	P	N	N	N	N	N	N	N	P	N	P	N	N	N	N	N	N	N	P	N	N	N	P	N	N	N	N	N	P	N	N
LPLHMQQGSGPISTSTPVAGSEAELNSLNNSNTFGDGEVTPGNSDTK	C1_10090C_A	(orf19.4878) Protein of unknown function; Hap43-repressed; rat catheter biofilm repressed	1xPhospho [T40(100)]	1xPhospho [T351(100)]	6	[312-358]	0	4836.19	N	N	N	N	N	N	N	N	N	N	N	N	P	N	N	N	N	N	N	N	N	N	P	N	N	N	P	N	P	N	N	N	P	N	N	N	N	N	N	N	N
RPTTEESLSNIEPTIPSRPAINQIPSVGESQHEPIVPNRPGNK	C1_10090C_A	(orf19.4878) Protein of unknown function; Hap43-repressed; rat catheter biofilm repressed	1xPhospho [T3(98.5)]	1xPhospho [T499(98.5)]	5	[497-539]	0	4766.39	N	N	N	N	N	P	N	N	N	N	N	N	N	N	N	P	N	P	N	N	N	N	N	P	N	N	N	P	N	N	N	N	N	N	N	N	N	N	N	N	N
MPDSEPLEPLNQESSSNTEQLK	C1_10090C_A	(orf19.4878) Protein of unknown function; Hap43-repressed; rat catheter biofilm repressed	1xMet-loss [N-Term]; 1xPhospho [S4(100)]	1xMet-loss [N-Term]; 1xPhospho [S4(100)]	3	[1-22]	0	2422.07	N	N	N	N	P	N	P	N	P	N	P	N	N	N	N	N	N	N	P	N	P	N	N	N	N	N	N	N	P	N	N	N	P	N	N	N	N	N	P	N	N
LPLHMQQGSGPISTSTPVAGSEAELNSLNNSNTFGDGEVTPGNSDTK	C1_10090C_A	(orf19.4878) Protein of unknown function; Hap43-repressed; rat catheter biofilm repressed	2xPhospho [T40(100); S/T]	2xPhospho [T351(100); S/T]	3	[312-358]	0	4916.16	N	N	N	N	N	N	N	N	N	N	N	N	N	N	N	N	N	N	N	N	N	N	N	N	N	N	N	N	N	N	N	N	N	N	N	N	N	N	N	N	N
STENSVLSR	C1_10090C_A	(orf19.4878) Protein of unknown function; Hap43-repressed; rat catheter biofilm repressed	1xPhospho [T2(98.7)]	1xPhospho [T604(98.7)]	1	[603-611]	0	1072.47	N	N	P	P	N	N	N	N	N	N	N	N	P	N	N	N	N	N	N	N	P	N	N	N	P	N	N	N	N	N	N	N	N	N	N	N	N	N	N	N	N
SVSSEELDKPGDEPSSK	C1_10090C_B	(orf19.4878) Protein of unknown function; Hap43-repressed; rat catheter biofilm repressed	1xPhospho [S3(100)]	1xPhospho [S236(100)]	509	[234-250]	0	1870.8	Y	P	Y	P	Y	P	Y	P	Y	P	P	P	P	P	P	P	Y	P	Y	P	Y	P	Y	P	Y	P	Y	P	Y	P	Y	P	Y	P	Y	P	Y	P	P	P	Y
ILSENDEAGDEGK	C1_10090C_B	(orf19.4878) Protein of unknown function; Hap43-repressed; rat catheter biofilm repressed	1xPhospho [S3(100)]	1xPhospho [S719(100)]	96	[717-729]	0	1456.58	Y	P	Y	P	P	P	P	N	Y	N	P	N	P	N	P	N	P	N	P	N	P	N	P	N	P	N	P	N	P	N	P	N	P	N	P	N	P	P	Y	P	Y
EITSTSVEDLEKPK	C1_10090C_B	(orf19.4878) Protein of unknown function; Hap43-repressed; rat catheter biofilm repressed	1xPhospho [S6(100)]	1xPhospho [S708(100)]	68	[703-716]	0	1655.78	P	P	P	P	N	P	P	P	N	P	P	N	N	P	N	P	N	P	P	P	P	P	P	P	P	P	P	P	P	P	P	P	P	P	P	P	P	P	Y	P	P
TIASETTTEKHSTDEEEVEEEAVVDSVDIPIR	C1_10090C_B	(orf19.4878) Protein of unknown function; Hap43-repressed; rat catheter biofilm repressed	2xPhospho [S12(98.5); S/T]	2xPhospho [S808(98.5); S/T]	43	[797-828]	1	3718.61	P	N	P	N	Y	N	P	N	Y	N	Y	N	Y	P	Y	P	P	P	N	P	N	P	P	N	P	P	Y	P	Y	P	P	N	Y	N	P	N	P	P	P	P	P
HSTDEEEVEEEAVVDSVDIPIR	C1_10090C_B	(orf19.4878) Protein of unknown function; Hap43-repressed; rat catheter biofilm repressed	1xPhospho [S/T]	1xPhospho [S/T]	31	[807-828]	0	2577.12	P	P	P	N	P	P	P	N	P	P	P	P	N	P	P	P	P	P	P	P	Y	P	P	P	P	P	P	N	P	P	P	N	P	N	P	N	P	P	P	P	P
ATTNDSLTSLDSTSKPPKPVIPK	C1_10090C_B	(orf19.4878) Protein of unknown function; Hap43-repressed; rat catheter biofilm repressed	2xPhospho [T3(98.9); S6(100)]	2xPhospho [T476(98.9); S479(100)]	22	[474-496]	0	2557.22	P	P	P	P	N	N	P	P	Y	P	Y	P	P	P	Y	P	P	P	P	P	N	P	P	P	Y	N	P	P	P	P	P	P	Y	P	P	P	P	P	N	P	P
ATTNDSLTSLDSTSKPPKPVIPK	C1_10090C_B	(orf19.4878) Protein of unknown function; Hap43-repressed; rat catheter biofilm repressed	1xPhospho [T3(100)]	1xPhospho [T476(100)]	21	[474-496]	0	2477.25	P	P	N	P	P	P	P	P	N	P	P	P	P	P	P	P	P	N	P	P	Y	P	P	P	P	P	N	P	P	P	Y	P	P	P	P	P	P	P	N	P	N
RPTTEESLSNIEPTIPSRPATK	C1_10090C_B	(orf19.4878) Protein of unknown function; Hap43-repressed; rat catheter biofilm repressed	1xPhospho [T3(99.3)]	1xPhospho [T499(99.3)]	15	[497-518]	0	2504.24	N	P	N	P	N	P	N	P	N	P	N	P	N	P	N	P	N	P	N	N	P	P	Y	P	N	P	N	P	N	P	N	P	Y	P	P	P	P	P	P	P	N
RPTTEESLSNIEPTIPSRPATK	C1_10090C_B	(orf19.4878) Protein of unknown function; Hap43-repressed; rat catheter biofilm repressed	2xPhospho [T3(100); T4(98.9)]	2xPhospho [T499(100); T500(98.9)]	12	[497-518]	0	2584.21	N	N	P	N	P	N	Y	P	N	P	Y	P	N	N	N	P	N	N	P	N	Y	P	Y	N	P	N	N	N	N	N	P	P	N	P	P	P	P	N	N	N	N
HSTDEEEVEEEAVVDSVDIPIR	C1_10090C_B	(orf19.4878) Protein of unknown function; Hap43-repressed; rat catheter biofilm repressed	2xPhospho [S2(100); T3(100)]	2xPhospho [S808(100); T809(100)]	3	[807-828]	0	2657.09	N	N	N	N	N	N	N	N	N	N	N	N	N	N	P	P	N	P	N	N	N	N	P	P	N	P	P	P	P	P	N	P	N	P	N	P	P	P	N	P	N
SQLGNLYR	C1_10100C_B	(orf19.4879.2) Putative nuclear envelope protein; regulated by Ssn6; rat catheter biofilm repressed	1xPhospho [S1(100)]	1xPhospho [S25(100)]	4	[25-32]	0	1030.47	N	P	N	P	P	P	N	N	N	N	N	N	N	P	N	N	Y	N	N	P	N	N	N	N	P	N	N	N	P	N	P	P	N	P	N	N	N	N	N	N	N
ATFTQSPSSPLSSSTTTTTSK	C1_10120C_B	(orf19.4882) TFIIE small subunit; involved in RNA polymerase II transcription initiation; Spider biofilm induced	1xPhospho [S9(100)]	1xPhospho [S35(100)]	419	[27-47]	0	2196.99	Y	P	Y	P	Y	N	Y	P	Y	P	Y	N	P	P	P	P	P	N	Y	P	Y	N	Y	P	Y	P	Y	P	Y	P	Y	P	Y	P	Y	P	Y	P	Y	P	Y
ATFTQSPSSPLSSSTTTTTSK	C1_10120C_B	(orf19.4882) TFIIE small subunit; involved in RNA polymerase II transcription initiation; Spider biofilm induced	2xPhospho [S8(100); S9(100)]	2xPhospho [S34(100); S35(100)]	46	[27-47]	0	2276.96	P	N	P	N	P	P	P	N	Y	N	Y	N	N	N	P	N	P	N	N	N	P	N	P	N	Y	N	P	P	Y	N	P	N	P	P	P	N	P	N	Y	P	Y
TTIDESSSITTQK	C1_10200C_A	(orf19.4889) Predicted MFS family membrane transporter, member of the drug:proton antiporter (12 spanner) (DHA1) family; Spider biofilm induced	1xPhospho [S8(99.6)]	1xPhospho [S35(99.6)]	51	[28-40]	0	1490.66	Y	P	P	P	P	P	P	P	N	P	P	P	P	N	P	P	N	P	P	P	P	P	N	N	P	P	P	P	P	P	P	P	P	P	P	P	Y	P	Y	P	P
SKEALNETSGVSK	C1_10210C_A	(orf19.4890) Ste20p family Ser/Thr kinase required for wild-type filamentous growth, organ colonization and virulence in mouse systemic infection; role in chlamydospore formation; functional homolog of S. cerevisiae Cla4p; mutant caspofungin sensitive	1xPhospho [S1(100)]	1xPhospho [S617(100)]	303	[617-629]	1	1429.66	Y	P	Y	P	P	P	Y	P	Y	P	Y	P	P	P	P	P	P	P	Y	P	Y	P	Y	P	P	P	Y	P	P	P	Y	P	Y	P	P	P	Y	P	Y	P	Y
SSKSKEALNETSGVSK	C1_10210C_A	(orf19.4890) Ste20p family Ser/Thr kinase required for wild-type filamentous growth, organ colonization and virulence in mouse systemic infection; role in chlamydospore formation; functional homolog of S. cerevisiae Cla4p; mutant caspofungin sensitive	1xPhospho [S4(100)]	1xPhospho [S617(100)]	35	[614-629]	2	1731.82	N	N	P	N	N	P	N	P	P	N	P	P	P	N	N	P	P	P	P	N	P	N	N	N	P	N	N	N	P	P	N	P	Y	N	N	P	N	N	P	N	P
TNNNSNSSLSLTK	C1_10220C_B	(orf19.4892) cAMP-dependent protein kinase catalytic subunit; Tpk2 isoform; involved in regulation of filamentation, phenotypic switching and mating; WT nuclear localization requires Bcy1; produced during stationary, not exponential growth	1xPhospho [S5(99.7)]	1xPhospho [S64(99.7)]	439	[60-72]	0	1459.64	Y	P	Y	P	Y	P	Y	N	Y	P	Y	P	P	N	P	P	P	P	Y	P	Y	P	Y	P	P	P	Y	P	P	P	Y	P	Y	P	Y	P	Y	P	P	P	Y
SLNDINLQELANK	C1_10220C_B	(orf19.4892) cAMP-dependent protein kinase catalytic subunit; Tpk2 isoform; involved in regulation of filamentation, phenotypic switching and mating; WT nuclear localization requires Bcy1; produced during stationary, not exponential growth	1xPhospho [S1(100)]	1xPhospho [S13(100)]	73	[13-25]	0	1551.74	P	P	Y	P	Y	P	P	P	Y	P	Y	P	P	P	P	P	Y	P	P	P	P	P	Y	P	Y	P	P	P	P	P	P	P	P	P	P	P	P	P	Y	P	Y
TNNNSNSSLSLTK	C1_10220C_B	(orf19.4892) cAMP-dependent protein kinase catalytic subunit; Tpk2 isoform; involved in regulation of filamentation, phenotypic switching and mating; WT nuclear localization requires Bcy1; produced during stationary, not exponential growth	2xPhospho [S7(99.3); S8(100)]	2xPhospho [S66(99.3); S67(100)]	58	[60-72]	0	1539.61	Y	N	Y	N	P	N	Y	N	Y	N	P	P	N	N	N	N	N	N	P	N	P	N	Y	N	P	N	P	N	N	N	P	P	Y	P	P	P	P	P	P	N	P
TSMEPADTSIR	C1_10220C_B	(orf19.4892) cAMP-dependent protein kinase catalytic subunit; Tpk2 isoform; involved in regulation of filamentation, phenotypic switching and mating; WT nuclear localization requires Bcy1; produced during stationary, not exponential growth	1xAcetyl [N-Term]; 1xPhospho [S9(99.6)]	1xAcetyl [N-Term]; 1xPhospho [S10(99.6)]	47	[2-12]	0	1329.54	P	N	P	N	Y	N	Y	N	P	N	Y	N	N	N	P	N	P	N	Y	N	P	N	P	N	P	N	Y	N	P	N	Y	N	P	N	P	N	P	N	Y	N	Y
NIYAQGSPTLEDSITSNGNDINNPNNNINK	C1_10220C_B	(orf19.4892) cAMP-dependent protein kinase catalytic subunit; Tpk2 isoform; involved in regulation of filamentation, phenotypic switching and mating; WT nuclear localization requires Bcy1; produced during stationary, not exponential growth	1xPhospho [S/T/Y]	1xPhospho [S/T/Y]	31	[30-59]	0	3311.48	Y	P	Y	P	P	P	Y	P	Y	P	Y	P	N	P	P	P	P	P	P	P	Y	P	Y	P	P	P	P	P	P	P	P	P	P	P	P	P	Y	P	Y	P	P
TSMEPADTSIRSLNDINLQELANK	C1_10220C_B	(orf19.4892) cAMP-dependent protein kinase catalytic subunit; Tpk2 isoform; involved in regulation of filamentation, phenotypic switching and mating; WT nuclear localization requires Bcy1; produced during stationary, not exponential growth	1xAcetyl [N-Term]; 2xPhospho [T/S]	1xAcetyl [N-Term]; 2xPhospho [T/S]	2	[2-25]	1	2862.26	N	N	P	N	P	N	P	N	N	N	Y	N	N	N	P	N	N	N	N	N	N	N	P	N	N	N	P	N	P	N	N	N	P	N	P	N	N	N	P	N	N
SSEYIDDSDSELSAEER	C1_10260C_B	(orf19.4896) Putative RNA polymerase I subunit; rat catheter biofilm induced	1xPhospho [S8(100)]	1xPhospho [S14(100)]	1121	[7-23]	0	2011.77	Y	P	Y	P	Y	P	Y	N	Y	N	Y	N	Y	Y	Y	P	Y	P	Y	N	Y	P	Y	N	Y	N	Y	P	Y	P	Y	N	Y	N	Y	N	Y	P	Y	N	Y
SSEYIDDSDSELSAEER	C1_10260C_B	(orf19.4896) Putative RNA polymerase I subunit; rat catheter biofilm induced	2xPhospho [S8(100); S10(100)]	2xPhospho [S14(100); S16(100)]	1096	[7-23]	0	2091.73	Y	P	Y	N	Y	P	Y	N	Y	N	Y	N	Y	Y	Y	P	Y	Y	Y	N	Y	N	Y	N	Y	N	Y	P	Y	P	Y	N	Y	N	Y	N	Y	N	Y	N	Y
SSEYIDDSDSELSAEER	C1_10260C_B	(orf19.4896) Putative RNA polymerase I subunit; rat catheter biofilm induced	3xPhospho [S8(100); S10(100); S13(100)]	3xPhospho [S14(100); S16(100); S19(100)]	942	[7-23]	0	2171.7	Y	P	Y	P	Y	P	Y	P	Y	N	Y	N	Y	Y	Y	P	Y	P	Y	N	Y	P	Y	P	Y	N	Y	N	Y	P	Y	N	Y	N	Y	N	Y	P	Y	P	Y
HFPTGYGADDYQFDKEEEEEEEEESENDDVEAGK	C1_10260C_B	(orf19.4896) Putative RNA polymerase I subunit; rat catheter biofilm induced	1xPhospho [S25(100)]	1xPhospho [S181(100)]	940	[157-190]	1	4046.54	Y	N	Y	N	Y	N	Y	N	Y	N	Y	N	Y	N	Y	N	Y	N	Y	N	Y	N	Y	N	Y	P	Y	N	Y	N	Y	N	Y	N	Y	N	Y	P	Y	N	Y
EEEEEEEEESENDDVEAGK	C1_10260C_B	(orf19.4896) Putative RNA polymerase I subunit; rat catheter biofilm induced	1xPhospho [S10(100)]	1xPhospho [S181(100)]	231	[172-190]	0	2304.8	P	N	Y	N	Y	P	P	N	P	N	Y	N	P	P	P	N	Y	Y	P	N	Y	N	Y	N	Y	N	Y	N	Y	P	P	N	P	N	P	N	P	N	Y	N	Y
DGGDLDDDDDESPLEEEDNK	C1_10350C_A	(orf19.4906) Putative adhesin-like protein; positively regulated by Tbf1; Spider biofilm induced	1xPhospho [S12(100)]	1xPhospho [S510(100)]	1121	[499-518]	0	2301.8	Y	N	Y	N	Y	N	Y	N	Y	N	Y	N	P	N	Y	N	Y	N	Y	N	Y	N	Y	N	Y	N	Y	N	Y	N	Y	N	Y	N	Y	N	Y	N	Y	N	Y
NSTIADGSAGVTSGTNSAK	C1_10350C_A	(orf19.4906) Putative adhesin-like protein; positively regulated by Tbf1; Spider biofilm induced	1xPhospho [S17(100)]	1xPhospho [S654(100)]	954	[638-656]	0	1817.79	Y	P	Y	P	Y	P	Y	P	Y	P	Y	P	Y	P	Y	P	Y	P	Y	P	Y	P	Y	P	Y	P	Y	P	Y	P	Y	P	Y	P	Y	P	Y	P	Y	P	Y
NSTIADGSAGVTSGTNSAK	C1_10350C_A	(orf19.4906) Putative adhesin-like protein; positively regulated by Tbf1; Spider biofilm induced	2xPhospho [T15(100); S17(100)]	2xPhospho [T652(100); S654(100)]	59	[638-656]	0	1897.76	Y	P	Y	P	P	P	P	P	P	N	P	P	P	N	P	P	P	P	P	N	P	P	Y	N	Y	P	Y	P	P	P	Y	P	Y	P	P	P	Y	P	Y	P	Y
SIFSNSGSGTSNASNSK	C1_10350C_A	(orf19.4906) Putative adhesin-like protein; positively regulated by Tbf1; Spider biofilm induced	1xPhospho [S14(100)]	1xPhospho [S553(100)]	2	[540-556]	0	1724.71	N	N	N	N	N	N	N	N	N	N	N	N	N	N	N	N	P	N	P	N	N	N	P	N	N	N	P	N	N	N	N	N	N	N	P	N	N	N	N	N	P
QQPQMSAFMPSPR	C1_10380C_A	(orf19.4909) Ser/Thr kinase of cell wall integrity pathway; mutants show abnormal morphology and aggregation; Mob2p associated; required for wild-type hyphal growth and transcriptional regulation of cell-wall-associated genes	1xPhospho [S11(100)]	1xPhospho [S103(100)]	67	[93-105]	0	1584.67	P	N	P	N	P	N	Y	N	P	N	Y	N	P	P	P	P	P	N	Y	N	Y	P	Y	P	P	P	P	N	P	N	Y	N	P	N	P	N	Y	P	P	N	P
EESDGELGSPHSQQQVLLK	C1_10440W_B	(orf19.985) Ortholog of <i>S. cerevisiae</i> : YEL043W, <i>C. glabrata CBS138</i> : CAGL0L01221g, <i>C. dubliniensis CD36</i> : Cd36_09830, <i>C. parapsilosis CDC317</i> : CPAR2_804210 and <i>C. auris B8441</i> : B9J08_004773	1xPhospho [S3(100)]	1xPhospho [S523(100)]	553	[521-539]	0	2160.98	Y	P	Y	P	Y	P	Y	P	Y	P	Y	P	Y	P	Y	P	Y	P	Y	P	Y	P	Y	P	Y	P	Y	P	Y	P	Y	P	Y	P	P	P	Y	P	Y	P	Y
NLSPTEDHLK	C1_10440W_B	(orf19.985) Ortholog of <i>S. cerevisiae</i> : YEL043W, <i>C. glabrata CBS138</i> : CAGL0L01221g, <i>C. dubliniensis CD36</i> : Cd36_09830, <i>C. parapsilosis CDC317</i> : CPAR2_804210 and <i>C. auris B8441</i> : B9J08_004773	1xPhospho [S3(100)]	1xPhospho [S498(100)]	110	[496-505]	0	1233.55	Y	P	Y	P	P	P	P	P	P	P	P	P	P	P	P	P	Y	P	Y	P	Y	P	Y	P	P	P	Y	P	P	P	Y	P	P	P	Y	P	Y	P	Y	P	P
EESDGELGSPHSQQQVLLK	C1_10440W_B	(orf19.985) Ortholog of <i>S. cerevisiae</i> : YEL043W, <i>C. glabrata CBS138</i> : CAGL0L01221g, <i>C. dubliniensis CD36</i> : Cd36_09830, <i>C. parapsilosis CDC317</i> : CPAR2_804210 and <i>C. auris B8441</i> : B9J08_004773	2xPhospho [S3(100); S9(100)]	2xPhospho [S523(100); S529(100)]	14	[521-539]	0	2240.95	N	N	N	P	N	N	N	N	P	P	Y	N	P	N	P	N	P	N	N	P	N	N	N	P	P	N	P	P	P	P	N	N	P	P	P	N	P	P	Y	P	P
AVSSNSQIWR	C1_10440W_B	(orf19.985) Ortholog of <i>S. cerevisiae</i> : YEL043W, <i>C. glabrata CBS138</i> : CAGL0L01221g, <i>C. dubliniensis CD36</i> : Cd36_09830, <i>C. parapsilosis CDC317</i> : CPAR2_804210 and <i>C. auris B8441</i> : B9J08_004773	1xPhospho [S4(99.6)]	1xPhospho [S730(99.6)]	11	[727-736]	0	1227.55	P	P	N	N	N	P	P	P	P	N	N	P	N	P	N	N	N	P	P	P	P	P	P	N	N	P	P	P	P	N	P	N	N	P	P	P	P	P	N	P	N
SNSTGSVPYLDMSK	C1_10460W_A	(orf19.988) Protein of unknown function; oral infection upregulated gene; upregulated in strains from HIV+ patients with oral candidiasis; mutants have reduced ability to damage oral epithelial cells; transcript possibly regulated upon hyphal formation	1xPhospho [S3(100)]	1xPhospho [S9(100)]	224	[7-20]	0	1565.66	Y	N	Y	N	P	N	Y	P	P	P	Y	P	P	P	P	N	P	P	Y	P	Y	P	Y	N	P	N	P	N	P	N	Y	P	Y	P	Y	P	P	P	Y	N	Y
NSPVQRPVNGSVDDVGALDEDLNSESK	C1_10460W_A	(orf19.988) Protein of unknown function; oral infection upregulated gene; upregulated in strains from HIV+ patients with oral candidiasis; mutants have reduced ability to damage oral epithelial cells; transcript possibly regulated upon hyphal formation	1xPhospho [S2(100)]	1xPhospho [S370(100)]	217	[369-395]	0	2921.32	Y	P	Y	P	Y	P	Y	P	Y	P	Y	P	Y	P	Y	P	Y	P	Y	P	Y	P	Y	P	P	N	Y	P	Y	P	Y	P	Y	P	Y	P	Y	P	Y	P	Y
SNSTGSVPYLDMSK	C1_10460W_A	(orf19.988) Protein of unknown function; oral infection upregulated gene; upregulated in strains from HIV+ patients with oral candidiasis; mutants have reduced ability to damage oral epithelial cells; transcript possibly regulated upon hyphal formation	2xPhospho [S3(100); S6(100)]	2xPhospho [S9(100); S12(100)]	72	[7-20]	0	1645.62	Y	N	P	N	P	N	Y	P	Y	N	Y	N	P	N	N	N	P	P	P	P	P	P	Y	P	P	N	N	N	P	N	Y	N	Y	P	Y	N	Y	N	Y	N	P
SNSTGSVPYLDMSK	C1_10460W_A	(orf19.988) Protein of unknown function; oral infection upregulated gene; upregulated in strains from HIV+ patients with oral candidiasis; mutants have reduced ability to damage oral epithelial cells; transcript possibly regulated upon hyphal formation	1xOxidation [M12]; 1xPhospho [S3(100)]	1xPhospho [S9(100)]	24	[7-20]	0	1581.65	P	P	P	P	N	P	N	P	Y	P	N	P	N	P	N	P	N	P	N	P	N	P	N	P	P	P	P	P	P	P	Y	P	P	P	P	P	P	P	P	N	P
NSPVQRPVNGSVDDVGALDEDLNSESK	C1_10460W_A	(orf19.988) Protein of unknown function; oral infection upregulated gene; upregulated in strains from HIV+ patients with oral candidiasis; mutants have reduced ability to damage oral epithelial cells; transcript possibly regulated upon hyphal formation	2xPhospho [S2(100); S11(100)]	2xPhospho [S370(100); S379(100)]	12	[369-395]	0	3001.28	P	N	P	N	P	N	N	N	P	N	Y	N	N	P	P	P	P	P	N	N	P	N	P	N	P	N	P	N	P	P	P	N	P	N	Y	N	Y	N	P	N	P
APYPEIPQVSSPDR	C1_10470W_A	(orf19.989) Mitochondrial ribosomal protein of the small subunit; Spider biofilm repressed	1xPhospho [S/Y]	1xPhospho [S/Y]	12	[115-128]	0	1635.74	N	N	Y	P	N	P	N	P	N	N	P	P	N	N	N	N	N	P	P	N	P	P	N	N	P	P	P	P	N	P	P	N	P	P	P	P	P	P	P	P	N
SQDKPAAETEGSSTGDSQLK	C1_10480W_B	(orf19.991) Similar to bacterial DnaJ; reported to have a role in peroxisome biogenesis; induced in low iron and upon adherence to polystyrene	1xPhospho [S17(99.6)]	1xPhospho [S374(99.6)]	82	[358-377]	0	2115.91	P	N	Y	N	P	N	P	N	P	N	N	N	N	N	N	N	N	N	N	P	N	N	P	N	P	N	P	N	P	N	Y	N	P	N	N	N	Y	N	P	N	Y
TTTSTPQAVSPDSK	C1_10540C_B	(orf19.998) Putative adapter protein; links synaptojanins Inp52 and Inp53 to the cortical actin cytoskeleton in S. cerevisiae; mutants are viable	1xPhospho [S10(100)]	1xPhospho [S256(100)]	31	[247-260]	0	1499.66	N	P	N	P	N	P	N	N	N	N	N	N	N	N	N	N	N	N	P	N	P	N	N	P	N	P	N	N	N	N	N	N	P	N	N	N	P	P	Y	P	Y
LTTDKPTVTSPK	C1_10540C_B	(orf19.998) Putative adapter protein; links synaptojanins Inp52 and Inp53 to the cortical actin cytoskeleton in S. cerevisiae; mutants are viable	1xPhospho [T/S]	1xPhospho [T/S]	11	[217-228]	0	1367.68	P	P	P	P	N	P	P	P	N	P	P	N	N	P	N	N	N	P	P	P	P	P	P	P	N	P	N	N	N	N	P	N	N	P	P	P	N	P	N	N	N
QRPTGVTTTNSSSSIDVVTTSAPR	C1_10610W_B	(orf19.1832) Putative transporter; Gcn4p-regulated; more similar to S. cerevisiae Tpn1p, which is a vitamin B6 transporter, than to purine-cytosine permeases	2xPhospho [S11(99.2); S14(100)]	2xPhospho [S23(99.2); S26(100)]	56	[13-36]	0	2622.18	P	P	P	P	P	N	Y	P	Y	P	Y	P	P	P	P	P	P	P	Y	P	Y	P	Y	P	P	P	P	P	P	P	Y	P	Y	P	P	P	P	N	P	N	P
VNENTPENWK	C1_10620W_B	(orf19.1833) Ortholog(s) have pseudouridine synthase activity	1xPhospho [T5(100)]	1xPhospho [T379(100)]	64	[375-384]	0	1310.54	Y	N	Y	P	P	P	P	N	Y	P	P	N	N	N	N	N	N	N	N	P	N	N	P	P	Y	P	P	N	P	P	P	P	Y	N	P	P	Y	P	Y	P	P
NLSANTTLNQSPISSPGK	C1_10640C_A	(orf19.1835) Putative coiled-coil polarisome; predicted role in polarized morphogenesis, cell fusion, and low affinity Ca2+ influx; rat catheter biofilm induced	1xPhospho [S11(100)]	1xPhospho [S287(100)]	809	[277-294]	0	1908.91	Y	P	Y	P	Y	P	Y	P	Y	P	Y	P	P	P	Y	P	Y	P	Y	P	Y	P	Y	P	Y	P	Y	P	Y	P	Y	P	Y	P	Y	P	Y	P	Y	P	Y
NLSANTTLNQSPISSPGK	C1_10640C_A	(orf19.1835) Putative coiled-coil polarisome; predicted role in polarized morphogenesis, cell fusion, and low affinity Ca2+ influx; rat catheter biofilm induced	2xPhospho [S11(100); S15(100)]	2xPhospho [S287(100); S291(100)]	346	[277-294]	0	1988.87	Y	P	Y	P	P	P	Y	N	Y	P	Y	P	N	P	Y	P	P	P	Y	P	Y	P	Y	P	Y	N	P	N	P	P	Y	P	P	P	P	P	Y	P	Y	P	Y
IPNNRDPTSPNK	C1_10640C_A	(orf19.1835) Putative coiled-coil polarisome; predicted role in polarized morphogenesis, cell fusion, and low affinity Ca2+ influx; rat catheter biofilm induced	1xPhospho [S9(100)]	1xPhospho [S303(100)]	276	[295-306]	1	1432.66	Y	P	Y	P	Y	P	Y	P	Y	P	Y	P	P	P	P	P	P	P	Y	P	Y	P	Y	P	P	P	P	P	P	P	Y	P	Y	P	P	P	Y	P	Y	P	Y
NIPLPSPPATDGFDAK	C1_10640C_A	(orf19.1835) Putative coiled-coil polarisome; predicted role in polarized morphogenesis, cell fusion, and low affinity Ca2+ influx; rat catheter biofilm induced	1xPhospho [S6(100)]	1xPhospho [S342(100)]	134	[337-352]	0	1719.8	Y	P	Y	N	Y	P	Y	N	P	P	P	P	P	P	P	P	P	P	Y	P	Y	P	Y	P	Y	P	Y	P	Y	P	P	P	P	P	Y	P	Y	P	Y	P	P
NLSANTTLNQSPISSPGKIPNNRDPTSPNK	C1_10640C_A	(orf19.1835) Putative coiled-coil polarisome; predicted role in polarized morphogenesis, cell fusion, and low affinity Ca2+ influx; rat catheter biofilm induced	3xPhospho [S11(99); S27(100); S/T]	3xPhospho [S287(99); S303(100); S/T]	23	[277-306]	2	3402.51	P	P	P	P	N	N	Y	P	P	P	Y	P	N	N	P	P	N	P	N	N	N	P	P	P	P	P	P	P	P	P	Y	P	Y	P	P	P	Y	P	P	P	P
NLSANTTLNQSPISSPGKIPNNR	C1_10640C_A	(orf19.1835) Putative coiled-coil polarisome; predicted role in polarized morphogenesis, cell fusion, and low affinity Ca2+ influx; rat catheter biofilm induced	2xPhospho [S11(100); S/T]	2xPhospho [S287(100); S/T]	15	[277-299]	1	2583.2	N	N	P	N	N	P	P	P	Y	P	Y	N	N	N	N	P	N	N	N	N	P	P	P	N	P	P	N	P	N	P	Y	N	N	N	P	N	N	P	P	N	N
STTSLSSLSR	C1_10680C_A	(orf19.1840) Predicted lipid-binding ER protein; involved in ER-plasma membrane tethering; Spider biofilm induced	1xPhospho [S7(99.4)]	1xPhospho [S63(99.4)]	823	[57-66]	0	1118.51	Y	P	Y	P	Y	P	Y	P	Y	P	Y	P	P	P	P	P	P	P	Y	P	Y	P	Y	P	Y	P	P	P	Y	P	Y	P	Y	P	P	P	Y	P	Y	P	Y
STTSLSSLSR	C1_10680C_A	(orf19.1840) Predicted lipid-binding ER protein; involved in ER-plasma membrane tethering; Spider biofilm induced	2xPhospho [S4(100); S7(100)]	2xPhospho [S60(100); S63(100)]	705	[57-66]	0	1198.48	Y	P	Y	N	Y	N	Y	N	Y	N	Y	N	Y	N	Y	N	Y	N	Y	N	Y	N	Y	N	Y	P	Y	N	Y	P	Y	N	Y	N	Y	N	Y	P	Y	N	Y
SSSQASLLTPSEDFDMSNVK	C1_10680C_A	(orf19.1840) Predicted lipid-binding ER protein; involved in ER-plasma membrane tethering; Spider biofilm induced	1xPhospho [S3(99.3)]	1xPhospho [S69(99.3)]	238	[67-86]	0	2222.95	Y	P	Y	P	P	P	Y	P	Y	P	Y	P	P	P	P	P	P	P	Y	N	Y	N	Y	N	P	P	P	P	P	N	Y	P	Y	P	Y	N	Y	P	Y	P	Y
SSSQASLLTPSEDFDMSNVK	C1_10680C_A	(orf19.1840) Predicted lipid-binding ER protein; involved in ER-plasma membrane tethering; Spider biofilm induced	2xPhospho [S/T]	2xPhospho [S/T]	111	[67-86]	0	2302.92	Y	N	Y	N	Y	P	P	P	P	N	P	P	N	N	P	N	P	N	P	N	P	P	Y	N	Y	N	P	P	P	N	Y	P	Y	P	Y	N	Y	P	Y	P	Y
DHAATDSSNTGQFNESNHK	C1_10680C_A	(orf19.1840) Predicted lipid-binding ER protein; involved in ER-plasma membrane tethering; Spider biofilm induced	1xPhospho [S/T]	1xPhospho [S/T]	4	[35-53]	0	2139.84	N	N	N	N	N	N	N	N	N	N	N	N	N	N	N	N	N	N	N	N	N	N	N	N	N	N	N	N	N	N	N	N	P	N	N	N	Y	N	N	N	N
SSSQASLLTPSEDFDMSNVK	C1_10680C_A	(orf19.1840) Predicted lipid-binding ER protein; involved in ER-plasma membrane tethering; Spider biofilm induced	3xPhospho [S1(100); S2(100); S3(100)]	3xPhospho [S67(100); S68(100); S69(100)]	3	[67-86]	0	2382.88	N	N	N	P	N	P	N	N	N	N	N	N	N	N	N	N	P	N	N	N	N	N	P	N	Y	N	N	N	P	N	N	N	N	N	P	N	P	N	P	N	N
TSSPLPPLGFINQQPSR	C1_10760W_A	(orf19.2343) ESCRT I protein sorting complex protein; involved in proteolytic activation of Rim101, which regulates pH response; ortholog of S. cerevisiae Stp22/Vps23	1xPhospho [S3(100)]	1xPhospho [S257(100)]	57	[255-271]	0	1918.94	P	P	Y	P	P	P	Y	N	Y	P	Y	P	P	P	P	P	P	P	Y	N	Y	N	P	P	P	P	P	P	N	P	Y	P	P	P	P	P	P	P	Y	P	P
FNENAGATDNGSAAGANSGAAFGNVEEEDDLYS	C1_10790W_A	(orf19.2340) Putative microsomal ATPase; plasma membrane-localized; regulated by Gcn2 and Gcn4; induced by amino acid starvation (3-AT); macrophage/pseudohyphal-repressed; protein levels decrease in stationary phase yeast; Spider biofilm repressed	1xPhospho [T/S/Y]	1xPhospho [T/S/Y]	3	[794-826]	0	3344.31	N	N	N	N	N	N	N	N	P	N	P	N	N	N	P	N	N	N	N	N	N	N	P	N	N	N	N	N	N	N	N	N	N	N	N	N	N	N	N	N	N
KPQVDLENVIEDASTSSEHR	C1_10800C_B	(orf19.2337) Cystine transporter; present in pathogenic yeasts (no human or murine homolog); Spider biofilm induced	2xPhospho [S14(99.3); S17(99.6)]	2xPhospho [S28(99.3); S31(99.6)]	222	[15-34]	0	2414.03	Y	P	Y	P	Y	P	Y	P	Y	P	P	P	Y	P	Y	P	Y	P	Y	P	Y	P	Y	P	Y	P	Y	N	Y	P	Y	P	Y	P	Y	N	Y	P	Y	P	Y
KPQVDLENVIEDASTSSEHR	C1_10800C_B	(orf19.2337) Cystine transporter; present in pathogenic yeasts (no human or murine homolog); Spider biofilm induced	3xPhospho [S14(100); T15(99.2); S17(100)]	3xPhospho [S28(100); T29(99.2); S31(100)]	44	[15-34]	0	2493.99	P	N	P	N	Y	N	P	N	P	N	N	N	Y	N	Y	N	P	N	N	N	P	N	P	N	P	N	P	N	P	N	P	N	P	N	P	N	Y	N	P	N	N
SVEYPNSVTSLDK	C1_10800C_B	(orf19.2337) Cystine transporter; present in pathogenic yeasts (no human or murine homolog); Spider biofilm induced	1xAcetyl [N-Term]; 1xPhospho [S7(100)]	1xAcetyl [N-Term]; 1xPhospho [S8(100)]	20	[2-14]	0	1560.68	P	N	P	N	P	N	Y	N	P	N	P	N	P	N	P	P	P	P	N	N	N	N	P	N	N	N	P	N	P	N	P	N	P	N	P	N	P	N	P	N	P
MSVEYPNSVTSLDK	C1_10800C_B	(orf19.2337) Cystine transporter; present in pathogenic yeasts (no human or murine homolog); Spider biofilm induced	1xMet-loss+Acetyl [N-Term]; 1xPhospho [S11(99.4)]	1xMet-loss+Acetyl [N-Term]; 1xPhospho [S11(99.4)]	8	[1-14]	0	1560.68	P	N	P	N	P	N	Y	N	P	N	P	N	P	N	P	P	P	P	N	N	N	N	P	N	N	N	P	N	P	N	P	N	P	N	P	N	P	N	P	N	P
SVEYPNSVTSLDK	C1_10800C_B	(orf19.2337) Cystine transporter; present in pathogenic yeasts (no human or murine homolog); Spider biofilm induced	1xAcetyl [N-Term]; 2xPhospho [T9(99.4); S10(100)]	1xAcetyl [N-Term]; 2xPhospho [T10(99.4); S11(100)]	6	[2-14]	0	1640.65	N	N	N	N	N	N	P	N	Y	N	Y	N	N	N	N	N	P	N	N	N	N	N	P	N	P	N	P	N	P	N	P	N	P	N	N	N	P	N	P	N	P
KPQVDLENVIEDASTSSEHR	C1_10800C_B	(orf19.2337) Cystine transporter; present in pathogenic yeasts (no human or murine homolog); Spider biofilm induced	1xPhospho [S/T]	1xPhospho [S/T]	4	[15-34]	0	2334.06	N	N	N	N	N	P	P	N	N	N	N	N	N	N	N	N	P	N	N	N	N	N	N	N	N	N	N	N	P	N	P	N	P	N	N	N	P	N	N	N	N
TTTHDSDSSSSITDRPPK	C1_10840C_B	(orf19.2333) Ortholog(s) have role in retrograde transport, endosome to Golgi and cytoplasm, late endosome localization	2xPhospho [S6(100); S8(100)]	2xPhospho [S160(100); S162(100)]	1852	[155-172]	0	2091.83	Y	P	Y	N	Y	N	Y	N	Y	N	Y	N	Y	N	Y	N	Y	N	Y	N	Y	N	Y	N	Y	N	Y	N	Y	N	Y	N	Y	N	Y	N	Y	N	Y	N	Y
TTTHDSDSSSSITDRPPK	C1_10840C_B	(orf19.2333) Ortholog(s) have role in retrograde transport, endosome to Golgi and cytoplasm, late endosome localization	1xPhospho [S6(99.6)]	1xPhospho [S160(99.6)]	751	[155-172]	0	2011.86	Y	P	Y	P	Y	P	Y	P	P	P	P	P	Y	P	Y	P	Y	P	Y	P	Y	P	Y	P	Y	P	Y	P	Y	P	Y	P	P	P	Y	P	Y	P	Y	P	Y
SSSTVQLGSLK	C1_10840C_B	(orf19.2333) Ortholog(s) have role in retrograde transport, endosome to Golgi and cytoplasm, late endosome localization	1xPhospho [S3(100)]	1xPhospho [S182(100)]	316	[180-190]	0	1186.57	Y	P	Y	P	Y	P	Y	P	Y	P	Y	P	P	P	P	P	Y	P	Y	P	P	P	Y	P	P	P	Y	P	Y	P	Y	P	Y	P	Y	P	Y	P	Y	P	Y
TTTHDSDSSSSITDRPPK	C1_10840C_B	(orf19.2333) Ortholog(s) have role in retrograde transport, endosome to Golgi and cytoplasm, late endosome localization	3xPhospho [S6(100); S/T]	3xPhospho [S160(100); S/T]	125	[155-172]	0	2171.79	P	N	Y	N	Y	N	P	N	P	N	Y	N	P	N	P	N	Y	N	P	N	P	N	P	N	Y	N	Y	N	Y	N	P	N	P	N	P	N	P	N	P	N	Y
HNEHGDDEDEDEDEDEDENSEGQYEFDDISFK	C1_10840C_B	(orf19.2333) Ortholog(s) have role in retrograde transport, endosome to Golgi and cytoplasm, late endosome localization	1xPhospho [S20(100)]	1xPhospho [S141(100)]	116	[122-153]	0	3912.36	P	P	N	P	P	P	N	P	P	P	N	P	Y	P	Y	P	P	P	N	P	N	P	N	P	P	P	N	P	Y	P	P	P	Y	P	P	P	P	P	N	P	P
KHNEHGDDEDEDEDEDEDENSEGQYEFDDISFK	C1_10840C_B	(orf19.2333) Ortholog(s) have role in retrograde transport, endosome to Golgi and cytoplasm, late endosome localization	1xPhospho [S21(100)]	1xPhospho [S141(100)]	51	[121-153]	1	4040.45	P	P	N	P	N	P	N	P	N	P	N	N	N	P	N	P	N	P	Y	N	P	N	N	P	N	N	P	N	P	P	Y	N	N	N	P	N	N	N	N	N	N
TTTHDSDSSSSITDRPPKK	C1_10840C_B	(orf19.2333) Ortholog(s) have role in retrograde transport, endosome to Golgi and cytoplasm, late endosome localization	1xPhospho [T/S]		4	[155-173]	1	2139.96	N	N	N	N	N	N	N	P	N	P	N	P	N	N	N	N	N	P	P	N	P	N	P	P	N	P	N	N	N	P	N	N	N	N	N	N	N	N	N	N	N
FSPQPEFR	C1_10860C_A	(orf19.2331) Zinc finger and homeodomain transcriptional coactivator; role in cell wall integrity and in sensitivity to caspofungin; required for the normal transcriptional response to caspofungin; required for yeast cell adherence to silicone substrate	1xPhospho [S2(100)]	1xPhospho [S350(100)]	95	[349-356]	0	1087.46	Y	N	P	P	P	P	Y	P	Y	N	Y	P	P	P	P	P	P	P	P	P	P	N	Y	P	P	N	P	P	P	N	P	P	P	P	P	P	P	N	Y	N	P
IPVQTVSISAQR	C1_10870W_B	(orf19.2329.1) Ribosomal protein 17B; downregulated upon phagocytosis by murine macrophages; Hap43-induced; Spider biofilm repressed	1xPhospho [S7(100)]	1xPhospho [S123(100)]	109	[117-128]	0	1378.71	Y	P	P	P	Y	P	P	P	Y	P	Y	P	P	P	P	P	Y	P	Y	P	Y	P	P	P	Y	P	P	P	Y	P	Y	P	P	P	Y	P	P	P	Y	P	Y
IPDMEDSEEESDHELEELLK	C1_10910C_B	(orf19.2326) Ortholog(s) have role in double-strand break repair via homologous recombination, intra-S DNA damage checkpoint, mitotic sister chromatid cohesion and positive regulation of protein sumoylation, <a href="#GOsection">more</a>	2xPhospho [S7(100); S11(100)]	2xPhospho [S186(100); S190(100)]	285	[180-199]	0	2546.98	Y	N	Y	N	Y	N	Y	N	Y	N	Y	N	P	P	Y	P	Y	N	Y	N	P	P	Y	N	Y	N	Y	P	Y	N	Y	N	Y	N	Y	N	Y	P	Y	N	Y
SVSITPPLVDR	C1_10910C_B	(orf19.2326) Ortholog(s) have role in double-strand break repair via homologous recombination, intra-S DNA damage checkpoint, mitotic sister chromatid cohesion and positive regulation of protein sumoylation, <a href="#GOsection">more</a>	2xPhospho [S3(100); T5(100)]	2xPhospho [S152(100); T154(100)]	76	[150-160]	0	1343.6	Y	P	P	P	P	P	Y	N	Y	P	P	P	P	P	P	P	P	P	P	N	Y	P	P	P	P	P	P	P	P	P	Y	N	Y	N	P	N	P	P	Y	P	Y
GEGDQPSPYNSTVDESILNEVSSENNELTPK	C1_10910C_B	(orf19.2326) Ortholog(s) have role in double-strand break repair via homologous recombination, intra-S DNA damage checkpoint, mitotic sister chromatid cohesion and positive regulation of protein sumoylation, <a href="#GOsection">more</a>	1xPhospho [S7(100)]	1xPhospho [S16(100)]	27	[10-40]	0	3429.49	P	N	P	N	P	N	N	N	N	N	N	N	P	P	P	N	P	N	N	N	N	N	P	N	P	N	N	N	P	N	N	N	P	N	P	N	P	N	Y	N	P
EISSELASSQSDIPR	C1_10910C_B	(orf19.2326) Ortholog(s) have role in double-strand break repair via homologous recombination, intra-S DNA damage checkpoint, mitotic sister chromatid cohesion and positive regulation of protein sumoylation, <a href="#GOsection">more</a>	1xPhospho [S9(99.6)]	1xPhospho [S129(99.6)]	12	[121-135]	0	1698.76	P	P	N	P	P	N	N	P	N	P	P	N	N	P	N	P	P	P	N	N	P	P	N	P	P	P	P	P	P	P	N	N	P	N	P	N	P	P	P	P	P
SVSITPPLVDR	C1_10910C_B	(orf19.2326) Ortholog(s) have role in double-strand break repair via homologous recombination, intra-S DNA damage checkpoint, mitotic sister chromatid cohesion and positive regulation of protein sumoylation, <a href="#GOsection">more</a>	1xPhospho [T5(100)]	1xPhospho [T154(100)]	9	[150-160]	0	1263.63	Y	P	P	P	P	P	P	P	P	P	P	P	P	N	P	P	N	P	N	P	P	P	P	P	N	P	N	P	N	N	P	P	N	P	P	P	P	P	N	P	N
SKIPDMEDSEEESDHELEELLK	C1_10910C_B	(orf19.2326) Ortholog(s) have role in double-strand break repair via homologous recombination, intra-S DNA damage checkpoint, mitotic sister chromatid cohesion and positive regulation of protein sumoylation, <a href="#GOsection">more</a>	2xPhospho [S9(100); S13(100)]	2xPhospho [S186(100); S190(100)]	8	[178-199]	1	2762.1	N	N	P	N	P	N	N	N	N	N	Y	N	N	N	N	N	P	N	P	N	N	N	N	N	P	N	P	N	N	N	Y	N	N	N	N	N	N	N	P	N	N
GIDVQDQVIESDGLIEVSIPQSTK	C1_10910C_B	(orf19.2326) Ortholog(s) have role in double-strand break repair via homologous recombination, intra-S DNA damage checkpoint, mitotic sister chromatid cohesion and positive regulation of protein sumoylation, <a href="#GOsection">more</a>	1xPhospho [S11(100)]	1xPhospho [S102(100)]	1	[92-115]	0	2650.29	P	P	N	N	N	P	P	P	N	P	N	P	N	N	N	N	N	N	P	P	P	P	N	P	P	N	N	N	P	P	P	N	N	P	N	P	N	N	P	N	P
SLNNLDETDFQK	C1_10950C_A	(orf19.2320) Putative serine/threonine-protein kinase; possibly an essential gene, disruptants not obtained by UAU1 method	1xPhospho [S1(100)]	1xPhospho [S357(100)]	4	[357-368]	0	1503.64	N	N	N	N	P	N	N	N	Y	N	N	N	N	N	N	N	P	N	N	N	N	N	N	N	N	N	P	N	P	N	P	N	P	N	P	N	N	N	N	N	N
[truncated: 6,662 more rows]
[truncated: 32 more columns]
