# Supplementary material for: Multiple phosphorylation sites regulate the activity of the repressor Mig1 in Candida albicans
Source: mSphere. 2023 Nov 27;8(6):e00546-23. doi: 10.1128/msphere.00546-23 (PMC10732041; doi:10.1128/msphere.00546-23)
Supplement: Table S2 — C. albicans strains used in this study. [file msphere.00546-23-s0002.xlsx]

## Sheet: Table S2
Table S2. C. albicans strains used in this study
Strain a	Parent	Relevant genotype b	Reference
SC5314		Wild-type reference strain	[1]
snf4∆ mutants
SCSNF4M4A	SC5314	snf4Δ::FRT/snf4Δ::FRT	[2]
SCSNF4M4B	SC5314	snf4Δ::FRT/snf4Δ::FRT	[2]
snf4∆ mig1∆ double mutants
SC∆snf4MIG1M4A	SCSNF4M4A	snf4Δ::FRT/snf4Δ::FRT mig1Δ::FRT/mig1Δ::FRT	[3]
SC∆snf4MIG1M4B	SCSNF4M4B	snf4Δ::FRT/snf4Δ::FRT mig1Δ::FRT/mig1Δ::FRT	[3]
snf4∆ mig2∆ double mutants
SC∆snf4MIG2M1A	SCSNF4M4A	snf4Δ::FRT/snf4Δ::FRT MIG2/mig2Δ::SAT1-FLIP	This study
SC∆snf4MIG2M1B	SCSNF4M4B	snf4Δ::FRT/snf4Δ::FRT MIG2/mig2Δ::SAT1-FLIP	This study
SC∆snf4MIG2M2A	SC∆snf4MIG2M1A	snf4Δ::FRT/snf4Δ::FRT MIG2/mig2Δ::FRT	This study
SC∆snf4MIG2M2B	SC∆snf4MIG2M1B	snf4Δ::FRT/snf4Δ::FRT MIG2/mig2Δ::FRT	This study
SC∆snf4MIG2M3A	SC∆snf4MIG2M2A	snf4Δ::FRT/snf4Δ::FRT mig2Δ::SAT1-FLIP/mig2Δ::FRT	This study
SC∆snf4MIG2M3B	SC∆snf4MIG2M2B	snf4Δ::FRT/snf4Δ::FRT mig2Δ::SAT1-FLIP/mig2Δ::FRT	This study
SC∆snf4MIG2M4A	SC∆snf4MIG2M3A	snf4Δ::FRT/snf4Δ::FRT mig2Δ::FRT/mig2Δ::FRT	This study
SC∆snf4MIG2M4B	SC∆snf4MIG2M3B	snf4Δ::FRT/snf4Δ::FRT mig2Δ::FRT/mig2Δ::FRT	This study
snf4∆ mig1∆ mig2∆ triple mutants
SC∆snf4∆mig1MIG2M4A	SC∆snf4MIG1M4A	snf4Δ::FRT/snf4Δ::FRT mig1Δ::FRT/mig1Δ::FRT mig2Δ::FRT/mig2Δ::FRT	[3]
SC∆snf4∆mig1MIG2M4B	SC∆snf4MIG1M4B	snf4Δ::FRT/snf4Δ::FRT mig1Δ::FRT/mig1Δ::FRT mig2Δ::FRT/mig2Δ::FRT	[3]
mig1∆ mutants
SCMIG1M1A	SC5314	mig1-1Δ::SAT1-FLIP/MIG1-2	This study
SCMIG1M1B	SC5314	MIG1-1/mig1-2Δ::SAT1-FLIP	This study
SCMIG1M2A	SCMIG1M1A	mig1-1Δ::FRT/MIG1-2	This study
SCMIG1M2B	SCMIG1M1B	MIG1-1/mig1-2Δ::FRT	This study
SCMIG1M3A	SCMIG1M2A	mig1-1Δ::FRT/mig1-2Δ::SAT1-FLIP	This study
SCMIG1M3B	SCMIG1M2B	mig1-1Δ::SAT1-FLIP/mig1-2Δ::FRT	This study
SCMIG1M4A	SCMIG1M3A	mig1-1Δ::FRT/mig1-2Δ::FRT	This study
SCMIG1M4B	SCMIG1M3B	mig1-1Δ::FRT/mig1-2Δ::FRT	This study
mig1∆ mig2∆ double mutants
SC∆mig1MIG2M1A	SCMIG1M4A	mig1Δ::FRT/mig1Δ::FRT MIG2/mig2Δ::SAT1-FLIP	This study
SC∆mig1MIG2M1B	SCMIG1M4B	mig1Δ::FRT/mig1Δ::FRT MIG2/mig2Δ::SAT1-FLIP	This study
SC∆mig1MIG2M2A	SC∆mig1MIG2M1A	mig1Δ::FRT/mig1Δ::FRT MIG2/mig2Δ::FRT	This study
SC∆mig1MIG2M2B	SC∆mig1MIG2M1B	mig1Δ::FRT/mig1Δ::FRT MIG2/mig2Δ::FRT	This study
SC∆mig1MIG2M3A	SC∆mig1MIG2M2A	mig1Δ::FRT/mig1Δ::FRT mig2Δ::SAT1-FLIP/mig2Δ::FRT	This study
SC∆mig1MIG2M3B	SC∆mig1MIG2M2B	mig1Δ::FRT/mig1Δ::FRT mig2Δ::SAT1-FLIP/mig2Δ::FRT	This study
SC∆mig1MIG2M4A	SC∆mig1MIG2M3A	mig1Δ::FRT/mig1Δ::FRT mig2Δ::FRT/mig2Δ::FRT	This study
SC∆mig1MIG2M4B	SC∆mig1MIG2M3B	mig1Δ::FRT/mig1Δ::FRT mig2Δ::FRT/mig2Δ::FRT	This study
Strains containing wild-type and mutated MIG1 alleles
SCΔsnf4Δmig12MIG1K11A	SC∆snf4∆mig1MIG2M4A	snf4Δ::FRT/snf4Δ::FRT mig2Δ::FRT/mig2Δ::FRT mig1Δ::FRT/MIG1-SAT1-FLIP	This study
SCΔsnf4Δmig12MIG1K11B	SC∆snf4∆mig1MIG2M4B	snf4Δ::FRT/snf4Δ::FRT mig2Δ::FRT/mig2Δ::FRT mig1Δ::FRT/MIG1-SAT1-FLIP	This study
SCΔsnf4Δmig12MIG1K12A	SCΔsnf4Δmig12MIG1K11A	snf4Δ::FRT/snf4Δ::FRT mig2Δ::FRT/mig2Δ::FRT mig1Δ::FRT/MIG1-FRT	This study
SCΔsnf4Δmig12MIG1K12B	SCΔsnf4Δmig12MIG1K11B	snf4Δ::FRT/snf4Δ::FRT mig2Δ::FRT/mig2Δ::FRT mig1Δ::FRT/MIG1-FRT	This study
SCΔsnf4Δmig12MIG1K13A	SCΔsnf4Δmig12MIG1K12A	snf4Δ::FRT/snf4Δ::FRT mig2Δ::FRT/mig2Δ::FRT MIG1-SAT1-FLIP/MIG1-FRT	This study
SCΔsnf4Δmig12MIG1K13B	SCΔsnf4Δmig12MIG1K12B	snf4Δ::FRT/snf4Δ::FRT mig2Δ::FRT/mig2Δ::FRT MIG1-SAT1-FLIP/MIG1-FRT	This study
SCΔsnf4Δmig12MIG1K14A	SCΔsnf4Δmig12MIG1K13A	snf4Δ::FRT/snf4Δ::FRT mig2Δ::FRT/mig2Δ::FRT MIG1-FRT/MIG1-FRT	This study
SCΔsnf4Δmig12MIG1K14B	SCΔsnf4Δmig12MIG1K13B	snf4Δ::FRT/snf4Δ::FRT mig2Δ::FRT/mig2Δ::FRT MIG1-FRT/MIG1-FRT	This study
SCΔsnf4Δmig12MIG1K21A	SC∆snf4∆mig1MIG2M4A	snf4Δ::FRT/snf4Δ::FRT mig2Δ::FRT/mig2Δ::FRT mig1Δ::FRT/MIG1S431A-SAT1-FLIP	This study
SCΔsnf4Δmig12MIG1K21B	SC∆snf4∆mig1MIG2M4B	snf4Δ::FRT/snf4Δ::FRT mig2Δ::FRT/mig2Δ::FRT mig1Δ::FRT/MIG1S431A-SAT1-FLIP	This study
SCΔsnf4Δmig12MIG1K22A	SCΔsnf4Δmig12MIG1K21A	snf4Δ::FRT/snf4Δ::FRT mig2Δ::FRT/mig2Δ::FRT mig1Δ::FRT/MIG1S431A-FRT	This study
SCΔsnf4Δmig12MIG1K22B	SCΔsnf4Δmig12MIG1K21B	snf4Δ::FRT/snf4Δ::FRT mig2Δ::FRT/mig2Δ::FRT mig1Δ::FRT/MIG1S431A-FRT	This study
SCΔsnf4Δmig12MIG1K23A	SCΔsnf4Δmig12MIG1K22A	snf4Δ::FRT/snf4Δ::FRT mig2Δ::FRT/mig2Δ::FRT MIG1S431A-SAT1-FLIP/MIG1S431A-FRT	This study
SCΔsnf4Δmig12MIG1K23B	SCΔsnf4Δmig12MIG1K22B	snf4Δ::FRT/snf4Δ::FRT mig2Δ::FRT/mig2Δ::FRT MIG1S431A-SAT1-FLIP/MIG1S431A-FRT	This study
SCΔsnf4Δmig12MIG1K24A	SCΔsnf4Δmig12MIG1K23A	snf4Δ::FRT/snf4Δ::FRT mig2Δ::FRT/mig2Δ::FRT MIG1S431A-FRT/MIG1S431A-FRT	This study
SCΔsnf4Δmig12MIG1K24B	SCΔsnf4Δmig12MIG1K23B	snf4Δ::FRT/snf4Δ::FRT mig2Δ::FRT/mig2Δ::FRT MIG1S431A-FRT/MIG1S431A-FRT	This study
SCΔsnf4Δmig12MIG1K31A	SC∆snf4∆mig1MIG2M4A	snf4Δ::FRT/snf4Δ::FRT mig2Δ::FRT/mig2Δ::FRT mig1Δ::FRT/MIG19A-SAT1-FLIP	This study
SCΔsnf4Δmig12MIG1K31B	SC∆snf4∆mig1MIG2M4B	snf4Δ::FRT/snf4Δ::FRT mig2Δ::FRT/mig2Δ::FRT mig1Δ::FRT/MIG19A-SAT1-FLIP	This study
SCΔsnf4Δmig12MIG1K32A	SCΔsnf4Δmig12MIG1K31A	snf4Δ::FRT/snf4Δ::FRT mig2Δ::FRT/mig2Δ::FRT mig1Δ::FRT/MIG19A-FRT	This study
SCΔsnf4Δmig12MIG1K32B	SCΔsnf4Δmig12MIG1K31B	snf4Δ::FRT/snf4Δ::FRT mig2Δ::FRT/mig2Δ::FRT mig1Δ::FRT/MIG19A-FRT	This study
SCΔsnf4Δmig12MIG1K33A	SCΔsnf4Δmig12MIG1K32A	snf4Δ::FRT/snf4Δ::FRT mig2Δ::FRT/mig2Δ::FRT MIG19A-SAT1-FLIP/MIG19A-FRT	This study
SCΔsnf4Δmig12MIG1K33B	SCΔsnf4Δmig12MIG1K32B	snf4Δ::FRT/snf4Δ::FRT mig2Δ::FRT/mig2Δ::FRT MIG19A-SAT1-FLIP/MIG19A-FRT	This study
SCΔsnf4Δmig12MIG1K34A	SCΔsnf4Δmig12MIG1K33A	snf4Δ::FRT/snf4Δ::FRT mig2Δ::FRT/mig2Δ::FRT MIG19A-FRT/MIG19A-FRT	This study
SCΔsnf4Δmig12MIG1K34B	SCΔsnf4Δmig12MIG1K33B	snf4Δ::FRT/snf4Δ::FRT mig2Δ::FRT/mig2Δ::FRT MIG19A-FRT/MIG19A-FRT	This study
SCΔmig12MIG1K11A	SC∆mig1MIG2M4A	mig2Δ::FRT/mig2Δ::FRT mig1Δ::FRT/MIG1-SAT1-FLIP	This study
SCΔmig12MIG1K11B	SC∆mig1MIG2M4B	mig2Δ::FRT/mig2Δ::FRT mig1Δ::FRT/MIG1-SAT1-FLIP	This study
SCΔmig12MIG1K12A	SCΔmig12MIG1K11A	mig2Δ::FRT/mig2Δ::FRT mig1Δ::FRT/MIG1-FRT	This study
SCΔmig12MIG1K12B	SCΔmig12MIG1K11B	mig2Δ::FRT/mig2Δ::FRT mig1Δ::FRT/MIG1-FRT	This study
SCΔmig12MIG1K13A	SCΔmig12MIG1K12A	mig2Δ::FRT/mig2Δ::FRT MIG1-SAT1-FLIP/MIG1-FRT	This study
SCΔmig12MIG1K13B	SCΔmig12MIG1K12B	mig2Δ::FRT/mig2Δ::FRT MIG1-SAT1-FLIP/MIG1-FRT	This study
SCΔmig12MIG1K14A	SCΔmig12MIG1K13A	mig2Δ::FRT/mig2Δ::FRT MIG1-FRT/MIG1-FRT	This study
SCΔmig12MIG1K14B	SCΔmig12MIG1K13B	mig2Δ::FRT/mig2Δ::FRT MIG1-FRT/MIG1-FRT	This study
SCΔmig12MIG1K21A	SC∆mig1MIG2M4A	mig2Δ::FRT/mig2Δ::FRT mig1Δ::FRT/MIG1S431A-SAT1-FLIP	This study
SCΔmig12MIG1K21B	SC∆mig1MIG2M4B	mig2Δ::FRT/mig2Δ::FRT mig1Δ::FRT/MIG1S431A-SAT1-FLIP	This study
SCΔmig12MIG1K22A	SCΔmig12MIG1K21A	mig2Δ::FRT/mig2Δ::FRT mig1Δ::FRT/MIG1S431A-FRT	This study
SCΔmig12MIG1K22B	SCΔmig12MIG1K21B	mig2Δ::FRT/mig2Δ::FRT mig1Δ::FRT/MIG1S431A-FRT	This study
SCΔmig12MIG1K23A	SCΔmig12MIG1K22A	mig2Δ::FRT/mig2Δ::FRT MIG1S431A-SAT1-FLIP/MIG1S431A-FRT	This study
SCΔmig12MIG1K23B	SCΔmig12MIG1K22B	mig2Δ::FRT/mig2Δ::FRT MIG1S431A-SAT1-FLIP/MIG1S431A-FRT	This study
SCΔmig12MIG1K24A	SCΔmig12MIG1K23A	mig2Δ::FRT/mig2Δ::FRT MIG1S431A-FRT/MIG1S431A-FRT	This study
SCΔmig12MIG1K24B	SCΔmig12MIG1K23B	mig2Δ::FRT/mig2Δ::FRT MIG1S431A-FRT/MIG1S431A-FRT	This study
SCΔmig12MIG1K31A	SC∆mig1MIG2M4A	mig2Δ::FRT/mig2Δ::FRT mig1Δ::FRT/MIG19A-SAT1-FLIP	This study
SCΔmig12MIG1K31B	SC∆mig1MIG2M4B	mig2Δ::FRT/mig2Δ::FRT mig1Δ::FRT/MIG19A-SAT1-FLIP	This study
SCΔmig12MIG1K32A	SCΔmig12MIG1K31A	mig2Δ::FRT/mig2Δ::FRT mig1Δ::FRT/MIG19A-FRT	This study
SCΔmig12MIG1K32B	SCΔmig12MIG1K31B	mig2Δ::FRT/mig2Δ::FRT mig1Δ::FRT/MIG19A-FRT	This study
SCΔmig12MIG1K33A	SCΔmig12MIG1K32A	mig2Δ::FRT/mig2Δ::FRT MIG19A-SAT1-FLIP/MIG19A-FRT	This study
SCΔmig12MIG1K33B	SCΔmig12MIG1K32B	mig2Δ::FRT/mig2Δ::FRT MIG19A-SAT1-FLIP/MIG19A-FRT	This study
SCΔmig12MIG1K34A	SCΔmig12MIG1K33A	mig2Δ::FRT/mig2Δ::FRT MIG19A-FRT/MIG19A-FRT	This study
SCΔmig12MIG1K34B	SCΔmig12MIG1K33B	mig2Δ::FRT/mig2Δ::FRT MIG19A-FRT/MIG19A-FRT	This study
Strains containing 3xHA-tagged MIG1 alleles
SCΔsnf4Δmig12MIG1H31A	SC∆snf4∆mig1MIG2M4A	snf4Δ::FRT/snf4Δ::FRT mig2Δ::FRT/mig2Δ::FRT mig1Δ::FRT/MIG1-HA-SAT1-FLIP	This study
SCΔsnf4Δmig12MIG1H31B	SC∆snf4∆mig1MIG2M4B	snf4Δ::FRT/snf4Δ::FRT mig2Δ::FRT/mig2Δ::FRT mig1Δ::FRT/MIG1-HA-SAT1-FLIP	This study
SCΔsnf4Δmig12MIG1H32A	SCΔsnf4Δmig12MIG1H31A	snf4Δ::FRT/snf4Δ::FRT mig2Δ::FRT/mig2Δ::FRT mig1Δ::FRT/MIG1-HA-FRT	This study
SCΔsnf4Δmig12MIG1H32B	SCΔsnf4Δmig12MIG1H31B	snf4Δ::FRT/snf4Δ::FRT mig2Δ::FRT/mig2Δ::FRT mig1Δ::FRT/MIG1-HA-FRT	This study
SCΔsnf4Δmig12MIG1H41A	SC∆snf4∆mig1MIG2M4A	snf4Δ::FRT/snf4Δ::FRT mig2Δ::FRT/mig2Δ::FRT mig1Δ::FRT/MIG1S281A S284A-HA-SAT1-FLIP	This study
SCΔsnf4Δmig12MIG1H41B	SC∆snf4∆mig1MIG2M4B	snf4Δ::FRT/snf4Δ::FRT mig2Δ::FRT/mig2Δ::FRT mig1Δ::FRT/MIG1S281A S284A-HA-SAT1-FLIP	This study
SCΔsnf4Δmig12MIG1H42A	SCΔsnf4Δmig12MIG1H41A	snf4Δ::FRT/snf4Δ::FRT mig2Δ::FRT/mig2Δ::FRT mig1Δ::FRT/MIG1S281A S284A-HA-FRT	This study
SCΔsnf4Δmig12MIG1H42B	SCΔsnf4Δmig12MIG1H41B	snf4Δ::FRT/snf4Δ::FRT mig2Δ::FRT/mig2Δ::FRT mig1Δ::FRT/MIG1S281A S284A-HA-FRT	This study
SCΔsnf4Δmig12MIG1H51A	SC∆snf4∆mig1MIG2M4A	snf4Δ::FRT/snf4Δ::FRT mig2Δ::FRT/mig2Δ::FRT mig1Δ::FRT/MIG1S343A S346A S349A-HA-SAT1-FLIP	This study
SCΔsnf4Δmig12MIG1H51B	SC∆snf4∆mig1MIG2M4B	snf4Δ::FRT/snf4Δ::FRT mig2Δ::FRT/mig2Δ::FRT mig1Δ::FRT/MIG1S343A S346A S349A-HA-SAT1-FLIP	This study
SCΔsnf4Δmig12MIG1H52A	SCΔsnf4Δmig12MIG1H51A	snf4Δ::FRT/snf4Δ::FRT mig2Δ::FRT/mig2Δ::FRT mig1Δ::FRT/MIG1S343A S346A S349A-HA-FRT	This study
SCΔsnf4Δmig12MIG1H52B	SCΔsnf4Δmig12MIG1H51B	snf4Δ::FRT/snf4Δ::FRT mig2Δ::FRT/mig2Δ::FRT mig1Δ::FRT/MIG1S343A S346A S349A-HA-FRT	This study
SCΔsnf4Δmig12MIG1H61A	SC∆snf4∆mig1MIG2M4A	snf4Δ::FRT/snf4Δ::FRT mig2Δ::FRT/mig2Δ::FRT mig1Δ::FRT/MIG1S358A S359A-HA-SAT1-FLIP	This study
SCΔsnf4Δmig12MIG1H61B	SC∆snf4∆mig1MIG2M4B	snf4Δ::FRT/snf4Δ::FRT mig2Δ::FRT/mig2Δ::FRT mig1Δ::FRT/MIG1S358A S359A-HA-SAT1-FLIP	This study
SCΔsnf4Δmig12MIG1H62A	SCΔsnf4Δmig12MIG1H61A	snf4Δ::FRT/snf4Δ::FRT mig2Δ::FRT/mig2Δ::FRT mig1Δ::FRT/MIG1S358A S359A-HA-FRT	This study
SCΔsnf4Δmig12MIG1H62B	SCΔsnf4Δmig12MIG1H61B	snf4Δ::FRT/snf4Δ::FRT mig2Δ::FRT/mig2Δ::FRT mig1Δ::FRT/MIG1SS358A S359A-HA-FRT	This study
SCΔsnf4Δmig12MIG1H71A	SC∆snf4∆mig1MIG2M4A	snf4Δ::FRT/snf4Δ::FRT mig2Δ::FRT/mig2Δ::FRT mig1Δ::FRT/MIG1S427A S431A-HA-SAT1-FLIP	This study
SCΔsnf4Δmig12MIG1H71B	SC∆snf4∆mig1MIG2M4B	snf4Δ::FRT/snf4Δ::FRT mig2Δ::FRT/mig2Δ::FRT mig1Δ::FRT/MIG1SS427A S431A-HA-SAT1-FLIP	This study
SCΔsnf4Δmig12MIG1H72A	SCΔsnf4Δmig12MIG1H71A	snf4Δ::FRT/snf4Δ::FRT mig2Δ::FRT/mig2Δ::FRT mig1Δ::FRT/MIG1S427A S431A-HA-FRT	This study
SCΔsnf4Δmig12MIG1H72B	SCΔsnf4Δmig12MIG1H71B	snf4Δ::FRT/snf4Δ::FRT mig2Δ::FRT/mig2Δ::FRT mig1Δ::FRT/MIG1S427A S431A-HA-FRT	This study
SCΔsnf4Δmig12MIG1H81A	SC∆snf4∆mig1MIG2M4A	snf4Δ::FRT/snf4Δ::FRT mig2Δ::FRT/mig2Δ::FRT mig1Δ::FRT/MIG1S520A-HA-SAT1-FLIP	This study
SCΔsnf4Δmig12MIG1H81B	SC∆snf4∆mig1MIG2M4B	snf4Δ::FRT/snf4Δ::FRT mig2Δ::FRT/mig2Δ::FRT mig1Δ::FRT/MIG1S520A-HA-SAT1-FLIP	This study
SCΔsnf4Δmig12MIG1H82A	SCΔsnf4Δmig12MIG1H81A	snf4Δ::FRT/snf4Δ::FRT mig2Δ::FRT/mig2Δ::FRT mig1Δ::FRT/MIG1S520A-HA-FRT	This study
SCΔsnf4Δmig12MIG1H82B	SCΔsnf4Δmig12MIG1H81B	snf4Δ::FRT/snf4Δ::FRT mig2Δ::FRT/mig2Δ::FRT mig1Δ::FRT/MIG1S520A-HA-FRT	This study
SCΔsnf4Δmig12MIG1H7a1A	SC∆snf4∆mig1MIG2M4A	snf4Δ::FRT/snf4Δ::FRT mig2Δ::FRT/mig2Δ::FRT mig1Δ::FRT/MIG1S427A-HA-SAT1-FLIP	This study
SCΔsnf4Δmig12MIG1H7a1B	SC∆snf4∆mig1MIG2M4B	snf4Δ::FRT/snf4Δ::FRT mig2Δ::FRT/mig2Δ::FRT mig1Δ::FRT/MIG1SS427A-HA-SAT1-FLIP	This study
SCΔsnf4Δmig12MIG1H7a2A	SCΔsnf4Δmig12MIG1H7a1A	snf4Δ::FRT/snf4Δ::FRT mig2Δ::FRT/mig2Δ::FRT mig1Δ::FRT/MIG1S427A-HA-FRT	This study
SCΔsnf4Δmig12MIG1H7a2B	SCΔsnf4Δmig12MIG1H7a1B	snf4Δ::FRT/snf4Δ::FRT mig2Δ::FRT/mig2Δ::FRT mig1Δ::FRT/MIG1S427A-HA-FRT	This study
SCΔsnf4Δmig12MIG1H7b1A	SC∆snf4∆mig1MIG2M4A	snf4Δ::FRT/snf4Δ::FRT mig2Δ::FRT/mig2Δ::FRT mig1Δ::FRT/MIG1S431A-HA-SAT1-FLIP	This study
SCΔsnf4Δmig12MIG1H7b1B	SC∆snf4∆mig1MIG2M4B	snf4Δ::FRT/snf4Δ::FRT mig2Δ::FRT/mig2Δ::FRT mig1Δ::FRT/MIG1S431A-HA-SAT1-FLIP	This study
SCΔsnf4Δmig12MIG1H7b2A	SCΔsnf4Δmig12MIG1H7b1A	snf4Δ::FRT/snf4Δ::FRT mig2Δ::FRT/mig2Δ::FRT mig1Δ::FRT/MIG1S431A-HA-FRT	This study
SCΔsnf4Δmig12MIG1H7b2B	SCΔsnf4Δmig12MIG1H7b1B	snf4Δ::FRT/snf4Δ::FRT mig2Δ::FRT/mig2Δ::FRT mig1Δ::FRT/MIG1S431A-HA-FRT	This study
SCΔsnf4Δmig12MIG1H111A	SC∆snf4∆mig1MIG2M4A	snf4Δ::FRT/snf4Δ::FRT mig2Δ::FRT/mig2Δ::FRT mig1Δ::FRT/MIG19A-HA-SAT1-FLIP	This study
SCΔsnf4Δmig12MIG1H111B	SC∆snf4∆mig1MIG2M4B	snf4Δ::FRT/snf4Δ::FRT mig2Δ::FRT/mig2Δ::FRT mig1Δ::FRT/MIG19A-HA-SAT1-FLIP	This study
SCΔsnf4Δmig12MIG1H112A	SCΔsnf4Δmig12MIG1H111A	snf4Δ::FRT/snf4Δ::FRT mig2Δ::FRT/mig2Δ::FRT mig1Δ::FRT/MIG19A-HA-FRT	This study
SCΔsnf4Δmig12MIG1H112B	SCΔsnf4Δmig12MIG1H111B	snf4Δ::FRT/snf4Δ::FRT mig2Δ::FRT/mig2Δ::FRT mig1Δ::FRT/MIG19A-HA-FRT	This study
SCΔmig12MIG1H31A	SC∆mig1MIG2M4A	mig2Δ::FRT/mig2Δ::FRT mig1Δ::FRT/MIG1-HA-SAT1-FLIP	This study
SCΔmig12MIG1H31B	SC∆mig1MIG2M4B	mig2Δ::FRT/mig2Δ::FRT mig1Δ::FRT/MIG1-HA-SAT1-FLIP	This study
SCΔmig12MIG1H32A	SCΔmig12MIG1H31A	mig2Δ::FRT/mig2Δ::FRT mig1Δ::FRT/MIG1-HA-FRT	This study
SCΔmig12MIG1H32B	SCΔmig12MIG1H31B	mig2Δ::FRT/mig2Δ::FRT mig1Δ::FRT/MIG1-HA-FRT	This study
SCΔmig12MIG1H7b1A	SC∆mig1MIG2M4A	mig2Δ::FRT/mig2Δ::FRT mig1Δ::FRT/MIG1S431A-HA-SAT1-FLIP	This study
SCΔmig12MIG1H7b1B	SC∆mig1MIG2M4B	mig2Δ::FRT/mig2Δ::FRT mig1Δ::FRT/MIG1S431A-HA-SAT1-FLIP	This study
SCΔmig12MIG1H7b2A	SCΔmig12MIG1H7b1A	mig2Δ::FRT/mig2Δ::FRT mig1Δ::FRT/MIG1S431A-HA-FRT	This study
SCΔmig12MIG1H7b2B	SCΔmig12MIG1H7b1B	mig2Δ::FRT/mig2Δ::FRT mig1Δ::FRT/MIG1S431A-HA-FRT	This study
SCΔmig12MIG1H111A	SC∆mig1MIG2M4A	mig2Δ::FRT/mig2Δ::FRT mig1Δ::FRT/MIG19A-HA-SAT1-FLIP	This study
SCΔmig12MIG1H111B	SC∆mig1MIG2M4B	mig2Δ::FRT/mig2Δ::FRT mig1Δ::FRT/MIG19A-HA-SAT1-FLIP	This study
SCΔmig12MIG1H112A	SCΔmig12MIG1H111A	mig2Δ::FRT/mig2Δ::FRT mig1Δ::FRT/MIG19A-HA-FRT	This study
SCΔmig12MIG1H112B	SCΔmig12MIG1H111B	mig2Δ::FRT/mig2Δ::FRT mig1Δ::FRT/MIG19A-HA-FRT	This study
a Strains that were used for phenotypic analyses are highlighted in blue; the other strains are intermediates in their construction.
b SAT1-FLIP denotes the SAT1 flipper cassette; FRT is the FLP recombination target sequence, one copy of which remains in the genome after recycling of the SAT1 flipper cassette; caSAT1 is the Candida-adapted SAT1 gene. The MIG1 alleles in strain SC5314 were distinguished by a HaeIII site at position +697 in MIG1-2.
References
[1] Gillum AM, Tsay EYH, Kirsch DR. 1984. Isolation of the Candida albicans gene for orotidine-5'-phosphate decarboxylase by complementation of S. cerevisiae ura3 and Escherichia coli pyrF mutations. Mol Gen Genet 198:179-182.
[2] Ramírez-Zavala B, Mottola A, Haubenreißer J, Schneider S, Allert S, Brunke S, Ohlsen K, Hube B, Morschhäuser J. 2017. The Snf1-activating kinase Sak1 is a key regulator of metabolic adaptation and in vivo fitness of Candida albicans. Mol Microbiol 104:989-1007.
[3] Mottola A, Schwanfelder S, Morschhäuser J (2020) Generation of viable Candida albicans mutants lacking the “essential” protein kinase Snf1 by inducible gene deletion. mSphere 5:e00805-20.
