# Supplementary material for: Multiple phosphorylation sites regulate the activity of the repressor Mig1 in Candida albicans
Source: mSphere. 2023 Nov 27;8(6):e00546-23. doi: 10.1128/msphere.00546-23 (PMC10732041; doi:10.1128/msphere.00546-23)
Supplement: Table S3 — Oligonucleotide primers used in this study. [file msphere.00546-23-s0003.xlsx]

## Sheet: Table S3
Table S3. Oligonucleotide primers used in this study.
Primer	Sequence (5'-3') a
ACT19	ATATACCGCGGACATTTTATGATGGAATGAATGGG
HAT7	TTTATTAAGTGGCGCCTACCCATACGATG
MIG1.01	ATATGAGCTCCCACCATCAACCGAACC
MIG1.05	GGTAGGCGCCACTTAATAAATTGGTTAAACTC
MIG1.06	ATATCCGCGGATAGAACTAACAATTAACTC
MIG1H4R	TACCATCGGCATATAGGGCAGTTGAAGATTCC
MIG1H4F	CTGCCCTATATGCCGATGGTAATAAATTATTCAG
MIG1H5R	CAATGCACTCAATGCTGATGAAGCAGCATTAA
MIG1H5F	CTGCTTCATCAGCATTGAGTGCATTGAGTG
MIG1H6R	CTAAATTAGTCGCTGCAGAAGATCTTATTTTTCC
MIG1H6F	TCTTCTGCAGCGACTAATTTAGCTGGTTTAC
MIG1H7R	GTGATGGTGCATTTGGTCGAGCTTTCTTATG
MIG1H7F	AGAAAGCTCGACCAAATGCACCATCACAAAC
MIG1H8R	CCAATGAAGTAAAAGCTAATACTGATCTAATTGGTGG
MIG1H8F	CCAATTAGATCAGTATTAGCTTTTACTTCATTGGTTG
MIG1H7aR	TGAATTTGGTCGAGCTTTCTTATGGGTATG
MIG1H7aF	TAAGAAAGCTCGACCAAATTCACCATCAC
MIG1H7bR	TGATGGTGCATTTGGTCGAGATTTCTTATG
MIG1H7bF	GACCAAATGCACCATCACAAACCCCAATTC
a Introduced restriction sites are underlined; MIG1 codon replacements are highlighted in red.
